# Supplementary material for: Differential analysis of quantitative proteome and acetyl-proteome profiling between premenopausal and postmenopausal ovarian tissues
Source: Clin Proteomics. 2018 Nov 16;15:36. doi: 10.1186/s12014-018-9214-0 (PMC6238338; doi:10.1186/s12014-018-9214-0)
Supplement: Supplementary file 1 — Additional file 1: Table S1. Global proteomic analysis of ovarian tissues from perimenopausal and postmenopausal women by LC–MS/MS using TMT quantification. [file 12014_2018_9214_MOESM1_ESM.xlsx]

## Sheet: Quant
Basic Information									Relative quantification						Quantitative value						Combine
Protein accession	Protein description	Gene name	MW [kDa]	Score	Coverage [%]	#Peptides	#PSMs	#Unique peptides	pre_menop1	pre_menop2	pre_menop3	menop1	menop2	menop3	menop1/pre_menop1 Ratio	menop1/pre_menop1 P value	menop2/pre_menop2 Ratio	menop2/pre_menop2 P value	menop3/pre_menop3 Ratio	menop3/pre_menop3 P value	menop/pre_menop Ratio	menop/pre_menop P value
A0A075B6Q5	Immunoglobulin heavy variable 3-64	IGHV3-64	12.891	4.7096	9.3	1	1	1
A0A075B6S6	Immunoglobulin kappa variable 2D-30	IGKV2D-30	13.215	14.432	10.8	1	3	1	1.199	1.069	1.108	0.856	0.936	0.852	0.714	0.028237	0.876	0.48108	0.769	0.0151193	0.786333	0.0794319
A0A0A0MS15	Immunoglobulin heavy variable 3-49	IGHV3-49	13.056	4.7716	9.2	1	2	1	1.085	0.993	0.944	0.992	1.007	1	0.914		1.014		1.059		0.995667	0.917908
A0A0B4J1V0	Immunoglobulin heavy variable 3-15	IGHV3-15	12.926	6.4234	29.4	3	4	3	0.825	0.984	0.956	1.072	1.097	1.067	1.299		1.115		1.116		1.17667	0.123531
A0A0B4J1V2	Immunoglobulin heavy variable 2-26	IGHV2-26	13.182	21.088	11.8	1	1	1	1.132	0.938	0.972	0.993	1.016	0.971	0.877		1.083		0.999		0.986333	0.837748
A0A0C4DH25	Immunoglobulin kappa variable 3-20	IGKV3D-20	12.515	2.7597	27.6	3	6	1	0.82	0.851	0.882	1.139	1.15	1.159	1.389		1.351		1.314		1.35133	0.00422868
A0A0C4DH29	Immunoglobulin heavy variable 1-3	IGHV1-3	13.008	35.139	22.2	2	4	1	1.1	1.115	1.166	0.86	0.873	0.903	0.782		0.783		0.774		0.779667	0.000324048
A0A0C4DH31	Immunoglobulin heavy variable 1-18	IGHV1-18	12.82	7.3482	23.9	2	4	1
A0AVT1	Ubiquitin-like modifier-activating enzyme 6	UBA6	117.97	56.612	13	12	18	12	0.989	1.038	1.006	0.977	1.017	0.971	0.988	0.55586	0.98	0.23384	0.965	0.29406	0.977667	0.11591
A0FGR8	Extended synaptotagmin-2	ESYT2	102.36	154.33	20.1	15	22	15	1.011	1.036	1.034	1.033	0.96	0.96	1.022	0.9351	0.927	0.026738	0.928	0.099402	0.959	0.39181
A0M8Q6	Ig lambda-7 chain C region	IGLC7	11.303	6.0592	48.1	4	22	1	0.848	0.973	0.948	1.041	1.066	1.125	1.228		1.096		1.187		1.17033	0.0633097
A0MZ66	Shootin-1	SHTN1	71.639	1.7399	1.6	1	1	1	0.949	0.96	1.026	1.076	1.023	0.978	1.134		1.066		0.953		1.051	0.528139
A1A4S6	Rho GTPase-activating protein 10	ARHGAP10	89.374	4.7555	3.9	4	4	4	1.098	1.073	1.11	0.961	0.92	0.931	0.875	0.0049429	0.857	0.062122	0.839	0.0173398	0.857	0.0091215
A1L0T0	Acetolactate synthase-like protein	ILVBL	67.867	42.311	14.9	7	7	7	1.007	1.047	1.025	0.943	1.004	0.966	0.936	0.4998	0.959	0.142723	0.942	0.96598	0.945667	0.0243968
A1L4H1	Soluble scavenger receptor cysteine-rich domain-containing protein SSC5D	SSC5D	165.74	10.79	5.3	5	6	5	1.055	1.1	1.037	0.893	0.898	0.853	0.846	0.32582	0.816	0.3298	0.823	0.30942	0.828333	0.00497497
A1X283	SH3 and PX domain-containing protein 2B	SH3PXD2B	101.58	12.021	6.1	6	6	6	1.023	1.109	1.029	0.901	0.965	0.933	0.881	0.0069446	0.87	0.100723	0.907	0.166804	0.886	0.0151846
A2RRD8	Zinc finger protein 320	ZNF320	59.326	3.6608	3.5	2	4	0
A2RRP1	Neuroblastoma-amplified sequence	NBAS	268.57	3.9808	0.5	1	1	1
A2RTY3	Protein HEATR9	HEATR9	65.68	1.6962	1.9	1	1	1	0.75	0.673	0.755	1.065	1.372	1.356	1.42		2.039		1.796		1.75167	0.0515147
A4D1P6	WD repeat-containing protein 91	WDR91	83.343	5.6469	3.1	2	3	2	0.976	0.993	1.075	1.074	0.96	0.942	1.1		0.967		0.876		0.981	0.798036
A5YKK6	CCR4-NOT transcription complex subunit 1	CNOT1	266.94	27.752	4.1	9	9	9	0.976	1.018	1.019	1.022	0.943	1.021	1.047	0.2679	0.926	0.080779	1.002	0.88502	0.991667	0.846736
A6NDU8	UPF0600 protein C5orf51	C5orf51	33.62	7.1836	4.8	1	1	1	1.03	1.08	0.958	0.987	0.971	0.994	0.958		0.899		1.038		0.965	0.539634
A6NGB9	WAS/WASL-interacting protein family member 3	WIPF3	49.457	22.451	9.9	3	3	3	0.941	0.94	0.939	1.064	1.087	1.038	1.131	0.052097	1.156	0.095435	1.105	0.173185	1.13067	0.0165077
A6NHL2	Tubulin alpha chain-like 3	TUBAL3	49.908	47.504	10.3	5	15	1	1.044	1.048	1.037	0.968	0.962	0.958	0.927		0.918		0.924		0.923	0.00191681
A6NHQ2	rRNA/tRNA 2'-O-methyltransferase fibrillarin-like protein 1	FBLL1	34.803	2.1357	6.6	2	4	1	1.103	0.977	1.054	1.067	1.024	0.801	0.967		1.048		0.76		0.925	0.538266
A6NHR9	Structural maintenance of chromosomes flexible hinge domain-containing protein 1	SMCHD1	226.37	32.579	4.7	9	9	9	1.01	0.997	1.042	0.974	0.968	0.981	0.964	0.8464	0.971	0.57622	0.941	0.077076	0.958667	0.0678691
A6NIH7	Protein unc-119 homolog B	UNC119B	28.136	4.2467	14.7	3	4	3	0.98	0.995	0.923	1.054	0.981	1.028	1.076	0.098037	0.986	0.2777	1.114	0.116181	1.05867	0.336972
A6NKT7	RanBP2-like and GRIP domain-containing protein 3	RGPD3	197.48	3.7563	7.3	12	14	1	0.953	1.034	1.027	0.99	1.025	0.978	1.039		0.991		0.952		0.994	0.84964
A6NMB1	Sialic acid-binding Ig-like lectin 16	SIGLEC16	52.991	19.512	6.9	3	3	3	0.754	0.933	0.828	1.258	1.189	1.046	1.668		1.274		1.263		1.40167	0.0986624
A6NMZ7	Collagen alpha-6(VI) chain	COL6A6	247.17	19.101	1.5	3	3	3
A7E2U8	UPF0602 protein C4orf47	C4orf47	34.376	1.4978	2.3	1	1	1
A8CG34	Nuclear envelope pore membrane protein POM 121C	POM121C	125.06	4.9701	0.9	1	1	1	0.956	1.027	0.916	1.041	1.053	1.021	1.089		1.025		1.115		1.07633	0.140703
A8MSI8	LYR motif-containing protein 9	LYRM9	9.3738	3.5762	14.1	1	1	1
A9UHW6	MIF4G domain-containing protein	MIF4GD	25.423	7.3102	11.7	2	2	2	0.96	0.953	0.952	1.033	1.085	1.025	1.076		1.139		1.077		1.09733	0.0567858
B7ZAP0	Rab GTPase-activating protein 1-like, isoform 10	RABGAP1L	29.038	2.5757	14.2	4	5	2	1.073	1.073	1.188	0.894	0.897	0.89	0.833	0.156477	0.836	0.108436	0.749	0.033659	0.806	0.0389994
B9A064	Immunoglobulin lambda-like polypeptide 5	IGLL5	23.063	214.86	38.3	7	40	3	1.061	1.009	1.043	0.987	0.971	0.953	0.93	0.0194583	0.962	0.30492	0.914	0.00130402	0.935333	0.0677325
C4AMC7	Putative WAS protein family homolog 3	WASH3P	49.994	15.756	12.5	5	5	5	0.954	1.015	0.92	1.072	1.026	1.03	1.124	0.143202	1.011	0.85794	1.12	0.166997	1.085	0.199423
C9JLW8	Mapk-regulated corepressor-interacting protein 1	MCRIP1	10.92	4.0413	9.3	1	1	1	0.83	0.954	0.952	1.097	1.064	1.107	1.322		1.115		1.163		1.2	0.103302
O00115	Deoxyribonuclease-2-alpha	DNASE2	39.58	7.4256	8.3	3	3	3
O00148	ATP-dependent RNA helicase DDX39A	DDX39A	49.129	1.3899	20.4	10	14	1
O00151	PDZ and LIM domain protein 1	PDLIM1	36.071	28.81	17.6	6	7	6	0.873	0.875	0.854	1.148	1.104	1.174	1.315	4.3074e-05	1.262	9.8543e-05	1.375	7.9031e-05	1.31733	0.011945
O00159	Unconventional myosin-Ic	MYO1C	121.68	323.31	39.1	39	56	38	1.045	1.049	1.104	0.936	0.931	0.966	0.896	0.00022441	0.888	1.2067e-07	0.875	4.4153e-09	0.886333	0.0048848
O00161	Synaptosomal-associated protein 23	SNAP23	23.354	41.487	35.5	7	7	7	0.988	0.988	0.935	1.024	1.012	1.059	1.036	0.184901	1.024	0.199663	1.133	0.026159	1.06433	0.257662
O00170	AH receptor-interacting protein	AIP	37.636	63.489	33	11	12	11	1.008	0.991	0.936	1.003	1.013	1.013	0.995	0.30914	1.022	0.180377	1.082	0.127084	1.033	0.403083
O00178	GTP-binding protein 1	GTPBP1	72.453	25.155	10.6	5	6	5	0.996	1.001	0.996	0.994	1.014	1.019	0.998	0.4076	1.013	0.41422	1.023	0.108401	1.01133	0.330844
O00182	Galectin-9	LGALS9	39.518	1.3812	2.3	1	1	1	0.828	0.755	0.788	1.271	1.207	1.161	1.535		1.599		1.473		1.53567	0.00455698
O00186	Syntaxin-binding protein 3	STXBP3	67.764	27.317	12.8	7	8	7	1.018	1.077	1.047	0.927	0.982	0.938	0.911	0.52002	0.912	0.54728	0.896	0.082439	0.906333	0.00504248
O00193	Small acidic protein	SMAP	20.332	4.1363	8.2	2	5	2	1.026	1.061	0.979	0.925	1	0.991	0.902	0.28216	0.943	0.2193	1.012	0.42932	0.952333	0.34749
O00203	AP-3 complex subunit beta-1	AP3B1	121.32	9.4059	3.8	3	4	3	0.924	1.21	0.924	1.14	0.995	0.881	1.234	0.20858	0.822	0.127261	0.953	0.5554	1.003	0.945138
O00214	Galectin-8	LGALS8	35.808	8.12	10.4	3	3	3
O00217	NADH dehydrogenase [ubiquinone] iron-sulfur protein 8, mitochondrial	NDUFS8	23.705	64.197	28.6	5	8	5	0.982	0.977	0.947	1.055	1.011	1.059	1.074	0.146482	1.035	0.23954	1.118	0.0169376	1.07567	0.117363
O00231	26S proteasome non-ATPase regulatory subunit 11	PSMD11	47.463	69.905	28	10	14	10	0.954	1.012	0.978	1.062	1.016	0.992	1.113	0.020198	1.004	0.66246	1.014	0.758	1.04367	0.409068
O00232	26S proteasome non-ATPase regulatory subunit 12	PSMD12	52.904	81.867	27.2	11	16	11	1.043	1.024	1.046	0.968	0.96	0.972	0.928	0.029278	0.938	0.022318	0.929	0.0041412	0.931667	0.00345723
O00233	26S proteasome non-ATPase regulatory subunit 9	PSMD9	24.682	56.803	31.4	6	10	6	1.075	1.016	1.016	0.978	0.975	1.03	0.91	0.0029554	0.96	0.72974	1.014	0.40142	0.961333	0.401622
O00244	Copper transport protein ATOX1	ATOX1	7.4016	63.194	67.6	4	8	4	1.035	0.921	0.859	1.083	1.005	1.065	1.046	0.49198	1.091	0.71194	1.24	0.030382	1.12567	0.206014
O00255	Menin	MEN1	68.023	6.7868	2.3	1	1	1	1.055	0.979	0.969	1.019	1.019	0.978	0.966		1.041		1.009		1.00533	0.871921
O00264	Membrane-associated progesterone receptor component 1	PGRMC1	21.671	87.971	49.2	11	17	10	1.004	1.004	0.964	0.986	1.024	0.952	0.982	0.44496	1.02	0.25126	0.988	0.70638	0.996667	0.831859
O00267	Transcription elongation factor SPT5	SUPT5H	121	5.842	5	5	5	5	1.133	0.985	1.182	0.821	0.962	0.923	0.725		0.977		0.781		0.827667	0.214108
O00273	DNA fragmentation factor subunit alpha	DFFA	36.521	69.1	21.8	7	9	7	1.038	1.091	1.041	0.997	0.96	0.962	0.961	0.104496	0.88	0.131784	0.924	0.083364	0.921667	0.118815
O00291	Huntingtin-interacting protein 1	HIP1	116.22	4.7874	2.4	3	3	3	1.14	1.029	0.98	0.947	1.019	0.906	0.831	0.20184	0.99	0.95492	0.924	0.040603	0.915	0.280345
O00292	Left-right determination factor 2	LEFTY2	40.92	4.8329	5.5	2	2	2
O00299	Chloride intracellular channel protein 1	CLIC1	26.922	242.9	48.5	10	17	10	0.964	1.005	1	0.986	1.016	1.062	1.023	0.49526	1.011	0.94802	1.062	0.046361	1.032	0.227292
O00303	Eukaryotic translation initiation factor 3 subunit F	EIF3F	37.563	76.26	27.7	10	14	10	1.001	1.047	1.024	0.977	0.995	0.959	0.976	0.493	0.95	0.069221	0.937	0.0181828	0.954333	0.0855064
O00330	Pyruvate dehydrogenase protein X component, mitochondrial	PDHX	54.122	24.563	7.4	4	5	4	1.072	1.031	1.025	0.904	1.019	0.959	0.843	0.21072	0.988	0.81406	0.936	0.21204	0.922333	0.282985
O00339	Matrilin-2	MATN2	106.84	68.072	16.8	14	17	14	1.07	1.073	1.054	0.945	0.928	0.908	0.883	0.00128372	0.865	2.062e-05	0.861	0.004959	0.869667	0.00458905
O00391	Sulfhydryl oxidase 1	QSOX1	82.577	7.2697	4	3	3	3	1.02	0.938	0.874	0.978	1.115	1.082	0.959	0.81656	1.189	0.094381	1.238	0.0186224	1.12867	0.358086
O00399	Dynactin subunit 6	DCTN6	20.747	13.182	16.8	3	3	3	0.924	1.014	0.982	1.096	1.035	0.989	1.186	0.085599	1.021	0.57236	1.007	0.30048	1.07133	0.411109
O00401	Neural Wiskott-Aldrich syndrome protein	WASL	54.826	80.628	13.7	5	7	5	1.058	1.049	0.997	0.946	0.948	0.938	0.894	0.132197	0.904	0.198938	0.941	0.135903	0.913	0.0409452
O00410	Importin-5	IPO5	123.63	248.11	22.4	19	23	19	0.992	1.017	0.978	1.006	0.999	1.009	1.014	0.73528	0.982	0.34868	1.032	0.68582	1.00933	0.660807
O00422	Histone deacetylase complex subunit SAP18	SAP18	17.561	19.476	34	6	7	6	1.033	0.992	0.992	0.96	1.005	0.99	0.929	0.079864	1.013	0.7025	0.998	0.77718	0.98	0.588215
O00429	Dynamin-1-like protein	DNM1L	81.876	112.77	22.4	16	19	16	0.953	1.046	0.932	1.011	1	0.987	1.061	0.139663	0.956	0.081442	1.059	0.61896	1.02533	0.628672
O00442	RNA 3'-terminal phosphate cyclase	RTCA	39.336	7.5801	9	4	5	4	1.034	0.931	1.118	0.922	0.965	1.036	0.892		1.037		0.927		0.952	0.452099
O00458	Interferon-related developmental regulator 1	IFRD1	50.268	18.92	5.3	1	1	1	1.088	0.924	0.76	0.973	1.185	1.08	0.894		1.282		1.421		1.199	0.444469
O00468	Agrin	AGRN	217.23	3.0474	1.6	3	3	3
O00470	Homeobox protein Meis1	MEIS1	43.016	12.057	10.3	4	6	4	0.986	1	0.74	0.85	0.986	1.031	0.862	0.5229	0.986	0.78252	1.393	0.28522	1.08033	0.778326
O00471	Exocyst complex component 5	EXOC5	81.852	11.119	7.8	5	5	5	0.984	0.668	1.179	0.969	1.05	1.141	0.985		1.572		0.968		1.175	0.559648
O00479	High mobility group nucleosome-binding domain-containing protein 4	HMGN4	9.5388	12.749	44.4	6	13	4	1.1	1.009	1.01	0.918	1.013	0.886	0.835	0.0043763	1.004	0.9395	0.877	0.022778	0.905333	0.268105
O00481	Butyrophilin subfamily 3 member A1	BTN3A1	57.677	2.9124	4.7	2	2	2	0.822	1.185	1.025	1.17	0.86	0.965	1.423		0.726		0.941		1.03	0.972267
O00483	Cytochrome c oxidase subunit NDUFA4	NDUFA4	9.3697	15.946	43.2	4	6	4	1.024	1.01	1.016	1.028	1.012	1.005	1.004	0.994	1.002	0.9788	0.989	0.4341	0.998333	0.797547
O00487	26S proteasome non-ATPase regulatory subunit 14	PSMD14	34.577	60.415	25.2	8	10	8	1.074	1.014	1.029	0.991	0.946	0.958	0.923	0.5198	0.933	0.89354	0.931	0.046861	0.929	0.00298488
O00499	Myc box-dependent-interacting protein 1	BIN1	64.699	73.035	14	7	7	7	0.937	0.98	1.001	1.079	0.968	0.989	1.152	0.014584	0.988	0.27642	0.988	0.4587	1.04267	0.596349
O00534	von Willebrand factor A domain-containing protein 5A	VWA5A	86.488	28.223	7.5	5	5	5	0.953	0.993	0.984	1.038	1.015	1.019	1.089	0.0684	1.022	0.2054	1.036	0.133942	1.049	0.18246
O00560	Syntenin-1	SDCBP	32.444	2.2245	3.4	1	2	1	0.892	1.052	0.954	1.121	1.011	0.988	1.257		0.961		1.036		1.08467	0.525005
O00567	Nucleolar protein 56	NOP56	66.049	124.05	22.7	12	15	12	1.059	1.061	1.028	0.984	0.948	0.944	0.929	0.107098	0.893	0.0100018	0.918	0.010925	0.913333	0.0240373
O00571	ATP-dependent RNA helicase DDX3X	DDX3X	73.243	53.569	16.6	10	16	10	1.017	1.053	1.022	1.008	0.964	0.971	0.991	0.56278	0.915	0.69846	0.95	0.078659	0.952	0.220211
O00584	Ribonuclease T2	RNASET2	29.48	4.0467	3.9	1	1	1	0.904	0.88	0.995	1.109	1.058	1.063	1.227		1.202		1.068		1.16567	0.103619
O00625	Pirin	PIR	32.113	18.086	19.3	6	8	6	0.996	0.971	0.94	1.077	1.032	1.006	1.081	0.066243	1.063	0.23772	1.07	0.0100985	1.07133	0.00746201
O00712	Nuclear factor 1 B-type	NFIB	47.441	4.8096	7.9	3	3	1	0.99	0.988	0.996	0.965	1.033	1.035	0.975		1.046		1.039		1.02	0.554452
O00743	Serine/threonine-protein phosphatase 6 catalytic subunit	PPP6C	35.144	2.6177	7.2	1	1	1
O00754	Lysosomal alpha-mannosidase	MAN2B1	113.74	3.8009	4.8	4	4	4	1.012	1.015	0.876	0.962	1.038	1.108	0.951		1.023		1.265		1.07967	0.57701
O00764	Pyridoxal kinase	PDXK	35.102	111.73	24.4	5	12	5	0.979	0.998	0.964	0.985	1.027	0.975	1.006	0.7137	1.029	0.95576	1.011	0.53862	1.01533	0.212733
O14495	Phospholipid phosphatase 3	PLPP3	35.116	6.984	8	2	2	2	1.101	1.148	0.993	1.021	0.866	0.909	0.927		0.754		0.915		0.865333	0.210115
O14497	AT-rich interactive domain-containing protein 1A	ARID1A	242.04	4.6325	1.6	3	3	3
O14498	Immunoglobulin superfamily containing leucine-rich repeat protein	ISLR	45.997	59.117	21	6	9	6	0.883	0.982	0.915	1.153	1.009	1.01	1.306	0.0117373	1.027	0.36428	1.104	0.9719	1.14567	0.272209
O14524	Nuclear envelope integral membrane protein 1	NEMP1	50.639	1.6149	1.8	1	1	1
O14531	Dihydropyrimidinase-related protein 4	DPYSL4	61.877	7.2154	6.1	2	5	2	1.015	1.009	1.001	0.953	1.065	0.963	0.939		1.056		0.962		0.985667	0.754083
O14558	Heat shock protein beta-6	HSPB6	17.135	36.602	29.4	4	27	4	0.897	0.925	0.849	1.146	1.112	1.054	1.278	9.5234e-07	1.202	6.2727e-05	1.241	4.7921e-09	1.24033	0.0100117
O14561	Acyl carrier protein, mitochondrial	NDUFAB1	17.417	11.754	9.6	1	1	1	1.112	0.951	0.987	0.96	0.96	1.051	0.863		1.009		1.065		0.979	0.775736
O14562	Ubiquitin domain-containing protein UBFD1	UBFD1	33.382	2.4894	7.1	2	2	2
O14579	Coatomer subunit epsilon	COPE	34.482	7.7578	10.7	3	3	3	0.955	0.938	0.796	1.219	1.071	1.049	1.276		1.142		1.318		1.24533	0.0548354
O14604	Thymosin beta-4, Y-chromosomal	TMSB4Y	5.0125	1.3805	40.9	2	2	1	0.946	0.89	0.879	1.175	1.21	0.914	1.242		1.36		1.04		1.214	0.190978
O14617	AP-3 complex subunit delta-1	AP3D1	130.16	21.529	6.3	6	7	6	0.978	1.023	0.957	1.056	0.969	1.038	1.08	0.042357	0.947	0.43324	1.085	0.030159	1.03733	0.590262
O14618	Copper chaperone for superoxide dismutase	CCS	29.04	23.718	26.6	8	9	8	0.925	1.025	0.946	1.034	1.043	0.997	1.118	0.0123152	1.018	0.78158	1.054	0.102918	1.06333	0.211847
O14639	Actin-binding LIM protein 1	ABLIM1	87.687	119.5	27.4	19	25	19	1.115	1.043	1.038	0.94	0.949	0.933	0.843	4.2193e-05	0.91	0.000122015	0.899	0.00138055	0.884	0.0508815
O14641	Segment polarity protein dishevelled homolog DVL-2	DVL2	78.947	26.517	9.4	5	6	5	0.982	1.051	1.033	1.003	0.94	0.986	1.021	0.70964	0.894	0.137776	0.955	0.26184	0.956667	0.432554
O14656	Torsin-1A	TOR1A	37.808	2.7214	3	1	1	1
O14672	Disintegrin and metalloproteinase domain-containing protein 10	ADAM10	84.141	14.773	1.9	1	2	1	0.923	1.051	1.023	1.085	1.062	0.87	1.176		1.01		0.85		1.012	0.980404
O14727	Apoptotic protease-activating factor 1	APAF1	141.84	3.3752	2.5	2	2	2
O14735	CDP-diacylglycerol--inositol 3-phosphatidyltransferase	CDIPT	23.539	3.617	8.5	2	2	2	1.048	1.117	1.071	0.955	0.921	0.909	0.911	0.40518	0.825	0.122616	0.849	0.161184	0.861667	0.0534376
O14737	Programmed cell death protein 5	PDCD5	14.285	22.037	35.2	4	7	4	0.969	0.994	0.941	1.026	1.091	1.003	1.059	0.180542	1.098	0.23532	1.066	0.18644	1.07433	0.0343551
O14744	Protein arginine N-methyltransferase 5	PRMT5	72.683	8.2536	5.3	3	4	3	0.99	1.012	0.985	1.005	0.976	1.047	1.015		0.964		1.063		1.014	0.741129
O14745	Na(+)/H(+) exchange regulatory cofactor NHE-RF1	SLC9A3R1	38.868	3.8803	8.9	3	3	3	0.877	1.009	0.955	1.037	1.092	1.034	1.182	0.123696	1.082	0.52584	1.083	0.27424	1.11567	0.0941319
O14773	Tripeptidyl-peptidase 1	TPP1	61.247	213.53	17.2	7	12	7	0.971	1	1.093	1.014	0.944	0.923	1.044	0.48336	0.944	0.14306	0.844	0.040876	0.944	0.500173
O14776	Transcription elongation regulator 1	TCERG1	123.9	35.116	13.1	15	16	14	1.019	0.999	1.034	0.995	0.993	0.984	0.976	0.78706	0.994	0.77076	0.952	0.20618	0.974	0.225878
O14786	Neuropilin-1	NRP1	103.13	1.7054	1.5	1	1	1	1.037	1.026	1.033	1.001	0.956	0.966	0.965		0.932		0.935		0.944	0.0512067
O14787	Transportin-2	TNPO2	101.39	21.098	7.7	7	10	2	1	1.018	0.894	1.07	0.994	1.049	1.07	0.6837	0.976	0.77228	1.173	0.23168	1.073	0.407331
O14791	Apolipoprotein L1	APOL1	43.974	24.003	13.8	5	5	5	0.85	0.923	0.967	1.078	1.055	1.033	1.268	0.02956	1.143	0.21282	1.068	0.3796	1.15967	0.140103
O14802	DNA-directed RNA polymerase III subunit RPC1	POLR3A	155.64	4.6723	0.6	1	1	1
O14818	Proteasome subunit alpha type-7	PSMA7	27.887	157.27	41.5	9	16	9	0.975	0.97	0.963	1.012	1.032	1.06	1.038	0.83836	1.064	0.046338	1.101	0.024558	1.06767	0.0894158
O14828	Secretory carrier-associated membrane protein 3	SCAMP3	38.287	5.345	9.2	3	3	3	0.949	1.057	0.92	1.12	1.026	0.951	1.18		0.971		1.034		1.06167	0.506165
O14841	5-oxoprolinase	OPLAH	137.46	52.931	5	4	4	4	1.075	0.997	1.049	0.957	1.06	0.875	0.89	0.37086	1.063	0.175616	0.834	0.031462	0.929	0.467616
O14874	[3-methyl-2-oxobutanoate dehydrogenase [lipoamide]] kinase, mitochondrial	BCKDK	46.36	6.7277	5.1	1	1	1
O14879	Interferon-induced protein with tetratricopeptide repeats 3	IFIT3	55.984	36.908	12.7	5	5	5	0.821	0.891	0.855	1.233	1.146	1.066	1.502	0.002421	1.286	0.0052752	1.247	0.05274	1.345	0.0533232
O14880	Microsomal glutathione S-transferase 3	MGST3	16.516	70.792	29.6	3	5	3	0.892	0.963	0.958	1.02	1.032	1.091	1.143	0.04654	1.072	0.2437	1.139	0.0095355	1.118	0.0488281
O14907	Tax1-binding protein 3	TAX1BP3	13.735	56.503	28.2	2	2	2	0.928	0.912	0.945	1.058	1.06	1.104	1.14		1.162		1.168		1.15667	0.00383862
O14910	Protein lin-7 homolog A	LIN7A	25.996	4.5834	18.5	4	5	2	1.01	0.977	0.931	1.067	1.027	1.007	1.056	0.46592	1.051	0.109718	1.082	0.33494	1.063	0.0311454
O14920	Inhibitor of nuclear factor kappa-B kinase subunit beta	IKBKB	86.563	5.764	4	3	3	3		0.137	0.151	1.417	1.621	1.617			11.832		10.709		11.2705	0.0185376
O14933	Ubiquitin/ISG15-conjugating enzyme E2 L6	UBE2L6	17.769	9.1906	19.6	3	5	3	0.986	0.846	0.942	1.061	1.085	1.089	1.076		1.283		1.156		1.17167	0.130421
O14936	Peripheral plasma membrane protein CASK	CASK	105.12	24.541	5.4	5	5	5	1.062	1.094	1.067	0.913	0.948	0.941	0.86	0.056202	0.867	0.024102	0.882	0.0191036	0.869667	0.00423433
O14939	Phospholipase D2	PLD2	105.99	3.2541	1.7	1	1	1
O14949	Cytochrome b-c1 complex subunit 8	UQCRQ	9.9062	23.712	36.6	3	3	3	1.116	1.047	0.902	1.047	0.873	1.053	0.938		0.834		1.167		0.979667	0.82466
O14964	Hepatocyte growth factor-regulated tyrosine kinase substrate	HGS	86.191	54.526	16.6	13	16	13	1.042	1.028	1.002	0.977	0.962	0.985	0.938	0.177003	0.936	0.060663	0.983	0.35572	0.952333	0.128984
O14972	Down syndrome critical region protein 3	DSCR3	33.01	20.134	10.4	2	2	2	0.959	0.975	0.976	1.005	1.045	1.049	1.048	0.24756	1.072	0.172443	1.075	0.3799	1.065	0.0237128
O14974	Protein phosphatase 1 regulatory subunit 12A	PPP1R12A	115.28	89.978	21.9	19	24	18	1.006	0.988	0.973	0.97	1.026	1.063	0.964	0.93592	1.038	0.85856	1.092	0.0924	1.03133	0.573697
O14976	Cyclin-G-associated kinase	GAK	143.19	23.064	3.2	4	4	4	0.971	1.004	1.001	0.983	1.037	1.011	1.012		1.033		1.01		1.01833	0.176256
O14979	Heterogeneous nuclear ribonucleoprotein D-like	HNRNPDL	46.437	153.83	26.7	14	25	13	0.986	0.951	0.979	0.998	1.027	1.048	1.012	0.41482	1.08	0.172602	1.07	0.025523	1.054	0.170759
O14980	Exportin-1	XPO1	123.38	210.87	24.6	21	31	21	1.05	1.012	0.996	0.972	0.975	0.994	0.926	0.066338	0.963	0.096299	0.998	0.85404	0.962333	0.279964
O15027	Protein transport protein Sec16A	SEC16A	233.51	1.5027	0.5	1	1	1	0.859	1.137	0.972	0.962	1.032	1.04	1.12		0.908		1.07		1.03267	0.752757
O15031	Plexin-B2	PLXNB2	205.12	92.704	12.4	20	25	20	0.999	1.028	1.011	0.994	1.004	0.979	0.995	0.20578	0.977	0.97846	0.968	0.119483	0.98	0.177178
O15042	U2 snRNP-associated SURP motif-containing protein	U2SURP	118.29	7.4689	5.2	4	4	4	1.067	1.012	1	0.957	1.009	0.97	0.897	0.3458	0.997	0.47892	0.97	0.47914	0.954667	0.346198
O15047	Histone-lysine N-methyltransferase SETD1A	SETD1A	186.03	1.6677	0.5	1	1	1
O15061	Synemin	SYNM	172.77	26.336	5.2	7	7	7	0.786	0.786	0.795	1.166	1.282	1.13	1.483	0.000122224	1.631	6.214e-05	1.421	0.0028232	1.51167	0.014381
O15066	Kinesin-like protein KIF3B	KIF3B	85.124	2.8953	2.7	2	2	2	1.092	1.187	1.162	0.9	0.864	0.818	0.824		0.728		0.704		0.752	0.0391935
O15067	Phosphoribosylformylglycinamidine synthase	PFAS	144.73	10.285	3.9	5	6	5	0.967	1.095	0.958	0.965	1.014	0.993	0.998	0.59802	0.926	0.3169	1.037	0.43676	0.987	0.760824
O15075	Serine/threonine-protein kinase DCLK1	DCLK1	82.223	7.8122	2.4	2	2	2	0.936	0.968	0.929	1.065	1.032	1.081	1.138		1.066		1.164		1.12267	0.0706023
O15084	Serine/threonine-protein phosphatase 6 regulatory ankyrin repeat subunit A	ANKRD28	112.96	1.4325	1.7	2	2	2	0.954	0.978	0.937	1.098	1.04	1.01	1.151		1.063		1.078		1.09733	0.0915445
O15085	Rho guanine nucleotide exchange factor 11	ARHGEF11	167.7	2.8058	0.6	1	1	1
O15126	Secretory carrier-associated membrane protein 1	SCAMP1	37.92	6.8891	6.2	2	3	2
O15127	Secretory carrier-associated membrane protein 2	SCAMP2	36.648	5.8279	3.6	1	2	1	0.876	1.078	1.027	1.031	1.011	0.983	1.177		0.938		0.957		1.024	0.855597
O15143	Actin-related protein 2/3 complex subunit 1B	ARPC1B	40.949	34.614	24.2	7	8	6	1.075	0.955	1.015	0.975	1.023	1.023	0.907	0.99794	1.071	0.67148	1.008	0.74558	0.995333	0.916859
O15144	Actin-related protein 2/3 complex subunit 2	ARPC2	34.333	36.519	31.7	11	15	11	0.999	0.992	1.062	0.959	1.004	1.006	0.96	0.97814	1.012	0.37234	0.947	0.025662	0.973	0.378927
O15145	Actin-related protein 2/3 complex subunit 3	ARPC3	20.546	20.24	30.9	6	9	6	0.914	0.912	1.014	1.086	1.045	1.026	1.188	0.0023569	1.146	0.83578	1.012	0.33446	1.11533	0.214383
O15160	DNA-directed RNA polymerases I and III subunit RPAC1	POLR1C	39.249	37.574	13.6	3	3	3	1.031	0.997	0.927	1.055	0.977	1.038	1.023	0.71708	0.98	0.80588	1.12	0.090018	1.041	0.507051
O15162	Phospholipid scramblase 1	PLSCR1	35.049	7.5524	6.3	2	3	2
O15164	Transcription intermediary factor 1-alpha	TRIM24	116.83	27.008	4.2	4	4	3	0.869	1.038	0.986	0.976	1.048	1.087	1.123	0.143324	1.01	0.72058	1.102	0.059875	1.07833	0.204146
O15173	Membrane-associated progesterone receptor component 2	PGRMC2	23.818	21.842	22	4	5	3	0.917	1.005	0.99	1.018	1.05	1.026	1.11	0.4452	1.045	0.68248	1.036	0.54342	1.06367	0.147688
O15212	Prefoldin subunit 6	PFDN6	14.582	6.7838	25.6	4	4	4	0.924	1.024	0.904	1.107	1.058	1	1.198		1.033		1.106		1.11233	0.184199
O15230	Laminin subunit alpha-5	LAMA5	399.73	323.31	17.7	51	66	50	0.858	0.868	0.85	1.158	1.171	1.132	1.35	1e-32	1.349	1.66323e-12	1.332	1e-32	1.34367	0.000326063
O15231	Zinc finger protein 185	ZNF185	73.525	5.1523	1.5	1	1	1
O15247	Chloride intracellular channel protein 2	CLIC2	28.356	63.984	29.6	6	8	6	0.959	1.038	0.977	1.036	1.017	0.943	1.08	0.03496	0.98	0.94716	0.965	0.86646	1.00833	0.885364
O15254	Peroxisomal acyl-coenzyme A oxidase 3	ACOX3	77.628	4.4695	1.6	1	1	1
O15269	Serine palmitoyltransferase 1	SPTLC1	52.743	34.786	10.4	5	6	5	0.945	0.973	1.005	1.009	1.025	1.015	1.068	0.72548	1.053	0.56342	1.01	0.33098	1.04367	0.174488
O15294	UDP-N-acetylglucosamine--peptide N-acetylglucosaminyltransferase 110 kDa subunit	OGT	116.92	9.1277	2.8	3	3	3	0.938	0.983	0.987	0.944	1.132	1.011	1.006	0.97478	1.152	0.22834	1.024	0.60962	1.06067	0.387551
O15305	Phosphomannomutase 2	PMM2	28.082	5.5261	10.6	3	3	3	0.972	1.064	1.108	0.991	0.981	0.895	1.02		0.922		0.808		0.916667	0.383302
O15355	Protein phosphatase 1G	PPM1G	59.271	7.4558	2.2	1	2	1		1.417		0.771	0.826				0.583				0.583
O15371	Eukaryotic translation initiation factor 3 subunit D	EIF3D	63.972	20.324	6.4	2	2	2	1.033	0.967	0.949	1.078	1	0.996	1.044		1.034		1.05		1.04267	0.0168275
O15372	Eukaryotic translation initiation factor 3 subunit H	EIF3H	39.93	86.192	34.1	12	15	12	1.03	1.009	1.024	0.943	0.963	0.981	0.916	0.06214	0.954	0.197396	0.958	0.144264	0.942667	0.0773564
O15379	Histone deacetylase 3	HDAC3	48.847	3.3482	3.7	1	1	1	1.035	1.153	0.974	0.977	0.898	0.989	0.944		0.779		1.015		0.912667	0.419476
O15382	Branched-chain-amino-acid aminotransferase, mitochondrial	BCAT2	44.287	82.356	14.8	4	4	4	0.87	0.982	1.043	1.065	1.014	1.002	1.224	0.149497	1.033	0.22802	0.961	0.42224	1.07267	0.536603
O15400	Syntaxin-7	STX7	29.815	15.151	21.8	6	6	6	1.052	1.011	1.054	0.926	0.975	1.004	0.88	0.126105	0.964	0.32982	0.953	0.45114	0.932333	0.18099
O15484	Calpain-5	CAPN5	73.168	56.507	14.5	7	7	7	0.878	0.955	0.863	1.124	1.012	1.225	1.28	0.00041712	1.06	0.25418	1.419	0.0096214	1.253	0.172071
O15498	Synaptobrevin homolog YKT6	YKT6	22.417	28.597	22.2	5	6	5	0.982	0.887	0.873	0.99	1.148	1.122	1.008		1.294		1.285		1.19567	0.229077
O15504	Nucleoporin-like protein 2	NUPL2	44.871	7.7371	5	2	2	2	0.943	1.066	1.032	0.999	1.015	0.954	1.059		0.952		0.924		0.978333	0.686863
O15511	Actin-related protein 2/3 complex subunit 5	ARPC5	16.32	79.734	43.7	6	8	5	1.012	1.045	1.037	0.998	0.946	0.982	0.986	0.83698	0.905	0.06702	0.947	0.50094	0.946	0.205409
O15533	Tapasin	TAPBP	47.625	3.079	2.5	1	1	1
O43143	Pre-mRNA-splicing factor ATP-dependent RNA helicase DHX15	DHX15	90.932	65.986	18.2	12	17	12	1.027	1.012	1.042	0.987	0.965	1.003	0.961	0.035144	0.954	0.062377	0.963	0.032024	0.959333	0.00697915
O43148	mRNA cap guanine-N7 methyltransferase	RNMT	54.843	8.151	6.3	3	3	3
O43157	Plexin-B1	PLXNB1	232.3	2.1468	0.7	1	1	1
O43169	Cytochrome b5 type B	CYB5B	16.332	17.048	19.2	3	3	3	0.969	1.008	1.047	1.019	0.945	1.026	1.052	0.71294	0.938	0.062719	0.98	0.75528	0.99	0.810484
O43172	U4/U6 small nuclear ribonucleoprotein Prp4	PRPF4	58.449	32.853	15.3	6	7	6	0.901	1.081	1.086	1.024	0.919	0.838	1.137	0.47364	0.85	0.049443	0.772	0.050104	0.919667	0.564089
O43175	D-3-phosphoglycerate dehydrogenase	PHGDH	56.65	300.75	41.1	17	28	17	0.974	0.984	0.945	1.029	1.046	1.045	1.056	0.0027625	1.063	0.159096	1.106	2.1541e-05	1.075	0.055255
O43181	NADH dehydrogenase [ubiquinone] iron-sulfur protein 4, mitochondrial	NDUFS4	20.108	27.871	13.7	2	4	2	0.997	1.009	0.901	0.984	1.005	1.041	0.987	0.4459	0.996	0.74628	1.155	0.036561	1.046	0.567461
O43182	Rho GTPase-activating protein 6	ARHGAP6	105.95	14.234	2.4	2	2	2	1.108	1.172	1.082	0.901	0.898	0.863	0.813		0.766		0.798		0.792333	0.00843277
O43237	Cytoplasmic dynein 1 light intermediate chain 2	DYNC1LI2	54.099	27.925	13.2	5	7	5	1.011	1.033	0.92	0.991	0.976	1.056	0.98	0.67496	0.945	0.36196	1.148	0.0070585	1.02433	0.8064
O43242	26S proteasome non-ATPase regulatory subunit 3	PSMD3	60.977	67.761	18.7	9	11	9	1.019	1.05	0.989	1.017	0.975	1.018	0.998	0.50364	0.929	0.00105854	1.029	0.50222	0.985333	0.713571
O43251	RNA binding protein fox-1 homolog 2	RBFOX2	41.373	5.7819	7.2	3	5	3	1.056	0.951	1.099	0.925	0.917	0.979	0.876	0.073339	0.964	0.85556	0.891	0.05436	0.910333	0.119601
O43252	Bifunctional 3'-phosphoadenosine 5'-phosphosulfate synthase 1	PAPSS1	70.832	21.576	11.4	6	6	5	1.011	1.024	0.98	0.951	1.013	1	0.941	0.33382	0.989	0.57468	1.02	0.65548	0.983333	0.607516
O43264	Centromere/kinetochore protein zw10 homolog	ZW10	88.828	4.1146	4	3	3	3
O43290	U4/U6.U5 tri-snRNP-associated protein 1	SART1	90.254	48.09	8.4	6	6	6	0.912	1.019	0.955	1.083	1.004	1.03	1.188	0.010701	0.985	0.70802	1.079	0.030122	1.084	0.361542
O43293	Death-associated protein kinase 3	DAPK3	52.535	1.5795	2	1	1	1	0.947	1.011	0.944	0.904	1.16	1.027	0.955		1.147		1.088		1.06333	0.472933
O43294	Transforming growth factor beta-1-induced transcript 1 protein	TGFB1I1	49.814	133.1	31.5	11	14	11	0.931	0.922	0.979	1.012	1.088	1.069	1.087	0.22982	1.18	0.058159	1.092	0.058525	1.11967	0.0749772
O43301	Heat shock 70 kDa protein 12A	HSPA12A	74.977	284.35	34.1	23	40	22	0.974	1.008	1.01	1.041	0.995	1.005	1.069	0.21438	0.987	0.78052	0.995	0.52662	1.017	0.653867
O43310	CBP80/20-dependent translation initiation factor	CTIF	67.586	3.024	2.7	2	2	2	1.126	1.088	0.916	0.892	0.955	1.043	0.792	0.166463	0.878	0.23652	1.139	0.41804	0.936333	0.616665
O43324	Eukaryotic translation elongation factor 1 epsilon-1	EEF1E1	19.81	17.015	19	4	4	4	1.009	0.971	1.018	1.025	1.014	0.978	1.016	0.81446	1.044	0.6265	0.961	0.68982	1.007	0.850518
O43374	Ras GTPase-activating protein 4	RASA4	90.457	1.9308	2.2	2	2	2
O43390	Heterogeneous nuclear ribonucleoprotein R	HNRNPR	70.942	146.08	36.8	23	40	17	1.038	1.036	1.046	0.938	0.962	0.988	0.904	0.0046593	0.929	0.0060639	0.945	0.009742	0.926	0.0396666
O43395	U4/U6 small nuclear ribonucleoprotein Prp3	PRPF3	77.528	41.067	13.6	7	7	7	1.054	0.984	1.022	0.969	1.025	0.924	0.919	0.45478	1.042	0.24106	0.904	0.023836	0.955	0.473814
O43396	Thioredoxin-like protein 1	TXNL1	32.251	158.17	39.8	8	11	8	0.982	0.965	1.02	1.013	1.019	1.021	1.032	0.89468	1.056	0.26854	1.001	0.66382	1.02967	0.266043
O43399	Tumor protein D54	TPD52L2	22.237	51.074	40.3	7	11	7	0.942	0.974	0.961	1.054	1.025	1.086	1.119	0.067798	1.052	0.30006	1.13	0.00147654	1.10033	0.074009
O43402	ER membrane protein complex subunit 8	EMC8	23.773	1.8839	4.3	1	1	1	1.088	1.034	1.065	0.95	0.931	0.952	0.873		0.9		0.894		0.889	0.00911591
O43414	ERI1 exoribonuclease 3	ERI3	37.238	3.52	4.7	2	2	2	1.053	1.082	1.025	0.985	0.955	0.922	0.935	0.185475	0.883	0.185017	0.9	0.110576	0.906	0.0406832
O43423	Acidic leucine-rich nuclear phosphoprotein 32 family member C	ANP32C	26.762	7.4098	4.7	1	1	1	1.02	0.976	0.961	1.013	1.072	0.97	0.993		1.098		1.009		1.03333	0.492549
O43447	Peptidyl-prolyl cis-trans isomerase H	PPIH	19.208	10.132	16.9	3	4	3	0.962	1.019	1.018	0.962	0.987	1.008	1	0.5669	0.969	0.32156	0.99	0.82784	0.986333	0.347584
O43464	Serine protease HTRA2, mitochondrial	HTRA2	48.84	18.303	10	4	5	3	0.931	1.029	1.015	1.038	0.94	1.077	1.115	0.027821	0.914	0.20424	1.061	0.27904	1.03	0.755849
O43488	Aflatoxin B1 aldehyde reductase member 2	AKR7A2	39.589	226.85	40.1	12	26	12	1.014	1.014	1.034	0.961	0.982	1.009	0.948	0.4897	0.968	0.30276	0.976	0.71978	0.964	0.0742362
O43491	Band 4.1-like protein 2	EPB41L2	112.59	323.31	44.6	43	74	36	0.955	0.942	1.003	1.023	1.017	1.033	1.071	0.00177579	1.08	0.0161591	1.03	0.40656	1.06033	0.0824806
O43493	Trans-Golgi network integral membrane protein 2	TGOLN2	51.112	7.9457	2.9	1	1	1	1.049	1.116	0.959	1.002	0.964	0.936	0.955		0.864		0.976		0.931667	0.256985
O43504	Ragulator complex protein LAMTOR5	LAMTOR5	9.6138	52.075	33	2	2	2	1.06	0.941	0.975	1.025	0.982	1.038	0.967	0.64262	1.044	0.35906	1.065	0.20156	1.02533	0.57166
O43556	Epsilon-sarcoglycan	SGCE	49.85	8.6432	8.7	4	5	4	1.165	1.15	1.131	0.828	0.861	0.9	0.711	0.000122251	0.749	0.0006234	0.796	0.00077619	0.752	0.0189626
O43583	Density-regulated protein	DENR	22.092	2.0159	8.1	2	2	2	1.07	1.033	1.004	0.991	0.973	0.951	0.926	0.34566	0.942	0.31194	0.947	0.26128	0.938333	0.0165142
O43592	Exportin-T	XPOT	109.96	4.8444	4.3	3	3	3
O43598	2'-deoxynucleoside 5'-phosphate N-hydrolase 1	DNPH1	19.108	60.045	32.8	4	6	4	0.992	0.954	0.934	1.033	1.041	1.049	1.041	0.066323	1.091	0.0116039	1.123	0.0025178	1.085	0.0956284
O43615	Mitochondrial import inner membrane translocase subunit TIM44	TIMM44	51.355	26.381	5.3	2	3	2	0.975	0.975	0.96	1.001	0.943	1.093	1.027	0.58542	0.967	0.97256	1.139	0.162263	1.04433	0.555583
O43617	Trafficking protein particle complex subunit 3	TRAPPC3	20.274	9.6243	7.2	1	2	1	1.02	1.04	0.977	0.966	0.979	1.033	0.947	0.50586	0.941	0.144183	1.057	0.28736	0.981667	0.708128
O43633	Charged multivesicular body protein 2a	CHMP2A	25.104	21.768	31.1	7	8	7	1.018	1.067	1.042	0.999	0.921	0.973	0.981	0.55964	0.863	0.0164759	0.934	0.0179608	0.926	0.22906
O43639	Cytoplasmic protein NCK2	NCK2	42.915	16.821	11.6	4	7	4	0.956	1.005	0.957	1.036	1.011	1.016	1.084	0.045364	1.006	0.94728	1.062	0.038983	1.05067	0.214744
O43660	Pleiotropic regulator 1	PLRG1	57.193	40.044	12.5	5	5	5	1.001	1.031	1.02	1.011	1.014	1.004	1.01	0.97232	0.984	0.73858	0.984	0.73966	0.992667	0.557195
O43665	Regulator of G-protein signaling 10	RGS10	20.236	15.038	19.7	3	4	3	1.143	1	1.019	0.932	0.937	0.9	0.815	0.0067988	0.937	0.154221	0.883	0.046961	0.878333	0.117503
O43670	BUB3-interacting and GLEBS motif-containing protein ZNF207	ZNF207	50.75	12.658	5.4	2	4	2	1.027	1.088	0.948	1.017	1.041	0.934	0.99	0.7451	0.957	0.9698	0.985	0.54886	0.977333	0.216759
O43674	NADH dehydrogenase [ubiquinone] 1 beta subcomplex subunit 5, mitochondrial	NDUFB5	21.75	6.1547	10.1	2	2	2	0.948	1.024	0.928	1.046	1.028	1.041	1.103		1.004		1.122		1.07633	0.229279
O43676	NADH dehydrogenase [ubiquinone] 1 beta subcomplex subunit 3	NDUFB3	11.402	9.7501	11.2	1	1	1	0.928	1.102	0.923	1.101	0.921	1.052	1.186		0.836		1.14		1.054	0.791491
O43678	NADH dehydrogenase [ubiquinone] 1 alpha subcomplex subunit 2	NDUFA2	10.921	18.919	37.4	3	3	3	0.93	0.932	0.924	1.109	1.041	1.05	1.192	0.121183	1.117	0.66212	1.136	0.026195	1.14833	0.0286105
O43679	LIM domain-binding protein 2	LDB2	42.793	4.4112	3.8	1	1	1	1.072	1.214	0.713	0.949	1.158	0.913	0.885		0.954		1.281		1.04	0.867518
O43681	ATPase ASNA1	ASNA1	38.792	11.104	10.9	4	5	4	0.971	0.973	1.066	1.005	1.025	0.962	1.035	0.35104	1.053	0.38056	0.902	0.8867	0.996667	0.93297
O43684	Mitotic checkpoint protein BUB3	BUB3	37.154	96.457	35.4	10	13	10	1.031	1.034	1.017	0.981	0.966	1.014	0.952	0.43534	0.934	0.0133975	0.997	0.148045	0.961	0.232687
O43707	Alpha-actinin-4	ACTN4	104.85	323.31	67.6	58	145	40	0.94	0.951	0.958	1.069	1.044	1.048	1.137	1.36557e-14	1.098	1.3388e-10	1.094	5.9103e-07	1.10967	0.0203391
O43709	Probable 18S rRNA (guanine-N(7))-methyltransferase	WBSCR22	31.88	3.2174	3.9	1	1	1	0.978	1.091	0.843	1.096	0.958	1.064	1.121		0.878		1.262		1.087	0.636139
O43747	AP-1 complex subunit gamma-1	AP1G1	91.35	34.054	11.9	10	10	10	0.921	1.108	0.92	1.092	1.03	0.988	1.186	0.028245	0.93	0.37504	1.074	0.154483	1.06333	0.580701
O43765	Small glutamine-rich tetratricopeptide repeat-containing protein alpha	SGTA	34.063	20.899	12.5	4	5	4	0.99	1.064	0.994	0.995	0.963	1.009	1.005	0.85982	0.905	0.134636	1.015	0.79186	0.975	0.61336
O43768	Alpha-endosulfine	ENSA	13.389	14.068	30.6	3	3	2
O43776	Asparagine--tRNA ligase, cytoplasmic	NARS	62.942	97.328	26.1	12	19	11	0.964	1.03	1.013	0.965	0.931	1.03	1.001	0.58374	0.904	0.042703	1.017	0.33494	0.974	0.60249
O43795	Unconventional myosin-Ib	MYO1B	131.98	33.696	9.5	9	9	8	1.022	1.075	1.027	0.991	0.947	0.962	0.97	0.45854	0.881	0.75786	0.937	0.49944	0.929333	0.164648
O43809	Cleavage and polyadenylation specificity factor subunit 5	NUDT21	26.227	26.807	45.4	10	14	10	0.951	0.973	0.952	1.021	1.051	0.997	1.074	0.24738	1.08	0.158264	1.047	0.34846	1.067	0.0311178
O43813	LanC-like protein 1	LANCL1	45.283	41.504	19.3	7	10	7	1.032	1.004	0.999	0.971	0.965	1.008	0.941	0.181482	0.961	0.51102	1.009	0.80412	0.970333	0.350849
O43815	Striatin	STRN	86.131	8.0226	4.9	4	4	3	0.944	0.945	0.982	1.042	1.034	1.015	1.104	0.89404	1.094	0.182077	1.034	0.70008	1.07733	0.0981499
O43818	U3 small nucleolar RNA-interacting protein 2	RRP9	51.84	2.3974	5.3	3	3	3	1.004	1.049	0.954	1.052	0.974	0.989	1.048	0.056983	0.929	0.107619	1.037	0.085656	1.00467	0.95227
O43824	Putative GTP-binding protein 6	GTPBP6	56.883	1.6639	1.7	1	1	1	0.944	1.504	1.079	0.868	0.78	0.849	0.919		0.519		0.787		0.741667	0.25843
O43837	Isocitrate dehydrogenase [NAD] subunit beta, mitochondrial	IDH3B	42.183	10.552	8.1	3	4	3	0.984	0.742	1.044	1.011	1.093	1.123	1.027	0.76826	1.473	0.31428	1.076	0.4724	1.192	0.362298
O43852	Calumenin	CALU	37.106	72.299	29.8	8	18	8	1.061	1.047	1.079	0.916	0.973	0.924	0.863	6.3361e-07	0.929	0.0107394	0.856	1.6275e-06	0.882667	0.0588881
O43865	Adenosylhomocysteinase 2	AHCYL1	58.951	126.9	28.1	14	18	5	0.984	1.003	0.965	1.031	1.004	1.046	1.048	0.35894	1.001	0.45706	1.084	0.29096	1.04433	0.268875
O43866	CD5 antigen-like	CD5L	38.087	89.304	33.7	7	8	7	0.934	0.978	1.024	1.01	1.014	1.016	1.081	0.0086242	1.037	0.140197	0.992	0.427	1.03667	0.364177
O43913	Origin recognition complex subunit 5	ORC5	50.282	1.703	4.6	2	2	2	0.938	1.048	0.941	0.992	1.053	1.036	1.058		1.005		1.101		1.05467	0.245822
O43920	NADH dehydrogenase [ubiquinone] iron-sulfur protein 5	NDUFS5	12.517	29.375	58.5	7	8	7	0.972	0.961	0.896	1.066	1.078	1.111	1.097	0.183737	1.122	0.110264	1.24	0.00103972	1.153	0.0924649
O43924	Retinal rod rhodopsin-sensitive cGMP 3',5'-cyclic phosphodiesterase subunit delta	PDE6D	17.42	8.5623	16	2	3	2	0.947	0.971	1.061	1.045	1	0.988	1.103	0.057358	1.03	0.32584	0.931	0.35922	1.02133	0.785836
O60216	Double-strand-break repair protein rad21 homolog	RAD21	71.689	23.177	7.1	4	5	4	1.017	0.973	1.051	1.02	0.968	0.965	1.003	0.88322	0.995	0.61614	0.918	0.070724	0.972	0.488027
O60220	Mitochondrial import inner membrane translocase subunit Tim8 A	TIMM8A	10.998	24.615	49.5	4	5	4	0.968	1.018	0.981	1.005	1.022	1.003	1.038	0.4923	1.004	0.94132	1.022	0.57956	1.02133	0.216433
O60234	Glia maturation factor gamma	GMFG	16.801	2.2351	12	2	3	2
O60237	Protein phosphatase 1 regulatory subunit 12B	PPP1R12B	110.4	17.406	4.1	4	6	3	1.009	0.942	1.032	0.988	1.052	0.962	0.979	0.86862	1.117	0.070996	0.932	0.190525	1.00933	0.932509
O60256	Phosphoribosyl pyrophosphate synthase-associated protein 2	PRPSAP2	40.925	50.178	22	6	9	5	0.912	0.97	0.927	1.057	1.057	1.027	1.159	0.08602	1.09	0.043557	1.108	0.26688	1.119	0.0379224
O60264	SWI/SNF-related matrix-associated actin-dependent regulator of chromatin subfamily A member 5	SMARCA5	121.9	71.304	12.2	12	15	7	1.059	1.039	1.011	0.982	0.935	0.967	0.927	0.20446	0.9	0.027576	0.956	0.26044	0.927667	0.0716469
O60266	Adenylate cyclase type 3	ADCY3	128.96	2.273	0.6	1	1	1
O60271	C-Jun-amino-terminal kinase-interacting protein 4	SPAG9	146.2	28.187	5.4	7	7	7	1.028	1.008	0.97	1.064	1.019	0.979	1.035	0.44582	1.011	0.99036	1.009	0.7945	1.01833	0.212206
O60279	Sushi domain-containing protein 5	SUSD5	68.02	5.5407	1.9	1	1	1
O60313	Dynamin-like 120 kDa protein, mitochondrial	OPA1	111.63	104.42	22.2	19	19	19	1.004	1.001	0.959	1.03	1.031	0.987	1.026	0.53744	1.03	0.8366	1.029	0.68852	1.02833	0.00261702
O60331	Phosphatidylinositol 4-phosphate 5-kinase type-1 gamma	PIP5K1C	73.259	2.0672	1.5	1	1	1	0.949	1.101	1.061	0.893	0.909	1.092	0.941		0.826		1.029		0.932	0.441204
O60341	Lysine-specific histone demethylase 1A	KDM1A	92.902	8.491	5.5	4	4	4
O60343	TBC1 domain family member 4	TBC1D4	146.56	114.22	16.1	17	19	17	1.008	1.012	0.998	1.009	1.014	0.987	1.001	0.73348	1.002	0.67288	0.989	0.9811	0.997333	0.653165
O60381	HMG box-containing protein 1	HBP1	57.645	1.4152	1.6	1	1	1
O60437	Periplakin	PPL	204.74	62.013	12.4	22	22	22	0.955	0.94	0.981	1.097	1.064	1.015	1.149	0.00021719	1.132	0.00084151	1.035	0.77298	1.10533	0.131355
O60443	Non-syndromic hearing impairment protein 5	DFNA5	54.554	11.072	4.6	2	2	2	1.003	0.924	0.912	1.014	1.189	0.962	1.011		1.287		1.055		1.11767	0.36608
O60486	Plexin-C1	PLXNC1	175.74	2.7129	1.1	2	2	2
O60493	Sorting nexin-3	SNX3	18.762	43.912	46.3	8	11	6	1.009	1.006	0.966	0.979	1.02	1.022	0.97	0.47676	1.014	0.75164	1.058	0.4538	1.014	0.707651
O60502	Protein O-GlcNAcase	MGEA5	102.91	5.7544	4.4	3	3	3	0.988	1.054	1.052	0.935	1.016	0.961	0.946		0.964		0.913		0.941	0.0887523
O60504	Vinexin	SORBS3	75.34	53.812	21.2	15	22	15	0.949	0.979	0.953	1.006	1.04	1.047	1.06	0.29246	1.062	0.0130392	1.099	0.061764	1.07367	0.0387251
O60506	Heterogeneous nuclear ribonucleoprotein Q	SYNCRIP	69.602	152.71	31.3	20	31	14	1.05	1.015	1.07	0.941	0.948	0.954	0.896	0.68678	0.934	0.082255	0.892	0.0056962	0.907333	0.0322535
O60508	Pre-mRNA-processing factor 17	CDC40	65.521	3.0164	4.5	2	2	2
O60547	GDP-mannose 4,6 dehydratase	GMDS	41.949	6.3318	8.3	3	3	3	1.12	1.077	1.122	0.956	0.893	0.858	0.854	0.146756	0.829	0.035956	0.765	0.20276	0.816	0.0366701
O60568	Procollagen-lysine,2-oxoglutarate 5-dioxygenase 3	PLOD3	84.784	11.916	9.6	7	8	7	0.933	0.964	0.947	1.052	1.034	1.049	1.128	0.148856	1.073	0.0199757	1.108	0.096738	1.103	0.0319246
O60573	Eukaryotic translation initiation factor 4E type 2	EIF4E2	28.362	2.12	4.5	1	1	1
O60610	Protein diaphanous homolog 1	DIAPH1	141.35	4.9516	3.6	4	4	4
O60613	15 kDa selenoprotein	SEP15	17.79	2.3637	11.7	2	2	2	1.019	1.05	1.083	0.9	1.025	0.927	0.883		0.976		0.856		0.905	0.171583
O60645	Exocyst complex component 3	EXOC3	86.844	49.104	8.5	5	7	5	1.02	0.972	0.983	1.052	1.003	0.992	1.031	0.192403	1.032	0.88238	1.009	0.83434	1.024	0.119542
O60664	Perilipin-3	PLIN3	47.074	323.31	49.1	17	32	17	0.92	0.918	0.992	1.006	1.055	1.041	1.093	0.004536	1.149	0.000157718	1.049	0.0170794	1.097	0.104239
O60675	Transcription factor MafK	MAFK	17.523	1.8373	9	2	2	2
O60684	Importin subunit alpha-7	KPNA6	60.029	5.0486	6.5	3	3	2	0.97	1.069	0.973	1.094	0.931	0.99	1.128		0.871		1.017		1.00533	0.997925
O60687	Sushi repeat-containing protein SRPX2	SRPX2	52.971	10.897	11	4	6	4
O60701	UDP-glucose 6-dehydrogenase	UGDH	55.023	106.77	39.9	17	20	17	0.959	1.011	0.993	1.034	0.983	1.028	1.078	0.5277	0.972	0.097303	1.035	0.53754	1.02833	0.539705
O60716	Catenin delta-1	CTNND1	108.17	117.85	19.5	18	22	17	0.992	1.007	1.018	1.016	1	0.992	1.024	0.20016	0.993	0.45408	0.974	0.82106	0.997	0.873585
O60749	Sorting nexin-2	SNX2	58.47	68.296	28.9	14	16	12	1.03	1.032	1.049	0.965	0.97	0.964	0.937	0.0020768	0.94	0.33428	0.919	0.0080572	0.932	0.014719
O60762	Dolichol-phosphate mannosyltransferase subunit 1	DPM1	29.634	8.7957	15	4	4	4	1.037	1.01	0.977	1.054	0.934	1.059	1.016	0.7768	0.925	0.48084	1.084	0.22872	1.00833	0.922618
O60763	General vesicular transport factor p115	USO1	107.89	79.506	11.3	8	10	8	1.006	1.092	0.934	1.015	0.98	0.994	1.009	0.43348	0.897	0.070861	1.064	0.136399	0.99	0.857632
O60784	Target of Myb protein 1	TOM1	53.818	22.232	12.4	5	6	5	1.037	1.036	1.027	0.987	0.966	0.965	0.952	0.25616	0.932	0.48876	0.94	0.0047049	0.941333	0.0152369
O60826	Coiled-coil domain-containing protein 22	CCDC22	70.755	37.114	9.4	6	7	6	1.071	0.99	1.014	0.946	0.962	1.031	0.883	0.172324	0.972	0.4926	1.017	0.41706	0.957333	0.468048
O60828	Polyglutamine-binding protein 1	PQBP1	30.472	8.434	14.7	3	3	3	0.955	0.946	0.982	1.105	0.986	1.119	1.157	0.21746	1.042	0.60342	1.14	0.132243	1.113	0.118065
O60830	Mitochondrial import inner membrane translocase subunit Tim17-B	TIMM17B	18.273	2.5115	16.9	2	2	2	0.955	1.043	0.992	1.049	1.011	0.966	1.098		0.969		0.974		1.01367	0.834261
O60831	PRA1 family protein 2	PRAF2	19.258	3.0097	10.1	1	2	1	1.051	0.989	0.942	1.149	1.111	0.786	1.093	0.47882	1.123	0.123422	0.834	0.195018	1.01667	0.952626
O60832	H/ACA ribonucleoprotein complex subunit 4	DKC1	57.673	21.119	16.5	7	7	7	1.096	1.069	1.029	0.943	0.961	0.957	0.86	0.00038227	0.899	0.0065415	0.93	0.0036402	0.896333	0.0581834
O60869	Endothelial differentiation-related factor 1	EDF1	16.368	22.584	23	3	5	3	0.906	0.945	0.954	1.085	1.024	1.097	1.198	0.20138	1.084	0.0195637	1.15	0.146202	1.144	0.0639918
O60879	Protein diaphanous homolog 2	DIAPH2	125.57	31.742	5.2	5	6	5	1.028	1.004	1.022	1.035	0.96	0.972	1.007	0.91668	0.956	0.52734	0.951	0.41402	0.971333	0.318915
O60884	DnaJ homolog subfamily A member 2	DNAJA2	45.745	37.312	19.9	7	8	7	1.023	1	0.992	0.982	1.019	1.008	0.96	0.094777	1.019	0.27008	1.016	0.62852	0.998333	0.939359
O60885	Bromodomain-containing protein 4	BRD4	152.22	16.555	6.7	8	8	8	1.06	1.03	1.028	1.016	1.001	0.926	0.958	0.51268	0.972	0.2481	0.901	0.006525	0.943667	0.176164
O60888	Protein CutA	CUTA	19.116	27.671	15.6	2	4	2	1.031	1.022	1.11	1.002	0.89	0.984	0.972	0.3663	0.871	0.51514	0.886	0.84086	0.909667	0.14854
O60925	Prefoldin subunit 1	PFDN1	14.21	11.584	35.2	5	6	5	0.928	0.923	0.937	1.053	1.054	1.081	1.135	0.0057363	1.142	0.042338	1.154	0.02616	1.14367	0.00194962
O60927	Protein phosphatase 1 regulatory subunit 11	PPP1R11	13.952	18.067	11.9	1	1	1
O60934	Nibrin	NBN	84.958	6.8168	3.8	3	3	3	1.051	1.015	0.982	0.966	0.994	1.007	0.919	0.4221	0.979	0.6772	1.025	0.80794	0.974333	0.558094
O60941	Dystrobrevin beta	DTNB	71.355	51.957	12.1	7	9	7	1.002	1	1.023	0.973	1.047	1.026	0.971	0.40246	1.047	0.40918	1.003	0.66554	1.007	0.83057
O75083	WD repeat-containing protein 1	WDR1	66.193	323.31	44.2	24	44	24	0.982	0.991	1.014	1.003	0.995	1	1.021	0.66468	1.004	0.73114	0.986	0.10422	1.00367	0.800127
O75112	LIM domain-binding protein 3	LDB3	77.134	46.15	9.8	5	6	5	0.66	0.648	0.722	1.383	1.272	1.288	2.095	0.0033004	1.963	0.0021989	1.784	4.2228e-05	1.94733	0.00732152
O75113	NEDD4-binding protein 1	N4BP1	100.38	4.491	2.1	2	3	2	1.002	0.97	1.046	0.95	1.055	0.981	0.948		1.088		0.938		0.991333	0.867984
O75116	Rho-associated protein kinase 2	ROCK2	160.9	140.91	18.2	23	27	20	1.016	1.001	1.024	1.011	0.997	0.961	0.995	0.5625	0.996	0.26212	0.938	0.138005	0.976333	0.421849
O75122	CLIP-associating protein 2	CLASP2	141.13	2.088	1.2	2	2	2
O75131	Copine-3	CPNE3	60.13	50.487	29.6	15	18	14	0.983	0.985	0.994	1.052	1.024	0.967	1.07	0.0051444	1.04	0.167279	0.973	0.998	1.02767	0.52256
O75147	Obscurin-like protein 1	OBSL1	206.94	5.4397	1.3	2	2	2	1.024	1.065	0.996	0.908	1.038	0.976	0.887		0.975		0.98		0.947333	0.299303
O75150	E3 ubiquitin-protein ligase BRE1B	RNF40	113.65	22.915	6.6	6	8	6	0.99	1.069	1.012	1.012	0.974	0.961	1.022	0.74028	0.911	0.19834	0.95	0.030884	0.961	0.424794
O75151	Lysine-specific demethylase PHF2	PHF2	120.77	7.1039	2.9	3	4	2	1.232	1.139	1.66	0.725	0.673	0.588	0.588		0.591		0.354		0.511	0.0785299
O75152	Zinc finger CCCH domain-containing protein 11A	ZC3H11A	89.13	3.0101	1.1	1	1	1	1.022	1.095	1.023	1.053	0.95	0.884	1.03		0.868		0.864		0.920667	0.348279
O75165	DnaJ homolog subfamily C member 13	DNAJC13	254.41	27.568	3.4	7	7	7	0.994	0.989	1.055	0.94	0.989	0.99	0.946	0.46814	1	0.50144	0.938	0.85002	0.961333	0.246513
O75175	CCR4-NOT transcription complex subunit 3	CNOT3	81.871	10.437	4.2	3	3	3	0.937	1.012	0.926	1.059	1.028	1.052	1.13	0.08516	1.016	0.75708	1.136	0.07528	1.094	0.18515
O75190	DnaJ homolog subfamily B member 6	DNAJB6	36.087	26.767	10.4	3	3	2	0.889	0.991	0.975	1.028	1.04	1.081	1.156		1.049		1.109		1.10467	0.103253
O75208	Ubiquinone biosynthesis protein COQ9, mitochondrial	COQ9	35.509	7.7184	14.5	4	4	4	0.971	1.237	0.893	0.916	0.959	1.039	0.943	0.28648	0.775	0.071158	1.163	0.2268	0.960333	0.742055
O75223	Gamma-glutamylcyclotransferase	GGCT	21.007	7.8806	20.7	4	4	4	0.951	0.972	0.976	1.051	1	1.065	1.105	0.41168	1.029	0.38876	1.091	0.34452	1.075	0.116031
O75251	NADH dehydrogenase [ubiquinone] iron-sulfur protein 7, mitochondrial	NDUFS7	23.563	4.1685	4.2	1	1	1	0.905	0.95	1.041	1.016	1.04	1.05	1.123		1.095		1.009		1.07567	0.210802
O75306	NADH dehydrogenase [ubiquinone] iron-sulfur protein 2, mitochondrial	NDUFS2	52.545	19.896	7.1	3	4	3	0.994	0.921	0.974	1.02	1.023	1.017	1.026	0.41132	1.111	0.161044	1.044	0.35494	1.06033	0.189055
O75312	Zinc finger protein ZPR1	ZPR1	50.925	18.761	13.7	5	5	5	0.941	1.077	0.932	1.055	1.018	0.994	1.121	0.069578	0.945	0.0040373	1.067	0.043482	1.04433	0.578661
O75323	Protein NipSnap homolog 2	GBAS	33.742	34.381	22.7	7	13	5	0.974	0.969	0.981	1.013	1.02	1.034	1.04	0.20134	1.053	0.0034848	1.054	0.05292	1.049	0.0119552
O75340	Programmed cell death protein 6	PDCD6	21.868	36.765	31.9	6	8	6	0.991	1.006	1.001	0.994	0.986	1.015	1.003	0.164363	0.98	0.62872	1.014	0.88464	0.999	0.936891
O75347	Tubulin-specific chaperone A	TBCA	12.855	29.272	59.3	8	17	8	0.961	0.969	0.975	1.022	1.021	1.018	1.063	0.29586	1.054	0.034055	1.044	0.044402	1.05367	0.0145849
O75348	V-type proton ATPase subunit G 1	ATP6V1G1	13.757	39.278	45.8	3	3	3	0.872	0.949	0.915	1.108	1.049	1.118	1.271	0.029482	1.105	0.094896	1.222	0.050617	1.19933	0.071818
O75351	Vacuolar protein sorting-associated protein 4B	VPS4B	49.301	45.826	23.4	9	11	5	1.049	0.946	0.959	1.014	1.01	1.092	0.967	0.911	1.068	0.120924	1.139	0.072942	1.058	0.451319
O75367	Core histone macro-H2A.1	H2AFY	39.617	198.27	34.9	13	20	12	1.138	1.092	1.076	0.899	0.911	0.935	0.79	0.00033604	0.834	0.0085244	0.869	0.00063525	0.831	0.0315141
O75368	SH3 domain-binding glutamic acid-rich-like protein	SH3BGRL	12.774	156.51	90.4	10	16	10	0.92	0.915	0.978	0.993	1.034	1.086	1.079	0.02574	1.13	6.1955e-05	1.11	0.0027843	1.10633	0.025631
O75369	Filamin-B	FLNB	278.16	323.31	40.2	87	144	73	0.997	1.025	1.013	1.002	0.986	0.965	1.005	0.9385	0.962	0.00102173	0.953	0.0147203	0.973333	0.306415
O75380	NADH dehydrogenase [ubiquinone] iron-sulfur protein 6, mitochondrial	NDUFS6	13.711	14.405	20.2	2	2	2	0.956	0.936	0.977	1.007	1.05	1.08	1.053		1.122		1.105		1.09333	0.0629903
O75381	Peroxisomal membrane protein PEX14	PEX14	41.236	3.4414	3.2	1	1	1	0.839	0.993	0.862	1.155	1.1	1.063	1.377		1.108		1.233		1.23933	0.111317
O75382	Tripartite motif-containing protein 3	TRIM3	80.829	13.331	3.5	2	2	1
O75390	Citrate synthase, mitochondrial	CS	51.712	55.992	18.9	9	14	9	0.949	0.924	0.973	1.018	1.032	1.09	1.073	0.02824	1.117	0.064817	1.12	3.9214e-05	1.10333	0.0286545
O75396	Vesicle-trafficking protein SEC22b	SEC22B	24.593	175.05	38.6	7	14	7	1.039	1.027	1.052	0.925	0.948	0.964	0.89	0.38934	0.923	0.11462	0.916	0.0065997	0.909667	0.0199064
O75400	Pre-mRNA-processing factor 40 homolog A	PRPF40A	108.8	7.5088	3.2	4	5	4	1.161	1.024	1.044	0.879	0.97	0.941	0.757	0.040898	0.947	0.149682	0.901	0.28376	0.868333	0.2218
O75410	Transforming acidic coiled-coil-containing protein 1	TACC1	87.793	7.8332	1.4	1	1	1
O75436	Vacuolar protein sorting-associated protein 26A	VPS26A	38.169	55.059	25.4	7	8	6	1.034	0.925	1.031	0.957	1.006	0.922	0.926	0.65836	1.088	0.24604	0.894	0.086083	0.969333	0.684129
O75439	Mitochondrial-processing peptidase subunit beta	PMPCB	54.366	10.488	5.9	3	3	2	1.035	0.975	1.089	0.978	0.983	0.953	0.945	0.47114	1.008	0.7702	0.875	0.130917	0.942667	0.349266
O75449	Katanin p60 ATPase-containing subunit A1	KATNA1	55.964	2.0744	2.9	1	1	1
O75475	PC4 and SFRS1-interacting protein	PSIP1	60.103	189.81	40.6	21	39	20	1.009	0.975	1.029	0.974	0.986	1.019	0.965	0.045345	1.011	0.8881	0.99	0.115717	0.988667	0.555289
O75477	Erlin-1	ERLIN1	38.925	40.335	35.3	11	17	7	1.15	1.023	1.104	0.922	0.915	0.891	0.802	3.9881e-05	0.894	0.032517	0.807	0.0023637	0.834333	0.0516162
O75489	NADH dehydrogenase [ubiquinone] iron-sulfur protein 3, mitochondrial	NDUFS3	30.241	96.462	52.3	12	18	12	0.919	0.976	0.993	0.985	1.045	1.079	1.072	0.0061351	1.071	0.93078	1.087	0.046661	1.07667	0.00626474
O75494	Serine/arginine-rich splicing factor 10	SRSF10	31.3	35.771	20.6	8	10	8	0.946	1.091	0.987	1.018	0.981	0.996	1.076	0.169536	0.899	0.02188	1.009	0.6628	0.994667	0.911541
O75521	Enoyl-CoA delta isomerase 2, mitochondrial	ECI2	43.585	105.22	31.2	8	8	8	0.922	0.935	0.869	1.091	1.053	1.086	1.183	0.0119772	1.126	0.0143958	1.25	0.00043578	1.18633	0.0441701
O75531	Barrier-to-autointegration factor	BANF1	10.058	17.745	37.1	7	7	7	0.985	0.918	0.905	1.019	1.051	1.045	1.035	0.69584	1.145	0.86772	1.155	0.20344	1.11167	0.136014
O75533	Splicing factor 3B subunit 1	SF3B1	145.83	228.21	23.6	27	30	27	1.031	1.01	0.998	1.024	0.984	1.015	0.993	0.84168	0.974	0.084002	1.017	0.23124	0.994667	0.753519
O75534	Cold shock domain-containing protein E1	CSDE1	88.884	18.713	11.2	8	8	8	0.873	1.042	0.974	1.023	1.051	1.032	1.172	0.047997	1.009	0.80296	1.06	0.94898	1.08033	0.297589
O75569	Interferon-inducible double-stranded RNA-dependent protein kinase activator A	PRKRA	34.404	94.089	32.9	9	11	9	1.012	0.98	1.04	0.971	0.996	0.995	0.959	0.139395	1.016	0.82072	0.957	0.52644	0.977333	0.433946
O75592	E3 ubiquitin-protein ligase MYCBP2	MYCBP2	510.08	13.719	0.5	2	2	2	0.905	1.107	0.948	0.993	1.048	1.007	1.097		0.947		1.062		1.03533	0.609593
O75608	Acyl-protein thioesterase 1	LYPLA1	24.669	4.4188	8.3	2	3	2	1.06	0.846	1.108	0.856	1.179	0.938	0.808		1.394		0.847		1.01633	0.948147
O75643	U5 small nuclear ribonucleoprotein 200 kDa helicase	SNRNP200	244.5	170.79	17.6	34	37	34	1.022	1.02	0.991	1	1.009	0.992	0.978	0.81488	0.989	0.89426	1.001	0.56156	0.989333	0.320427
O75663	TIP41-like protein	TIPRL	31.444	19.562	21.7	5	5	5	0.994	1.017	1.039	0.985	1.022	0.959	0.991	0.89842	1.005	0.3943	0.923	0.042159	0.973	0.476202
O75688	Protein phosphatase 1B	PPM1B	52.642	2.4145	2.9	1	1	1
O75694	Nuclear pore complex protein Nup155	NUP155	155.2	35.527	9	10	12	10	0.998	1.032	0.99	1.069	1.005	0.933	1.071	0.76542	0.974	0.43646	0.942	0.32374	0.995667	0.91272
O75695	Protein XRP2	RP2	39.641	4.2968	5.1	2	3	2	1.003	0.995	0.979	1.034	1.028	0.977	1.031	0.39492	1.033	0.29984	0.998	0.91014	1.02067	0.275903
O75718	Cartilage-associated protein	CRTAP	46.561	1.5903	2	1	1	1
O75746	Calcium-binding mitochondrial carrier protein Aralar1	SLC25A12	74.761	86.056	17.3	9	12	7	0.997	1.006	0.946	1.048	1.002	1.006	1.051	0.54562	0.996	0.72906	1.063	0.037465	1.03667	0.284572
O75764	Transcription elongation factor A protein 3	TCEA3	38.971	1.7055	2.6	1	1	1	0.993	0.909	0.969	1.011	1.079	1.046	1.018		1.187		1.079		1.09467	0.248104
O75781	Paralemmin-1	PALM	42.075	94.92	26.1	10	12	10	1.022	1.045	1.106	0.925	0.981	0.94	0.905	0.0035375	0.939	0.154899	0.85	0.0020989	0.898	0.0930022
O75792	Ribonuclease H2 subunit A	RNASEH2A	33.395	6.4162	12.7	3	3	3	0.913	0.874	0.791	1.212	1.15	1.079	1.327		1.316		1.364		1.33567	0.00209311
O75821	Eukaryotic translation initiation factor 3 subunit G	EIF3G	35.611	44.836	28.4	9	12	9	0.994	1.06	0.946	1.005	1.004	1.027	1.011	0.74616	0.947	0.327	1.086	0.53982	1.01467	0.813621
O75822	Eukaryotic translation initiation factor 3 subunit J	EIF3J	29.062	31.755	32.2	8	10	8	0.968	0.939	0.986	1.048	1.032	1.002	1.083	0.45358	1.099	0.128823	1.016	0.37458	1.066	0.165095
O75828	Carbonyl reductase [NADPH] 3	CBR3	30.85	26.576	40.4	10	16	7	0.931	0.936	0.895	1.09	1.054	1.074	1.171	7.9673e-05	1.126	0.0151995	1.2	0.00036186	1.16567	0.021331
O75832	26S proteasome non-ATPase regulatory subunit 10	PSMD10	24.428	62.725	26.1	5	6	5	0.789	1.127	0.86	1.077	1.006	1.151	1.365		0.893		1.338		1.19867	0.437111
O75844	CAAX prenyl protease 1 homolog	ZMPSTE24	54.812	13.57	9.7	4	4	4	1	0.907	0.993	1.007	1.067	1.033	1.007		1.176		1.04		1.07433	0.353155
O75874	Isocitrate dehydrogenase [NADP] cytoplasmic	IDH1	46.659	291.28	58.2	26	64	25	0.97	0.96	0.986	1.026	1.01	1.026	1.058	0.00165521	1.052	0.156784	1.041	0.022197	1.05033	0.0137278
O75880	Protein SCO1 homolog, mitochondrial	SCO1	33.814	1.8668	5.3	1	1	1	0.938	1.079	1.093	1.074	1.04	0.79	1.145		0.964		0.723		0.944	0.691992
O75884	Putative hydrolase RBBP9	RBBP9	21	46.877	36	5	5	5	1.11	1.017	1.063	0.923	0.958	0.96	0.832	0.00086126	0.942	0.07094	0.903	0.115558	0.892333	0.122985
O75886	Signal transducing adapter molecule 2	STAM2	58.164	18.414	13.3	7	7	5	1.001	0.989	0.941	1.049	0.972	1.052	1.048	0.48254	0.983	0.95464	1.118	0.077802	1.04967	0.409392
O75888	Tumor necrosis factor ligand superfamily member 13	TNFSF13	27.433	2.1005	4	1	1	1	0.749	0.794	0.851	1.168	1.201	1.229	1.559		1.513		1.444		1.50533	0.00443814
O75891	Cytosolic 10-formyltetrahydrofolate dehydrogenase	ALDH1L1	98.828	22.324	6.2	5	5	5	0.846	0.866	0.85	1.236	1.05	1.17	1.461	0.0005956	1.212	0.176276	1.376	0.193664	1.34967	0.0479576
O75900	Matrix metalloproteinase-23	MMP23A	43.934	14.023	5.9	2	2	2	1.058	1.047	0.963	1.019	1.004	0.932	0.963		0.959		0.968		0.963333	0.00775264
O75909	Cyclin-K	CCNK	64.239	13.688	3.3	1	1	1
O75915	PRA1 family protein 3	ARL6IP5	21.614	73.685	19.7	3	5	3	0.808	0.927	1.003	1.082	1.058	1.083	1.339	0.0183381	1.141	0.81582	1.08	0.75	1.18667	0.168853
O75923	Dysferlin	DYSF	237.29	7.0506	2.2	5	5	4	0.908	1.232	0.904	0.962	1.045	0.959	1.059	0.70412	0.848	0.104882	1.061	0.33228	0.989333	0.875903
O75928	E3 SUMO-protein ligase PIAS2	PIAS2	68.24	1.6856	2.4	1	1	1	0.966	1.015	0.966	1.086	1.026	0.961	1.124		1.011		0.995		1.04333	0.474363
O75934	Pre-mRNA-splicing factor SPF27	BCAS2	26.131	57.151	28	6	8	6	0.965	0.943	0.99	1.008	1.036	1.004	1.045	0.164178	1.099	0.8013	1.014	0.93754	1.05267	0.21953
O75935	Dynactin subunit 3	DCTN3	21.119	11.148	25.3	6	8	6	0.968	0.997	0.96	1.002	1.032	1.011	1.035	0.49506	1.035	0.37338	1.053	0.21288	1.041	0.0293894
O75937	DnaJ homolog subfamily C member 8	DNAJC8	29.841	44.064	36	10	13	10	1.029	0.968	1.056	0.992	0.994	0.982	0.964	0.46652	1.027	0.91408	0.93	0.271	0.973667	0.519384
O75940	Survival of motor neuron-related-splicing factor 30	SMNDC1	26.711	4.502	7.6	2	3	2	1.027	0.966	0.927	1.049	1.019	1.031	1.021	0.8839	1.055	0.039595	1.112	0.37642	1.06267	0.186905
O75947	ATP synthase subunit d, mitochondrial	ATP5H	18.491	101.49	76.4	10	14	10	0.985	0.968	0.986	0.991	1.027	1.1	1.006	0.30674	1.061	0.104422	1.116	0.030697	1.061	0.252939
O75954	Tetraspanin-9	TSPAN9	26.779	4.2591	4.6	1	2	1	0.69		0.95			1.335					1.405		1.405
O75955	Flotillin-1	FLOT1	47.355	67.729	27.6	9	12	9	1.013	0.993	0.935	1.062	0.962	1.015	1.048	0.70624	0.969	0.5793	1.086	0.69548	1.03433	0.511695
O75962	Triple functional domain protein	TRIO	346.9	1.3992	0.3	1	1	1
O75964	ATP synthase subunit g, mitochondrial	ATP5L	11.428	10.764	30.1	3	4	3	0.926	1.078	1.013	1.146	1.055	0.907	1.238	0.46452	0.979	0.79412	0.895	0.7077	1.03733	0.840232
O76003	Glutaredoxin-3	GLRX3	37.432	20.373	13.1	4	4	4	0.988	1.068	0.998	1.023	1.005	0.958	1.035	0.46094	0.941	0.13652	0.96	0.32364	0.978667	0.592386
O76021	Ribosomal L1 domain-containing protein 1	RSL1D1	54.972	19.119	18.2	8	8	8	0.996	1.057	0.993	1.001	0.974	0.974	1.005	0.40202	0.921	0.00035837	0.981	0.32572	0.969	0.419079
O76024	Wolframin	WFS1	100.29	61.922	14.4	12	15	12	0.923	1.02	1.062	0.983	0.988	0.974	1.065	0.26544	0.969	0.5853	0.917	0.151041	0.983667	0.763862
O76062	Delta(14)-sterol reductase	TM7SF2	46.405	2.8697	5.5	2	2	2	0.959	0.934	0.967	1.036	1.057	1.056	1.08	0.28342	1.132	0.070322	1.092	0.51518	1.10133	0.0310742
O76070	Gamma-synuclein	SNCG	13.331	91.1	69.3	8	11	8	0.722	0.705	0.691	1.279	1.269	1.307	1.771	7.5417e-05	1.8	1.52662e-05	1.891	3.1961e-07	1.82067	0.00162157
O76071	Probable cytosolic iron-sulfur protein assembly protein CIAO1	CIAO1	37.84	1.9139	4.7	2	2	2
O76076	WNT1-inducible-signaling pathway protein 2	WISP2	26.825	73.963	24.8	4	6	4	0.671	0.655	0.638	1.358	1.352	1.315	2.024	0.008	2.064	0.0006156	2.061	0.00187803	2.04967	0.000115396
O76094	Signal recognition particle subunit SRP72	SRP72	74.605	39.368	19.1	11	12	11	1.001	1.019	1.027	1.002	1.014	0.945	1.001	0.80042	0.995	0.85548	0.92	0.048599	0.972	0.473802
O94760	N(G),N(G)-dimethylarginine dimethylaminohydrolase 1	DDAH1	31.121	158.15	52.6	12	18	11	0.968	0.99	0.963	1.034	0.992	1.037	1.068	0.61426	1.002	0.3707	1.077	0.29988	1.049	0.232101
O94763	Unconventional prefoldin RPB5 interactor 1	URI1	59.832	5.9704	5.8	3	3	3	0.801	1.194	0.704	1.124	1.096	1.096	1.403		0.918		1.557		1.29267	0.361876
O94769	Extracellular matrix protein 2	ECM2	79.788	29.217	9	6	7	6	1.038	1.059	1.014	0.991	0.988	0.931	0.955	0.113258	0.933	0.0125405	0.918	0.032036	0.935333	0.0412637
O94776	Metastasis-associated protein MTA2	MTA2	75.022	14.504	11.4	7	7	7	1.004	0.997	1.033	1.004	0.991	0.986	1	0.99916	0.994	0.93986	0.955	0.55886	0.983	0.430189
O94788	Retinal dehydrogenase 2	ALDH1A2	56.723	88.718	25.3	12	14	7	0.934	0.906	0.936	1.094	1.156	1.016	1.171	0.00148296	1.276	0.086656	1.085	0.138436	1.17733	0.106895
O94804	Serine/threonine-protein kinase 10	STK10	112.13	3.1525	1.8	2	2	2	0.957	0.882	0.859	1.088	1.088	1.14	1.137		1.234		1.327		1.23267	0.0630962
O94811	Tubulin polymerization-promoting protein	TPPP	23.693	11.982	15.1	3	3	3	0.89	0.84	0.755	1.125	1.24	1.154	1.264	0.182202	1.476	0.0151612	1.528	0.053718	1.42267	0.0393832
O94826	Mitochondrial import receptor subunit TOM70	TOMM70	67.454	39.99	26.3	16	20	16	1.027	0.99	1.003	1.023	1.004	0.995	0.996	0.76638	1.014	0.198601	0.992	0.675	1.00067	0.946903
O94830	Phospholipase DDHD2	DDHD2	81.031	1.7915	1.3	1	1	1
O94832	Unconventional myosin-Id	MYO1D	116.2	99.922	21.1	23	28	23	0.995	1.007	0.998	1.055	0.992	0.962	1.06	0.00115834	0.985	0.72554	0.964	0.34672	1.003	0.956565
O94855	Protein transport protein Sec24D	SEC24D	113.01	5.0084	3.1	3	3	3	0.976	0.897	0.965	1.246	0.929	1.023	1.277	0.43494	1.036	0.68726	1.06	0.46502	1.12433	0.299126
O94856	Neurofascin	NFASC	150.02	17.521	4.7	6	6	6	1.081	1.096	1.024	0.934	0.974	0.926	0.864	0.075638	0.889	0.0152956	0.904	0.061404	0.885667	0.0172525
O94874	E3 UFM1-protein ligase 1	UFL1	89.594	21.36	9.2	7	8	7	1.013	1.02	1.004	1.019	0.997	0.988	1.006	0.94902	0.977	0.52162	0.984	0.31696	0.989	0.410192
O94875	Sorbin and SH3 domain-containing protein 2	SORBS2	124.11	124.16	19.5	20	24	20	0.899	0.839	0.864	1.162	1.152	1.132	1.293	1.7695e-09	1.373	5.48062e-12	1.31	9.731e-11	1.32533	0.00623836
O94888	UBX domain-containing protein 7	UBXN7	54.862	6.7691	6.7	3	4	3	1.013	1.018	1.042	0.951	1.06	0.923	0.939	0.20712	1.041	0.00075654	0.886	0.179217	0.955333	0.493749
O94900	Thymocyte selection-associated high mobility group box protein TOX	TOX	57.512	13.987	2.5	1	2	1	0.937	0.958	0.971	1.025	1.025	1.092	1.094		1.07		1.125		1.09633	0.0354811
O94901	SUN domain-containing protein 1	SUN1	90.063	71.056	20.6	14	21	14	0.997	1.02	1.01	0.988	1.013	0.991	0.991	0.64884	0.993	0.78644	0.981	0.26346	0.988333	0.125481
O94903	Proline synthase co-transcribed bacterial homolog protein	PROSC	30.344	53.559	36.7	9	14	9	1.017	1.053	1.008	1.04	0.957	1.004	1.023	0.14354	0.909	0.0137559	0.996	0.64874	0.976	0.618619
O94905	Erlin-2	ERLIN2	37.839	209.9	55.8	18	37	14	1.047	1.031	1.073	0.942	0.947	0.969	0.9	6.3487e-05	0.919	0.00029648	0.903	0.00022369	0.907333	0.00659049
O94906	Pre-mRNA-processing factor 6	PRPF6	106.92	47.572	17	15	16	15	1.015	1	0.984	1.034	1.024	0.961	1.019	0.47226	1.024	0.5218	0.977	0.36412	1.00667	0.758678
O94911	ATP-binding cassette sub-family A member 8	ABCA8	179.24	17.775	3.9	5	5	5	0.941	0.957	0.923	1.1	1.09	1.039	1.169	0.0112835	1.139	0.022098	1.126	0.00033518	1.14467	0.00996572
O94913	Pre-mRNA cleavage complex 2 protein Pcf11	PCF11	173.05	1.787	0.7	1	1	1
O94919	Endonuclease domain-containing 1 protein	ENDOD1	55.016	11.984	9.6	4	4	4	1.012	0.985	0.982	0.999	1.062	0.971	0.987	0.6719	1.078	0.129319	0.989	0.7162	1.018	0.680288
O94925	Glutaminase kidney isoform, mitochondrial	GLS	73.46	7.2825	4	2	2	2	0.936	0.912	1.051	1.021	0.986	1.1	1.091		1.081		1.047		1.073	0.0441192
O94929	Actin-binding LIM protein 3	ABLIM3	77.801	1.8094	2	2	2	2	0.945	0.904	0.903	1.061	1.149	1.043	1.123		1.271		1.155		1.183	0.0681863
O94973	AP-2 complex subunit alpha-2	AP2A2	103.96	88.546	13.4	11	14	8	0.988	0.993	1.047	1.015	1.005	0.954	1.027	0.190839	1.012	0.49858	0.911	0.81546	0.983333	0.731579
O94979	Protein transport protein Sec31A	SEC31A	133.01	45.211	10.2	12	16	12	1.005	1.015	0.969	1.059	1.025	1.005	1.054	0.069078	1.01	0.87744	1.037	0.040703	1.03367	0.16269
O94992	Protein HEXIM1	HEXIM1	40.623	4.794	3.9	1	1	1
O95081	Arf-GAP domain and FG repeat-containing protein 2	AGFG2	48.962	9.8559	8.1	4	6	3	0.93	0.955	0.914	1.073	1.1	1.092	1.154	0.02704	1.152	0.064316	1.195	0.122784	1.167	0.00885896
O95104	Splicing factor, arginine/serine-rich 15	SCAF4	125.87	2.1143	1.8	2	2	2	1.147	0.936	1.109	0.916	0.941	0.969	0.799		1.005		0.874		0.892667	0.285566
O95140	Mitofusin-2	MFN2	86.401	1.4204	2.6	2	2	2	1.026	0.993	0.948	1.118	0.975	0.97	1.09		0.982		1.023		1.03167	0.501274
O95163	Elongator complex protein 1	IKBKAP	150.25	4.996	1.1	1	1	1	0.829	0.918	1.085	0.971	1.075	1.109	1.171		1.171		1.022		1.12133	0.180189
O95168	NADH dehydrogenase [ubiquinone] 1 beta subcomplex subunit 4	NDUFB4	15.208	3.905	19.4	2	2	2	0.905	0.93	1.031	1.009	0.989	1.139	1.115		1.063		1.105		1.09433	0.0375806
O95182	NADH dehydrogenase [ubiquinone] 1 alpha subcomplex subunit 7	NDUFA7	12.551	9.3805	28.3	3	3	3	0.844	0.981	0.845	1.087	1.137	1.109	1.288	0.29216	1.159	0.33842	1.312	0.090882	1.253	0.0417966
O95197	Reticulon-3	RTN3	112.61	4.042	1.1	1	1	1	0.999	0.853	1.056	1.109	1.063	0.934	1.11		1.246		0.884		1.08	0.641812
O95202	LETM1 and EF-hand domain-containing protein 1, mitochondrial	LETM1	83.353	13.364	5.1	4	4	4	1.005	1.038	0.971	1.038	1.027	0.966	1.033	0.64328	0.989	0.53822	0.995	0.30416	1.00567	0.774235
O95208	Epsin-2	EPN2	68.481	1.6335	1.7	1	1	1
O95218	Zinc finger Ran-binding domain-containing protein 2	ZRANB2	37.404	8.6575	9.4	3	3	3	1.121	1.05	1.01	0.988	0.913	0.921	0.881	0.0049629	0.87	0.031057	0.912	0.08568	0.887667	0.0202867
O95219	Sorting nexin-4	SNX4	51.908	27.11	6.9	3	3	3	1.074	1.018	1.036	1.113	0.976	0.945	1.036	0.6967	0.959	0.93622	0.912	0.0106753	0.969	0.544344
O95232	Luc7-like protein 3	LUC7L3	51.466	21.301	15.7	8	11	8	0.993	1.039	0.99	1.04	0.971	1.012	1.047	0.98804	0.935	0.9123	1.022	0.4298	1.00133	0.997305
O95251	Histone acetyltransferase KAT7	KAT7	70.642	5.9324	5.4	3	4	3	0.724	0.79	0.704	1.065	1.343	1.349	1.471		1.7		1.916		1.69567	0.0306395
O95260	Arginyl-tRNA--protein transferase 1	ATE1	59.09	6.546	2.3	1	1	1	1.045	0.998	1.051	0.962	0.939	1.022	0.921		0.941		0.972		0.944667	0.0965799
O95292	Vesicle-associated membrane protein-associated protein B/C	VAPB	27.228	37.536	32.5	7	11	6	0.974	1.072	0.953	0.977	1.055	0.972	1.003	0.80228	0.984	0.94744	1.02	0.22012	1.00233	0.877291
O95295	SNARE-associated protein Snapin	SNAPIN	14.874	5.5556	16.2	2	2	2	0.857	0.971	0.885	1.216	1.065	1.025	1.419		1.097		1.158		1.22467	0.177264
O95297	Myelin protein zero-like protein 1	MPZL1	29.082	1.8826	3.7	2	2	2	1.069	0.995	0.964	1.066	1.016	0.917	0.997		1.021		0.951		0.989667	0.713244
O95298	NADH dehydrogenase [ubiquinone] 1 subunit C2	NDUFC2	14.187	6.1741	22.7	3	3	3
O95299	NADH dehydrogenase [ubiquinone] 1 alpha subcomplex subunit 10, mitochondrial	NDUFA10	40.75	53.05	17.5	5	6	5	1.016	0.977	0.983	1.014	1.044	1.007	0.998	0.90516	1.069	0.072377	1.024	0.55766	1.03033	0.352804
O95302	Peptidyl-prolyl cis-trans isomerase FKBP9	FKBP9	63.083	60.652	16.7	9	9	8	1.042	1.048	1.041	1.002	0.913	0.95	0.962	0.35952	0.871	0.013617	0.913	0.0106048	0.915333	0.126269
O95319	CUGBP Elav-like family member 2	CELF2	54.284	33.464	9.6	4	6	3	0.939	1.041	0.971	1.078	0.944	0.983	1.148	0.06214	0.907	0.43452	1.012	0.65852	1.02233	0.853641
O95336	6-phosphogluconolactonase	PGLS	27.547	128.43	58.5	10	19	10	1.028	1.009	1.002	1.05	0.989	0.991	1.021	0.24626	0.98	0.97684	0.989	0.80592	0.996667	0.839715
O95340	Bifunctional 3'-phosphoadenosine 5'-phosphosulfate synthase 2	PAPSS2	69.5	40.74	22.8	12	15	11	1.028	1.122	1.025	0.949	0.911	0.897	0.923	0.084564	0.812	3.7203e-05	0.875	0.002376	0.87	0.0906917
O95352	Ubiquitin-like modifier-activating enzyme ATG7	ATG7	77.959	56.91	7.3	4	4	4	1.084	0.961	0.958	0.898	1.094	1.012	0.828	0.2583	1.138	0.197397	1.056	0.68052	1.00733	0.990014
O95372	Acyl-protein thioesterase 2	LYPLA2	24.737	18.679	24.7	6	7	6	1.034	0.998	0.963	0.956	1.019	1.023	0.925	0.38848	1.021	0.65804	1.062	0.31578	1.00267	0.986065
O95373	Importin-7	IPO7	119.52	6.3034	5.1	4	4	4
O95394	Phosphoacetylglucosamine mutase	PGM3	59.851	21.207	16.1	9	9	9	0.962	1.026	1.016	0.998	0.973	1.03	1.037	0.030402	0.948	0.24778	1.014	0.95222	0.999667	0.977408
O95396	Adenylyltransferase and sulfurtransferase MOCS3	MOCS3	49.669	5.6074	5.9	2	2	2
O95400	CD2 antigen cytoplasmic tail-binding protein 2	CD2BP2	37.646	3.8758	6.5	2	2	2
O95425	Supervillin	SVIL	247.74	217.01	16.5	30	38	30	1.027	1.054	1.01	0.976	0.954	0.98	0.95	0.078841	0.905	0.0026388	0.97	0.63142	0.941667	0.137988
O95428	Papilin	PAPLN	137.7	7.5937	1.1	1	1	1	0.674	1.094	0.985	1.145	1.063	1.038	1.699		0.972		1.054		1.24167	0.477865
O95433	Activator of 90 kDa heat shock protein ATPase homolog 1	AHSA1	38.274	117.07	23.1	6	8	6	1.035	0.991	0.974	0.966	0.991	1.028	0.933	0.24092	1	0.78504	1.055	0.178901	0.996	0.914783
O95445	Apolipoprotein M	APOM	21.253	8.9671	20.2	5	5	5	0.947	0.896	0.832	1.128	1.092	1.156	1.191	0.03734	1.219	0.0005403	1.389	0.0029241	1.26633	0.0574948
O95453	Poly(A)-specific ribonuclease PARN	PARN	73.45	8.615	4.1	2	2	2	0.917	0.975	1.037	1.07	0.998	1.015	1.167	0.25026	1.024	0.76438	0.979	0.68592	1.05667	0.502682
O95470	Sphingosine-1-phosphate lyase 1	SGPL1	63.523	3.0213	3.9	2	2	2	1.057	0.915	0.988	1.004	1.036	1.015	0.95		1.132		1.027		1.03633	0.6472
O95479	GDH/6PGL endoplasmic bifunctional protein	H6PD	88.892	212.29	29	18	25	18	0.955	0.983	0.994	0.979	1.03	1.047	1.025	0.71478	1.048	0.65576	1.053	0.20314	1.042	0.0562032
O95487	Protein transport protein Sec24B	SEC24B	137.42	8.389	2	2	2	2	0.996	0.997	0.986	1.065	0.94	1.039	1.069		0.943		1.054		1.022	0.717763
O95551	Tyrosyl-DNA phosphodiesterase 2	TDP2	40.929	4.9552	5.5	2	2	2	1.037	0.937	0.891	1.069	1.051	1.036	1.031		1.122		1.163		1.10533	0.152211
O95571	Persulfide dioxygenase ETHE1, mitochondrial	ETHE1	27.873	2.9439	5.5	1	1	1
O95573	Long-chain-fatty-acid--CoA ligase 3	ACSL3	80.419	4.4717	4	2	2	2	0.998	1.007	1.062	1.004	0.94	1.004	1.006		0.933		0.945		0.961333	0.295841
O95613	Pericentrin	PCNT	378.03	1.7223	0.3	1	1	1
O95630	STAM-binding protein	STAMBP	48.076	15.308	11.1	4	4	4	1.02	0.947	1.061	1.002	1.005	0.978	0.982	0.73242	1.061	0.194637	0.922	0.39152	0.988333	0.813013
O95671	N-acetylserotonin O-methyltransferase-like protein	ASMTL	68.856	27.436	10.6	6	7	6	1.006	1.079	0.936	0.971	0.981	0.95	0.965	0.7849	0.909	0.019084	1.015	0.51822	0.963	0.425878
O95674	Phosphatidate cytidylyltransferase 2	CDS2	51.417	44.136	6.5	2	2	2	0.92	1.063	0.974	1.053	1.007	0.997	1.145	0.029797	0.947	0.54884	1.024	0.25174	1.03867	0.656611
O95721	Synaptosomal-associated protein 29	SNAP29	28.97	6.9088	12	3	4	3	0.885	0.87	0.893	1.06	1.155	1.136	1.198		1.328		1.272		1.266	0.0233953
O95747	Serine/threonine-protein kinase OSR1	OXSR1	58.022	59.534	13.1	6	7	5	0.995	0.846	0.938	1.107	1.044	0.87	1.113	0.88136	1.234	0.089698	0.928	0.64494	1.09167	0.511097
O95749	Geranylgeranyl pyrophosphate synthase	GGPS1	34.87	11.302	13.7	4	4	4
O95758	Polypyrimidine tract-binding protein 3	PTBP3	59.689	1.5246	4.7	3	4	1
O95760	Interleukin-33	IL33	30.759	4.5228	6.7	2	2	2	1.073	1.042	0.99	0.947	0.971	0.995	0.883		0.932		1.005		0.94	0.302407
O95777	U6 snRNA-associated Sm-like protein LSm8	LSM8	10.403	7.0465	27.1	2	3	2	1.218	0.939	0.969	0.966	0.949	0.989	0.793	0.132996	1.011	0.9044	1.021	0.88292	0.941667	0.577457
O95782	AP-2 complex subunit alpha-1	AP2A1	107.54	182.7	24.6	20	29	17	1.02	1.021	1.026	0.979	0.956	0.951	0.96	0.9252	0.936	0.34826	0.927	0.098879	0.941	0.0412604
O95786	Probable ATP-dependent RNA helicase DDX58	DDX58	106.6	32.612	8.8	7	7	7	0.996	0.853	1.016	1.022	1.095	1.014	1.026	0.57954	1.284	0.055697	0.998	0.78602	1.10267	0.449113
O95793	Double-stranded RNA-binding protein Staufen homolog 1	STAU1	63.182	15.723	7.3	4	5	2	1.044	1.12	0.986	0.909	0.922	0.979	0.871	0.0025041	0.823	0.033521	0.993	0.5797	0.895667	0.238051
O95801	Tetratricopeptide repeat protein 4	TTC4	44.678	3.8263	4.9	2	2	2
O95810	Serum deprivation-response protein	SDPR	47.173	239.11	31.5	11	20	11	1.111	1.09	1.115	0.869	0.912	0.939	0.782	0.000175825	0.837	2.0778e-05	0.842	0.00062403	0.820333	0.0207194
O95816	BAG family molecular chaperone regulator 2	BAG2	23.772	41.86	52.1	10	13	10	1.042	1.037	1.089	0.941	0.953	0.958	0.903	0.118757	0.919	0.022959	0.88	0.021218	0.900667	0.0209884
O95817	BAG family molecular chaperone regulator 3	BAG3	61.594	23.197	10.3	5	8	5	0.997	0.933	0.975	1.049	1.017	1.019	1.052	0.39706	1.09	0.136536	1.045	0.4935	1.06233	0.063929
O95819	Mitogen-activated protein kinase kinase kinase kinase 4	MAP4K4	142.1	3.125	3	4	5	2	1.237	0.952	1.069	0.956	0.907	0.911	0.773	0.042602	0.953	0.48052	0.852	0.030537	0.859333	0.171034
O95825	Quinone oxidoreductase-like protein 1	CRYZL1	38.696	6.1243	14	4	5	4	0.911	0.949	0.906	1.068	1.129	1.027	1.172	0.132262	1.19	0.0059776	1.134	0.085043	1.16533	0.0127506
O95831	Apoptosis-inducing factor 1, mitochondrial	AIFM1	66.9	110.97	21.7	11	15	11	1.012	0.993	0.995	0.977	1.002	1.044	0.965	0.45378	1.009	0.86298	1.049	0.032498	1.00767	0.8334
O95834	Echinoderm microtubule-associated protein-like 2	EML2	70.678	11.433	6	4	5	4	1.103	0.931	1.057	0.971	0.961	0.995	0.88	0.09418	1.032	0.25078	0.941	0.48488	0.951	0.452203
O95837	Guanine nucleotide-binding protein subunit alpha-14	GNA14	41.57	6.8747	12.4	5	8	1
O95841	Angiopoietin-related protein 1	ANGPTL1	56.719	2.7025	5.3	2	2	1	1	0.934	0.985	1.101	0.921	1.085	1.101		0.986		1.102		1.063	0.317334
O95861	3'(2'),5'-bisphosphate nucleotidase 1	BPNT1	33.392	46.09	30.5	9	12	9	0.924	0.937	0.985	0.968	1.044	1	1.048	0.33886	1.114	0.066978	1.015	0.198958	1.059	0.232702
O95865	N(G),N(G)-dimethylarginine dimethylaminohydrolase 2	DDAH2	29.644	283.12	62.8	15	32	14	0.99	0.954	0.98	1.045	1.005	1.046	1.056	0.77238	1.053	0.116142	1.067	0.021316	1.05867	0.00735584
O95870	Protein ABHD16A	ABHD16A	63.243	5.0259	5	2	2	2
O95881	Thioredoxin domain-containing protein 12	TXNDC12	19.206	5.2827	18.6	4	6	4	1.078	0.91	0.977	0.991	1.032	0.994	0.919	0.145859	1.134	0.54528	1.017	0.33446	1.02333	0.818719
O95907	Monocarboxylate transporter 3	SLC16A8	52.318	-2	1.6	1	1	1
O95926	Pre-mRNA-splicing factor SYF2	SYF2	28.722	4.2654	7.4	2	2	2	0.982	0.995	0.945	1.059	1.109	0.923	1.078	0.196678	1.115	0.081982	0.977	0.7268	1.05667	0.384819
O95967	EGF-containing fibulin-like extracellular matrix protein 2	EFEMP2	49.405	159.05	19.2	9	22	9	1.049	1.108	1.062	0.947	0.931	0.94	0.903	0.00062085	0.84	1.56823e-05	0.885	0.0175381	0.876	0.0372751
O95980	Reversion-inducing cysteine-rich protein with Kazal motifs	RECK	106.46	21.736	7	6	7	6	1.037	1.055	0.978	1.017	0.956	1.011	0.981	0.6119	0.906	0.099537	1.034	0.82218	0.973667	0.610277
O95989	Diphosphoinositol polyphosphate phosphohydrolase 1	NUDT3	19.471	13.398	36	6	7	6	0.99	0.975	0.961	1.005	1.04	1.038	1.015	0.63866	1.067	0.0174586	1.08	0.007565	1.054	0.153883
O96000	NADH dehydrogenase [ubiquinone] 1 beta subcomplex subunit 10	NDUFB10	20.776	36.757	35.5	5	8	5	1.024	0.901	0.951	0.999	1.009	1.052	0.976	0.66644	1.12	0.038076	1.106	0.04742	1.06733	0.360664
O96005	Cleft lip and palate transmembrane protein 1	CLPTM1	76.096	5.2835	3.7	2	3	2	0.946	1.087	0.991	0.998	1.002	0.987	1.055	0.34454	0.922	0.39784	0.996	0.94014	0.991	0.845702
O96007	Molybdopterin synthase catalytic subunit	MOCS2	20.944	16.932	13.8	2	3	2	0.916	0.982	0.878	1.103	1.092	1.034	1.204	0.0109962	1.112	0.098779	1.178	0.07936	1.16467	0.0346696
O96008	Mitochondrial import receptor subunit TOM40 homolog	TOMM40	37.893	4.3909	3.9	1	1	1	1.081	1.127	0.989	0.844	0.964	1.007	0.781		0.855		1.018		0.884667	0.309302
O96013	Serine/threonine-protein kinase PAK 4	PAK4	64.071	1.9477	1.2	1	1	1	0.943	0.945	0.861	1.135	1.021	1.116	1.204		1.08		1.296		1.19333	0.115418
O96019	Actin-like protein 6A	ACTL6A	47.46	47.655	27.3	10	16	10	0.953	1.046	1.037	0.92	0.953	1.073	0.965	0.46162	0.911	0.38672	1.035	0.44576	0.970333	0.558124
O96033	Molybdopterin synthase sulfur carrier subunit	MOCS2	9.7552	4.9786	21.6	2	2	2	1.049	1.035	1.049	1	0.96	0.927	0.953		0.928		0.884		0.921667	0.0930538
P00167	Cytochrome b5	CYB5A	15.33	126.35	49.3	5	7	5	0.921	0.885	0.955	1.068	1.039	1.088	1.16	0.047741	1.174	0.0069752	1.139	0.0037979	1.15767	0.00538043
P00325	Alcohol dehydrogenase 1B	ADH1B	39.854	208.2	47.2	19	32	19	0.754	0.77	0.761	1.217	1.257	1.26	1.614	1e-32	1.632	1.62437e-12	1.656	1.62448e-12	1.634	0.000344166
P00338	L-lactate dehydrogenase A chain	LDHA	36.688	85.7	40.1	14	24	13	1.059	1.016	1.05	0.929	0.929	0.988	0.877	0.025116	0.914	0.39046	0.941	0.070601	0.910667	0.0641493
P00352	Retinal dehydrogenase 1	ALDH1A1	54.861	323.31	50.1	23	45	20	0.968	0.989	0.973	1.035	1.017	1.013	1.069	0.085239	1.028	0.175881	1.041	0.142804	1.046	0.0864691
P00367	Glutamate dehydrogenase 1, mitochondrial	GLUD1	61.397	304.51	41.2	25	42	25	0.968	0.963	0.99	1.021	1.012	1.047	1.055	0.027676	1.051	0.025081	1.058	0.0102022	1.05467	0.00195248
P00387	NADH-cytochrome b5 reductase 3	CYB5R3	34.234	186.55	60.8	15	31	15	1.012	0.957	0.977	1.034	0.998	1.02	1.022	0.39902	1.043	0.63064	1.044	0.199121	1.03633	0.0525123
P00390	Glutathione reductase, mitochondrial	GSR	56.256	229.11	37	14	23	14	1.089	1.125	1.151	0.836	0.902	0.907	0.768	0.00101945	0.802	3.6098e-05	0.788	0.00138033	0.786	0.00406223
P00403	Cytochrome c oxidase subunit 2	MT-CO2	25.565	28.43	20.7	4	6	4	0.948	0.978	0.995	1.013	0.996	1.036	1.069	0.39514	1.018	0.83302	1.041	0.68884	1.04267	0.138175
P00441	Superoxide dismutase [Cu-Zn]	SOD1	15.936	323.31	80.5	10	55	10	0.97	0.914	0.964	1.035	1.041	1.071	1.067	0.0154047	1.139	0.61218	1.111	3.7777e-05	1.10567	0.0501653
P00450	Ceruloplasmin	CP	122.2	323.31	32.1	26	56	26	0.862	0.861	0.883	1.093	1.122	1.181	1.268	1.11022e-16	1.303	1e-32	1.337	1e-32	1.30267	0.00499238
P00488	Coagulation factor XIII A chain	F13A1	83.266	185.87	19.7	12	17	12	0.988	0.939	0.958	1.036	1.047	1.077	1.049	0.022716	1.115	0.059745	1.124	0.0030241	1.096	0.076082
P00491	Purine nucleoside phosphorylase	PNP	32.118	10.614	22.8	5	6	5	0.942	1.126	0.731	1.184	1.032	1.019	1.257		0.917		1.394		1.18933	0.413238
P00492	Hypoxanthine-guanine phosphoribosyltransferase	HPRT1	24.579	55.12	37.6	7	12	7	0.931	0.905	0.989	1.011	1.084	1.123	1.086	0.55486	1.198	0.069862	1.135	0.036539	1.13967	0.064706
P00505	Aspartate aminotransferase, mitochondrial	GOT2	47.517	240.69	47	19	30	19	0.969	0.956	0.955	1.006	1.052	1.061	1.038	0.27422	1.1	0.000102531	1.111	0.00092064	1.083	0.0925243
P00519	Tyrosine-protein kinase ABL1	ABL1	122.87	2.6625	2	2	2	2	1.027	0.94	0.97	1.014	1.007	1.057	0.987		1.071		1.09		1.04933	0.33449
P00533	Epidermal growth factor receptor	EGFR	134.28	7.1127	3.1	3	3	3	1.054	1.199	1.216	0.93	0.745	0.883	0.882		0.621		0.726		0.743	0.131909
P00558	Phosphoglycerate kinase 1	PGK1	44.614	323.31	77.2	32	86	28	0.984	0.995	0.981	0.996	1.014	1.02	1.012	0.064938	1.019	0.63504	1.04	0.036339	1.02367	0.145721
P00568	Adenylate kinase isoenzyme 1	AK1	21.635	192.35	61.3	14	31	14	0.769	0.834	0.832	1.146	1.168	1.179	1.49	1.65545e-12	1.4	6.0452e-08	1.417	3.71136e-12	1.43567	0.0041568
P00734	Prothrombin	F2	70.036	323.31	49.7	24	41	24	0.887	0.869	0.88	1.11	1.096	1.144	1.251	2.43139e-14	1.261	4.44089e-15	1.3	3.9968e-15	1.27067	0.00356823
P00736	Complement C1r subcomponent	C1R	80.118	79.956	15	9	9	8	0.783	0.873	0.886	1.194	1.035	1.238	1.525	0.0145959	1.186	0.43756	1.397	0.23466	1.36933	0.0757282
P00738	Haptoglobin	HP	45.205	249.68	44.3	19	31	9	1.5	1.447	1.472	0.51	0.534	0.554	0.34	7.60725e-13	0.369	3.28904e-12	0.376	9.19265e-14	0.361667	0.00137884
P00739	Haptoglobin-related protein	HPR	39.029	48.434	30.7	11	17	1	0.954	0.933	0.952	1.03	1.003	1.139	1.08		1.075		1.196		1.117	0.124138
P00740	Coagulation factor IX	F9	51.778	7.2123	5.4	2	2	2
P00742	Coagulation factor X	F10	54.731	4.3564	3.5	1	1	1	1.024	0.903	1.162	0.924	0.939	1.052	0.902		1.04		0.905		0.949	0.442383
P00746	Complement factor D	CFD	27.033	24.657	24.5	4	6	4	0.979	1.024	0.918	1.017	1.062	0.952	1.039	0.122955	1.037	0.70974	1.037	0.84048	1.03767	0.000452295
P00747	Plasminogen	PLG	90.568	323.31	53.2	38	72	38	0.887	0.871	0.894	1.101	1.113	1.124	1.241	1.62437e-12	1.278	1.62448e-12	1.257	1e-32	1.25867	0.00204468
P00748	Coagulation factor XII	F12	67.791	95.965	13.8	7	8	7	0.895	1.009	0.872	1.046	1.025	1.123	1.169	0.83546	1.016	0.60288	1.288	0.50326	1.15767	0.23492
P00751	Complement factor B	CFB	85.532	323.31	44.2	34	62	34	0.817	0.825	0.861	1.159	1.139	1.211	1.419	1e-32	1.381	1e-32	1.407	1.62437e-12	1.40233	0.000842408
P00813	Adenosine deaminase	ADA	40.764	1.8015	2.2	1	1	1
P00915	Carbonic anhydrase 1	CA1	28.87	235	51.3	9	20	9	0.614	0.707	0.652	1.364	1.379	1.275	2.221	2.60825e-12	1.95	2.173e-05	1.956	8.4032e-11	2.04233	0.00539138
P00918	Carbonic anhydrase 2	CA2	29.246	59.8	41.9	9	15	9	0.724	0.794	0.693	1.272	1.181	1.246	1.757	5.459e-07	1.487	9.4011e-08	1.798	2.0685e-08	1.68067	0.019601
P00966	Argininosuccinate synthase	ASS1	46.53	83.625	28.2	11	16	11	0.957	0.912	0.984	1.062	1.005	1.113	1.11	0.000104599	1.102	0.00029623	1.131	0.0024759	1.11433	0.00758882
P01008	Antithrombin-III	SERPINC1	52.602	323.31	49.4	27	84	27	1.036	1.043	1.047	0.946	0.958	0.965	0.913	0.00065772	0.919	0.00086494	0.922	0.064861	0.918	0.0017001
P01009	Alpha-1-antitrypsin	SERPINA1	46.736	323.31	67.2	29	169	29	0.88	0.88	0.884	1.095	1.118	1.141	1.244	1.62448e-12	1.27	4.6837e-09	1.291	1.62448e-12	1.26833	0.00304508
P01011	Alpha-1-antichymotrypsin	SERPINA3	47.65	186.82	25.5	12	16	12	0.941	0.912	0.932	1.056	1.089	1.068	1.122	0.00123734	1.194	4.3567e-08	1.146	2.3126e-05	1.154	0.0236209
P01019	Angiotensinogen	AGT	53.154	53.003	16.3	7	12	7	1.034	0.963	0.961	1.015	1.058	0.991	0.982	0.603	1.099	0.6653	1.031	0.72352	1.03733	0.46671
P01023	Alpha-2-macroglobulin	A2M	163.29	323.31	34.9	42	72	37	0.861	0.858	0.865	1.112	1.113	1.155	1.292	1e-32	1.297	1.9984e-15	1.335	1e-32	1.308	0.00221462
P01024	Complement C3	C3	187.15	323.31	58.9	96	207	96	0.918	0.915	0.925	1.068	1.069	1.091	1.163	1e-32	1.168	1e-32	1.179	1e-32	1.17	0.000989159
P01031	Complement C5	C5	188.3	130.61	14.4	22	27	22	0.702	0.693	0.682	1.325	1.293	1.299	1.887	1e-32	1.866	3.44169e-15	1.905	6.66134e-16	1.886	0.000133152
P01033	Metalloproteinase inhibitor 1	TIMP1	23.171	4.0253	11.1	2	2	2	1.02	0.977	0.888	1.083	0.934	1.127	1.062		0.956		1.269		1.09567	0.491887
P01034	Cystatin-C	CST3	15.799	37.385	36.3	4	4	4	0.841	0.858	0.844	1.202	1.131	1.174	1.429	0.0098847	1.318	0.00068402	1.391	0.0027646	1.37933	0.00812343
P01042	Kininogen-1	KNG1	71.957	323.31	31.1	23	37	23	0.96	0.953	0.983	1.028	1.026	1.079	1.071	0.0031755	1.077	3.518e-05	1.098	0.00156329	1.082	0.0134811
P01111	GTPase NRas	NRAS	21.229	13.401	28.6	5	7	2	0.979	0.945	0.965	1.08	1.006	1.044	1.103		1.065		1.082		1.08333	0.0232785
P01112	GTPase HRas	HRAS	21.298	5.3985	28.6	5	6	2	0.936	0.908	0.912	1.071	1.073	1.109	1.144	0.074439	1.182	0.171115	1.216	0.105795	1.18067	0.0165543
P01116	GTPase KRas	KRAS	21.656	19.527	28.6	5	8	2	0.97	0.984	1.043	1.008	1.021	0.983	1.039	0.69834	1.038	0.75496	0.942	0.051863	1.00633	0.906849
P01344	Insulin-like growth factor II	IGF2	20.14	2.5256	5	1	1	1	0.958	0.842	0.891	1.114	1.069	1.141	1.163		1.27		1.281		1.238	0.0302238
P01591	Immunoglobulin J chain	JCHAIN	18.098	13.127	19.5	3	6	3	0.97	1.06	0.991	0.977	1.026	1.044	1.007	0.49568	0.968	0.54896	1.053	0.44492	1.00933	0.797702
P01594	Immunoglobulin kappa variable 1-33	IGKV1-33	12.848	34.115	13.7	1	3	1	0.928	0.867	0.964	1.12	1.046	1.088	1.207	0.103737	1.206	0.143356	1.129	0.152616	1.18067	0.025763
P01599	Immunoglobulin kappa variable 1-17	IGKV1-17	12.778	5.5189	10.3	2	2	2	0.894	0.855	0.836	1.137	1.092	1.198	1.272	0.3414	1.277	0.36574	1.433	0.3082	1.32733	0.0277024
P01619	Immunoglobulin kappa variable 3-20	IGKV3-20	12.557	28.518	27.6	3	7	1	0.983	0.949	0.938	0.977	1.069	1.089	0.994	0.90336	1.126	0.129015	1.161	0.00148417	1.09367	0.27216
P01624	Immunoglobulin kappa variable 3-15	IGKV3-15	12.496	4.3509	13.9	2	4	1	1.05	1.054	0.913	1.018	0.977	1.013	0.97		0.927		1.11		1.00233	0.993239
P01700	Immunoglobulin lambda variable 1-47	IGLV1-47	12.283	15.092	11.1	1	1	1	1.058	0.969	1.051	0.94	0.991	1.002	0.888		1.023		0.953		0.954667	0.438141
P01701	Immunoglobulin lambda variable 1-51	IGLV1-51	12.249	4.1552	13.7	2	5	2	0.968	0.944	0.969	1.14	1.025	1.014	1.178	0.037541	1.086	0.145258	1.046	0.47328	1.10333	0.152261
P01705	Immunoglobulin lambda variable 2-23	IGLV2-23	11.893	1.8015	7.1	1	1	1
P01706	Immunoglobulin lambda variable 2-11	IGLV2-11	12.644	2.2764	13.4	2	3	2	1.05	0.988	0.952	1.11	1.027	0.902	1.057	0.76582	1.039	0.75364	0.947	0.2036	1.01433	0.783974
P01714	Immunoglobulin lambda variable 3-19	IGLV3-19	12.042	5.601	17	2	5	2	1.078	0.988	0.941	1.032	1.016	0.964	0.957	0.46632	1.028	0.85328	1.024	0.35312	1.003	0.938984
P01715	Immunoglobulin lambda variable 3-1	IGLV3-1	12.296	1.6851	7	1	2	1	1.024	0.994	1.036	0.97	0.945	1.046	0.947	0.75402	0.951	0.67516	1.01	0.92214	0.969333	0.340833
P01717	Immunoglobulin lambda variable 3-25	IGLV3-25	12.011	7.4424	18.8	2	4	2	0.987	1.018	0.967	1.029	1.044	1.053	1.043	0.60014	1.026	0.72416	1.089	0.57868	1.05267	0.14379
P01768	Immunoglobulin heavy variable 3-30	IGHV3-30	12.947	9.81	24.8	3	4	1	1.067	1.009	1.051	0.893	0.921	1.07	0.837		0.913		1.018		0.922667	0.350882
P01772	Immunoglobulin heavy variable 3-33	IGHV3-33	13.074	2.9127	24.8	3	5	0
P01780	Immunoglobulin heavy variable 3-7	IGHV3-7	12.943	25.149	32.5	4	9	2	1.205	1.165	1.176	0.865	0.814	0.806	0.718		0.699		0.685		0.700667	0.00219161
P01782	Immunoglobulin heavy variable 3-9	IGHV3-9	12.945	18.717	34.7	3	5	2	1.218	1.112	1.255	0.777	0.799	0.859	0.638		0.719		0.684		0.680333	0.0118564
P01834	Ig kappa chain C region	IGKC	11.609	323.31	82.1	7	60	7	0.936	0.952	0.975	1.015	1.025	1.068	1.084	2.806e-06	1.077	0.71448	1.095	2.3629e-05	1.08533	0.00516534
P01857	Ig gamma-1 chain C region	IGHG1	36.105	323.31	66.4	17	179	8	0.981	0.991	0.973	1.002	0.996	1.033	1.021	0.70838	1.005	0.095721	1.062	0.02854	1.02933	0.290037
P01859	Ig gamma-2 chain C region	IGHG2	35.9	228.13	50.3	13	138	5	1.022	0.977	1.028	0.958	0.988	1.003	0.937	0.37386	1.011	0.24362	0.976	0.82138	0.974667	0.433629
P01860	Ig gamma-3 chain C region	IGHG3	41.287	238.18	49.1	14	132	5	0.923	0.896	0.893	1.071	1.116	1.07	1.16	3.5739e-05	1.246	6.3125e-07	1.198	2.5974e-06	1.20133	0.0186194
P01861	Ig gamma-4 chain C region	IGHG4	35.94	121.38	56.9	12	76	6	0.641	0.648	0.629	1.291	1.265	1.395	2.014	1.472e-08	1.952	2.0256e-06	2.218	1.0565e-06	2.06133	0.00422813
P01871	Ig mu chain C region	IGHM	49.306	239.57	41.2	17	31	17	0.999	0.969	0.98	1.001	0.994	1.049	1.002	0.2545	1.026	0.187242	1.07	0.00197692	1.03267	0.309152
P01876	Ig alpha-1 chain C region	IGHA1	37.654	323.31	56.4	14	42	5	0.849	0.824	0.846	1.149	1.146	1.197	1.353	5.5626e-08	1.391	7.3869e-08	1.415	4.9441e-06	1.38633	0.00238934
P01877	Ig alpha-2 chain C region	IGHA2	36.526	37.698	36.8	10	35	1	0.954	0.823	0.72	1.067	1.271	1.264	1.118	0.99592	1.544	0.028359	1.756	0.034356	1.47267	0.153622
P01880	Ig delta chain C region	IGHD	42.253	15.209	9.6	3	4	3	0.773	0.864	0.761	1.283	1.185	1.189	1.66	0.0042574	1.372	0.0072414	1.562	4.0744e-05	1.53133	0.0254603
P01903	HLA class II histocompatibility antigen, DR alpha chain	HLA-DRA	28.607	116.82	32.7	7	12	7	0.787	0.769	0.758	1.203	1.18	1.223	1.529	1.1004e-07	1.534	2.504e-07	1.613	3.2651e-11	1.55867	0.00227665
P02042	Hemoglobin subunit delta	HBD	16.055	150.62	83.7	12	66	6	0.558	0.556	0.583	1.386	1.355	1.479	2.484	1.6394e-11	2.437	2.314e-10	2.537	1.4558e-11	2.486	0.000243938
P02452	Collagen alpha-1(I) chain	COL1A1	138.94	323.31	30.1	39	219	36	1.061	1.104	1.083	0.917	0.907	0.909	0.864	1.8932e-11	0.822	1.029e-10	0.839	6.21725e-15	0.841667	0.010369
P02458	Collagen alpha-1(II) chain	COL2A1	141.78	11.529	6.9	9	15	5	0.658	0.772	0.576	1.304	1.312	1.293	1.982	1.4825e-06	1.699	0.00085814	2.245	6.2952e-07	1.97533	0.0207642
P02461	Collagen alpha-1(III) chain	COL3A1	138.56	100.68	11.3	17	34	16	1.126	1.084	1.065	0.886	0.911	0.936	0.787	3.1831e-06	0.84	0.0005239	0.879	0.0030221	0.835333	0.0440663
P02462	Collagen alpha-1(IV) chain	COL4A1	160.61	252.71	7.2	8	20	8	0.935	0.939	0.92	1.071	1.087	1.084	1.145	2.0515e-05	1.158	0.065065	1.178	0.00097688	1.16033	0.0045999
P02511	Alpha-crystallin B chain	CRYAB	20.159	36.089	41.1	8	18	8	0.789	0.789	0.742	1.295	1.182	1.239	1.641	3.106e-07	1.498	2.7644e-09	1.67	1.1994e-11	1.603	0.00759646
P02545	Prelamin-A/C	LMNA	74.139	323.31	73.3	65	265	63	1.02	1.021	1.025	0.966	0.975	0.978	0.947	0.4824	0.955	0.00066173	0.954	0.47812	0.952	0.00431357
P02549	Spectrin alpha chain, erythrocytic 1	SPTA1	280.01	2.9759	0.5	1	1	1	0.752	0.927	0.76	1.094	1.02	1.449	1.455		1.1		1.907		1.48733	0.196035
P02647	Apolipoprotein A-I	APOA1	30.777	323.31	79.4	34	183	34	0.891	0.865	0.881	1.102	1.122	1.097	1.237	1e-32	1.297	3.2515e-08	1.245	1e-32	1.25967	0.00614612
P02649	Apolipoprotein E	APOE	36.154	214.44	60.3	22	37	22	0.513	0.528	0.486	1.492	1.499	1.475	2.908	1e-32	2.839	1e-32	3.035	1e-32	2.92733	0.000495554
P02652	Apolipoprotein A-II	APOA2	11.175	76.745	39	4	8	4	0.901	0.877	0.933	1.079	1.082	1.062	1.198	0.00056374	1.234	0.00112499	1.138	0.0182206	1.19	0.0268089
P02654	Apolipoprotein C-I	APOC1	9.3318	27.833	37.3	5	9	5	0.664	0.626	0.651	1.331	1.34	1.348	2.005	8.686e-09	2.141	1.893e-10	2.071	7.742e-11	2.07233	0.0010135
P02655	Apolipoprotein C-II	APOC2	11.284	13.736	28.7	3	3	3	0.786	0.778	0.756	1.224	1.174	1.235	1.557	0.0056969	1.509	0.00197784	1.634	0.00048233	1.56667	0.00397312
P02656	Apolipoprotein C-III	APOC3	10.852	132.89	34.3	3	7	3	0.791	0.776	0.812	1.222	1.177	1.237	1.545	9.3762e-07	1.517	2.1644e-05	1.523	0.0048816	1.52833	0.000257342
P02671	Fibrinogen alpha chain	FGA	94.972	323.31	41.5	35	77	35	0.85	0.865	0.862	1.132	1.141	1.128	1.332	1e-32	1.319	1e-32	1.309	1e-32	1.32	0.000494342
P02675	Fibrinogen beta chain	FGB	55.928	323.31	60.9	27	56	27	0.838	0.809	0.826	1.128	1.151	1.222	1.346	1e-32	1.423	1e-32	1.479	1e-32	1.416	0.00918505
P02679	Fibrinogen gamma chain	FGG	51.511	323.31	46.8	20	40	20	0.844	0.849	0.875	1.094	1.137	1.201	1.296	2.22045e-16	1.339	1e-32	1.373	1.62459e-12	1.336	0.00496286
P02730	Band 3 anion transport protein	SLC4A1	101.79	70.317	12	8	11	8	0.689	0.739	0.743	1.304	1.262	1.228	1.893	1.1264e-10	1.708	7.1172e-09	1.653	9.1554e-09	1.75133	0.00792134
P02743	Serum amyloid P-component	APCS	25.387	161.26	39.9	9	45	9	0.495	0.52	0.492	1.437	1.419	1.582	2.903	1.62437e-12	2.729	1e-32	3.215	1.62448e-12	2.949	0.00292813
P02745	Complement C1q subcomponent subunit A	C1QA	26.016	3.7833	4.1	1	1	1	0.893	0.81	0.926	1.087	1.12	1.164	1.217		1.383		1.257		1.28567	0.0336434
P02746	Complement C1q subcomponent subunit B	C1QB	26.721	24.035	11.9	3	5	3	0.975	0.917	0.965	1.06	1.077	1.085	1.087	0.29164	1.174	0.0447	1.124	0.078405	1.12833	0.047872
P02747	Complement C1q subcomponent subunit C	C1QC	25.773	41.176	21.2	4	5	4	0.931	0.912	0.887	1.122	1.116	1.081	1.205	0.038963	1.224	0.068683	1.219	0.059005	1.216	0.000859604
P02748	Complement component C9	C9	63.173	155.77	32.2	16	29	16	0.762	0.762	0.735	1.238	1.206	1.257	1.625	7.96485e-12	1.583	1e-32	1.71	1.62448e-12	1.63933	0.00314351
P02749	Beta-2-glycoprotein 1	APOH	38.298	216	45.8	13	25	13	0.939	0.922	0.959	1.052	1.058	1.052	1.12	0.25212	1.148	3.8252e-05	1.097	0.061261	1.12167	0.0191258
P02750	Leucine-rich alpha-2-glycoprotein	LRG1	38.177	19.974	20.2	6	9	6	0.844	0.894	0.852	1.112	1.124	1.178	1.318	0.131097	1.257	0.191676	1.383	0.038344	1.31933	0.0146085
P02751	Fibronectin	FN1	262.62	323.31	31.1	58	92	58	1.101	1.089	1.127	0.887	0.881	0.93	0.806	1e-32	0.809	1e-32	0.825	1e-32	0.813333	0.00182944
P02753	Retinol-binding protein 4	RBP4	23.01	151.55	38.3	7	11	7	0.812	0.795	0.866	1.166	1.162	1.267	1.436	9.283e-07	1.462	6.2709e-07	1.463	6.8433e-07	1.45367	0.00039848
P02760	Protein AMBP	AMBP	38.999	214.93	26.1	8	26	8	0.765	0.745	0.766	1.228	1.221	1.262	1.605	4.45866e-12	1.639	7.37077e-13	1.648	8.52762e-13	1.63067	0.00040707
P02763	Alpha-1-acid glycoprotein 1	ORM1	23.511	51.071	30.8	6	8	5	0.911	0.93	0.904	1.097	1.064	1.13	1.204	0.0103047	1.144	0.0149439	1.25	0.036561	1.19933	0.028861
P02765	Alpha-2-HS-glycoprotein	AHSG	39.324	224.37	37.6	9	28	9	0.96	0.927	0.934	1.054	1.058	1.077	1.098	0.0013961	1.141	1.5435e-07	1.153	1.6458e-06	1.13067	0.0213349
P02766	Transthyretin	TTR	15.887	279.9	64.6	6	20	6	0.878	0.807	0.841	1.11	1.129	1.173	1.264	4.277e-09	1.399	1.6845e-10	1.395	9.9197e-09	1.35267	0.017932
P02774	Vitamin D-binding protein	GC	52.963	323.31	60.5	30	70	30	0.827	0.856	0.827	1.123	1.118	1.201	1.358	8.54683e-12	1.306	8.347e-05	1.452	1e-32	1.372	0.01414
P02786	Transferrin receptor protein 1	TFRC	84.87	22.965	13.4	9	10	9	1.316	1.186	1.244	0.786	0.749	0.806	0.597	0.0050014	0.632	0.0013788	0.648	0.00120083	0.625667	0.00397948
P02787	Serotransferrin	TF	77.063	323.31	72.8	66	338	66	1.008	0.988	0.999	0.991	0.994	1.018	0.983	1e-32	1.006	1e-32	1.019	1e-32	1.00267	0.861315
P02790	Hemopexin	HPX	51.676	323.31	53.5	21	67	21	0.918	0.896	0.933	1.087	1.07	1.076	1.184	1.1337e-10	1.194	4.6755e-11	1.153	1.384e-07	1.177	0.00621163
P02792	Ferritin light chain	FTL	20.019	114.12	46.9	7	10	7	0.679	0.677	0.635	1.325	1.361	1.378	1.951	0.00036117	2.01	2.7434e-09	2.17	2.577e-08	2.04367	0.00294324
P02794	Ferritin heavy chain	FTH1	21.225	170.23	61.2	8	15	8	0.648	0.575	0.591	1.365	1.408	1.35	2.106	2.1036e-11	2.449	1.0579e-09	2.284	4.6799e-10	2.27967	0.00419208
P03950	Angiogenin	ANG	16.55	8.1351	26.5	3	3	3	0.984	0.974	1.014	1.052	0.981	1.012	1.069		1.007		0.998		1.02467	0.461105
P03951	Coagulation factor XI	F11	70.108	10.773	4.6	3	3	3	0.872	0.952	0.899	1.079	1.108	1.094	1.237		1.164		1.217		1.206	0.0138834
P03952	Plasma kallikrein	KLKB1	71.369	89.249	30.9	19	23	19	0.905	0.903	0.923	1.065	1.087	1.083	1.177	1.1898e-06	1.204	0.00155855	1.173	0.000101583	1.18467	0.00348531
P03973	Antileukoproteinase	SLPI	14.326	2.8452	11.4	1	1	1	0.597	0.646	0.633	1.329	1.363	1.418	2.226		2.11		2.24		2.192	0.000876109
P04003	C4b-binding protein alpha chain	C4BPA	67.033	71.264	21.6	10	11	10	0.851	0.878	0.898	1.151	1.074	1.088	1.353	0.00112282	1.223	6.2805e-05	1.212	0.00037761	1.26267	0.0329806
P04004	Vitronectin	VTN	54.305	172.79	29.1	12	31	12	0.717	0.718	0.74	1.252	1.227	1.293	1.746	2.22045e-16	1.709	1.23679e-13	1.747	4.44089e-15	1.734	0.000259249
P04040	Catalase	CAT	59.755	164.14	35.5	18	23	18	0.842	0.832	0.861	1.173	1.114	1.163	1.393	1.4083e-06	1.339	2.1351e-06	1.351	1.53811e-05	1.361	0.00225762
P04062	Glucosylceramidase	GBA	59.716	13.112	9.3	5	6	5	1.06	1.007	1.038	0.979	0.906	0.952	0.924	0.31246	0.9	0.164643	0.917	0.137258	0.913667	0.0110495
P04066	Tissue alpha-L-fucosidase	FUCA1	53.688	48.491	8.4	3	4	3	1.101	1.027	1.036	0.969	0.927	0.964	0.88	0.139125	0.903	0.096741	0.931	0.34076	0.904667	0.0372221
P04075	Fructose-bisphosphate aldolase A	ALDOA	39.42	323.31	77.2	27	69	22	0.978	0.996	0.988	1.008	1.022	1.031	1.031	0.5196	1.026	0.79088	1.044	0.2944	1.03367	0.0348664
P04080	Cystatin-B	CSTB	11.139	38.015	58.2	5	7	5	0.886	0.902	0.944	1.138	1.091	1.05	1.284	0.0089242	1.21	0.0039766	1.112	0.084798	1.202	0.0704241
P04083	Annexin A1	ANXA1	38.714	323.31	60.1	22	52	22	1.018	0.99	1.039	0.984	0.969	1.002	0.967	0.43784	0.979	0.74668	0.964	0.72738	0.97	0.0340676
P04114	Apolipoprotein B-100	APOB	515.6	323.31	13.1	53	63	53	0.84	0.862	0.846	1.14	1.151	1.15	1.357	1e-32	1.335	1.62437e-12	1.359	1.11022e-16	1.35033	0.000541745
P04156	Major prion protein	PRNP	27.661	13.677	16.2	4	6	4	1.148	1.126	0.989	0.93	0.911	0.877	0.81	0.020018	0.809	0.0044647	0.887	0.080277	0.835333	0.0400546
P04179	Superoxide dismutase [Mn], mitochondrial	SOD2	24.722	120.53	40.1	8	16	8	0.895	0.922	0.88	1.086	1.127	1.128	1.213	9.679e-09	1.222	4.2377e-05	1.282	2.2356e-09	1.239	0.00970645
P04181	Ornithine aminotransferase, mitochondrial	OAT	48.534	19.469	9.8	3	3	3	0.908	1.008	0.962	1.032	1.081	1.014	1.137	0.143015	1.072	0.66064	1.054	0.74976	1.08767	0.0972354
P04196	Histidine-rich glycoprotein	HRG	59.578	221.01	32	15	48	15	0.977	0.922	0.943	1.006	1.029	1.09	1.03	0.23756	1.116	0.00057719	1.156	0.4143	1.10067	0.151689
P04211	Immunoglobulin lambda variable 7-43	IGLV7-43	12.451	3.5591	13.7	2	4	2	0.993	0.946	1.016	1.018	0.976	1.001	1.025	0.99304	1.032	0.64314	0.985	0.90034	1.014	0.522247
P04216	Thy-1 membrane glycoprotein	THY1	17.935	32.671	14.9	2	5	2	1.302	1.417	1.338	0.666	0.68	0.645	0.512	0.00067682	0.48	0.00141875	0.482	0.0002551	0.491333	0.00128772
P04217	Alpha-1B-glycoprotein	A1BG	54.253	197.93	37.4	13	27	13	0.876	0.839	0.894	1.14	1.125	1.111	1.301	6.7027e-10	1.341	0.000118533	1.243	1.4952e-08	1.295	0.0107826
P04233	HLA class II histocompatibility antigen gamma chain	CD74	33.515	8.7234	7.8	2	2	2	0.867	0.902	0.904	1.153	1.082	1.103	1.33	0.044783	1.2	0.059642	1.22	0.160562	1.25	0.0295557
P04275	von Willebrand factor	VWF	309.26	67.932	8.8	22	25	22	1.128	1.077	1.13	0.863	0.886	0.891	0.765	0.00078168	0.823	2.7232e-06	0.788	0.000156041	0.792	0.0121502
P04278	Sex hormone-binding globulin	SHBG	43.779	3.1864	4	2	2	2	0.975	0.97	0.994	1.038	1.022	1.014	1.065	0.5192	1.054	0.0089398	1.02	0.86808	1.04633	0.105357
P04350	Tubulin beta-4A chain	TUBB4A	49.585	20.64	56.1	18	65	0
P04406	Glyceraldehyde-3-phosphate dehydrogenase	GAPDH	36.053	323.31	64.2	20	109	20	1.012	0.979	1.003	0.976	0.997	1.012	0.964	0.9242	1.018	0.0173774	1.009	0.0106196	0.997	0.888265
P04424	Argininosuccinate lyase	ASL	51.657	37.887	22.8	10	10	10	0.931	0.979	0.943	1.045	1.06	1.053	1.122	0.138503	1.083	0.0109569	1.117	7.9944e-05	1.10733	0.0174307
P04433	Immunoglobulin kappa variable 3-11	IGKV3-11	12.575	3.0991	13.9	2	3	1	1.078	1.053	1.091	0.933	0.907	0.958	0.865		0.861		0.878		0.868	0.00259289
P04439	HLA class I histocompatibility antigen, A-3 alpha chain	HLA-A	40.84	4.4241	40.5	10	15	2	0.581	0.618	0.546	1.419	1.399	1.43	2.442		2.264		2.619		2.44167	0.00332634
P04632	Calpain small subunit 1	CAPNS1	28.315	241.61	41.8	7	15	7	1.065	1.023	0.978	0.948	0.989	0.958	0.89	0.107485	0.967	0.048864	0.98	0.58446	0.945667	0.263858
P04792	Heat shock protein beta-1	HSPB1	22.782	265.28	68.3	16	53	16	0.934	0.884	0.917	1.074	1.094	1.104	1.15	1.59544e-05	1.238	1.83598e-12	1.204	1.275e-10	1.19733	0.0208126
P04839	Cytochrome b-245 heavy chain	CYBB	65.335	4.7561	4.9	2	2	2	0.811	1.052	0.958	1.189	1.01	0.998	1.466		0.96		1.042		1.156	0.50587
P04843	Dolichyl-diphosphooligosaccharide--protein glycosyltransferase subunit 1	RPN1	68.569	219.03	45.3	26	48	26	1.022	1.042	1.067	0.948	0.989	0.937	0.928	0.109458	0.949	0.166262	0.878	2.0449e-05	0.918333	0.0939226
P04844	Dolichyl-diphosphooligosaccharide--protein glycosyltransferase subunit 2	RPN2	69.283	194.59	20.4	11	20	11	1.081	1.05	1.063	0.921	0.96	0.928	0.852	0.00066198	0.914	0.026182	0.873	0.00100388	0.879667	0.0363582
P04899	Guanine nucleotide-binding protein G(i) subunit alpha-2	GNAI2	40.45	323.31	68.5	21	37	12	0.966	0.958	0.973	1.011	1.002	1.074	1.047	0.41576	1.046	0.020618	1.104	0.0157794	1.06567	0.101326
P04921	Glycophorin-C	GYPC	13.81	35.798	20.3	1	1	1	0.938	1.076	0.904	1.012	1.134	0.943	1.079		1.054		1.043		1.05867	0.043577
P05023	Sodium/potassium-transporting ATPase subunit alpha-1	ATP1A1	112.89	323.31	41.5	36	58	32	0.964	1	1.001	1.022	1.034	0.995	1.06	0.0062773	1.034	0.58478	0.994	0.5047	1.02933	0.338944
P05026	Sodium/potassium-transporting ATPase subunit beta-1	ATP1B1	35.061	49.677	30.4	9	12	9	0.995	1.063	0.97	0.926	0.995	1.044	0.931	0.113223	0.936	0.189778	1.076	0.065884	0.981	0.746993
P05060	Secretogranin-1	CHGB	78.275	4.5408	4.7	3	3	3	1.106	1.019	1.02	0.957	0.976	0.943	0.865		0.958		0.925		0.916	0.137014
P05067	Amyloid beta A4 protein	APP	86.942	1.83	1.2	1	2	1	1.123	1.05	1.038	0.953	0.867	0.997	0.849		0.826		0.961		0.878667	0.147467
P05089	Arginase-1	ARG1	34.735	1.6826	2.2	1	1	1
P05090	Apolipoprotein D	APOD	21.275	42.648	30.2	6	14	6	1.018	0.98	0.942	1.025	1.035	1.035	1.007	0.23808	1.056	0.25994	1.099	0.0019774	1.054	0.235206
P05091	Aldehyde dehydrogenase, mitochondrial	ALDH2	56.381	176.68	38.9	19	31	15	0.903	0.896	0.911	1.075	1.135	1.102	1.19	1.8719e-07	1.267	1.9349e-12	1.21	3.4342e-08	1.22233	0.0128762
P05093	Steroid 17-alpha-hydroxylase/17,20 lyase	CYP17A1	57.37	17.939	3	1	1	1	1.671	1.458	1.484	0.405	0.474	0.557	0.242		0.325		0.375		0.314	0.0176024
P05106	Integrin beta-3	ITGB3	87.057	5.9701	3.2	2	2	2
P05107	Integrin beta-2	ITGB2	84.781	10.675	5.6	4	4	4	0.82	0.833	0.817	1.17	1.21	1.191	1.427	0.0039809	1.453	0.00196446	1.458	0.00135817	1.446	0.000489717
P05108	Cholesterol side-chain cleavage enzyme, mitochondrial	CYP11A1	60.102	3.5007	4.4	2	3	2	0.739	1.204	0.92	1.223	0.971	0.899	1.655		0.806		0.977	0.8856	1.146	0.769367
P05109	Protein S100-A8	S100A8	10.834	4.8318	26.9	3	4	3	1.03	0.953	1.045	0.975	0.972	1.036	0.947	0.65976	1.02	0.3321	0.991	0.52346	0.986	0.63742
P05114	Non-histone chromosomal protein HMG-14	HMGN1	10.659	26.844	24	4	9	4	1.151	1.06	1.109	0.916	0.85	0.874	0.796	0.00117773	0.802	0.0093764	0.788	0.00028358	0.795333	0.000743613
P05141	ADP/ATP translocase 2	SLC25A5	32.852	31.744	33.6	10	15	3	0.912	0.915	0.956	1.074	1.073	1.038	1.178	0.0108202	1.173	0.0173156	1.086	0.076099	1.14567	0.0527369
P05154	Plasma serine protease inhibitor	SERPINA5	45.674	11.558	12.1	5	7	5	0.959	0.971	0.969	1.03	1.061	1.028	1.074	0.51468	1.093	0.050065	1.061	0.56272	1.076	0.0202054
P05155	Plasma protease C1 inhibitor	SERPING1	55.154	17.09	13.8	7	7	7	0.909	0.811	0.919	1.145	1.135	1.202	1.26	0.00165911	1.4	0.0105847	1.308	0.0024359	1.32267	0.0178761
P05156	Complement factor I	CFI	65.75	89.508	24.5	12	17	12	0.842	0.835	0.825	1.152	1.161	1.208	1.368	3.1769e-09	1.39	8.7464e-07	1.464	3.3028e-07	1.40733	0.00535497
P05160	Coagulation factor XIII B chain	F13B	75.51	14	5.4	2	2	2	0.801	0.91	0.81	1.149	1.166	1.167	1.434		1.281		1.441		1.38533	0.0204154
P05165	Propionyl-CoA carboxylase alpha chain, mitochondrial	PCCA	80.058	69.867	13.6	8	8	8	0.978	0.972	0.929	1.055	1.01	1.044	1.079	0.0063373	1.039	0.60408	1.124	0.032839	1.08067	0.109285
P05166	Propionyl-CoA carboxylase beta chain, mitochondrial	PCCB	58.215	50.866	13.2	5	7	5	0.949	0.972	0.9	1.077	1.034	1.045	1.135	0.0144203	1.064	0.51442	1.161	0.0110408	1.12	0.0721288
P05198	Eukaryotic translation initiation factor 2 subunit 1	EIF2S1	36.112	97.525	30.8	7	8	7	0.985	1.061	1.016	1.008	1	0.987	1.023	0.42212	0.943	0.88952	0.971	0.4078	0.979	0.532854
P05204	Non-histone chromosomal protein HMG-17	HMGN2	9.3926	11.334	34.4	5	12	3	1.043	0.972	0.978	0.996	0.997	1.034	0.955	0.21674	1.026	0.10922	1.057	0.034337	1.01267	0.781391
P05386	60S acidic ribosomal protein P1	RPLP1	11.514	38.236	14	1	5	1	1.051	0.985	1.017	0.984	0.875	0.988	0.936	0.23194	0.888	0.8619	0.971	0.21906	0.931667	0.153372
P05387	60S acidic ribosomal protein P2	RPLP2	11.665	142.38	77.4	7	12	7	1.025	0.986	1.013	0.996	0.984	1.022	0.972	0.123104	0.998	0.9717	1.009	0.99242	0.993	0.651194
P05388	60S acidic ribosomal protein P0	RPLP0	34.273	90.325	30.3	9	19	2	1.059	1.009	1.054	0.973	1.016	0.935	0.919	0.065984	1.007	0.92124	0.887	0.021379	0.937667	0.291113
P05413	Fatty acid-binding protein, heart	FABP3	14.858	10.742	35.3	5	6	5	1.009	0.991	0.999	0.967	0.969	1.006	0.958	0.50218	0.978	0.4575	1.007	0.49612	0.981	0.388056
P05452	Tetranectin	CLEC3B	22.537	69.936	38.1	7	16	7	0.847	0.847	0.855	1.112	1.161	1.147	1.313	2.3798e-06	1.371	1.2066e-06	1.342	1.82218e-05	1.342	0.0026912
P05455	Lupus La protein	SSB	46.836	201.82	43.6	20	34	20	0.996	1.01	1.027	0.979	1	0.984	0.983	0.53374	0.99	0.17552	0.958	0.1731	0.977	0.196114
P05534	HLA class I histocompatibility antigen, A-24 alpha chain	HLA-A	40.688	6.2305	31.2	9	14	2	0.991	1.007	0.885	1.173	0.984	0.995	1.184		0.977		1.124		1.095	0.339207
P05543	Thyroxine-binding globulin	SERPINA7	46.324	18.312	16.6	7	10	7	1.022	0.8	0.971	1.189	1.052	0.944	1.163	0.066302	1.315	0.048102	0.972	0.43278	1.15	0.343893
P05546	Heparin cofactor 2	SERPIND1	57.07	39.319	21.2	11	17	11	0.933	0.921	0.958	1.058	1.066	1.067	1.134	0.038842	1.157	0.0075571	1.114	0.00058278	1.135	0.0110306
P05556	Integrin beta-1	ITGB1	88.414	68.155	15.4	10	14	10	1.099	1.102	1.128	0.865	0.91	0.909	0.787	0.0028972	0.826	4.7356e-06	0.806	0.0027572	0.806333	0.00624081
P05783	Keratin, type I cytoskeletal 18	KRT18	48.057	31.613	21.9	11	13	7	1.032	1.132	1.075	0.827	0.943	0.925	0.801	0.034079	0.833	0.040124	0.86	0.31172	0.831333	0.0179863
P05976	Myosin light chain 1/3, skeletal muscle isoform	MYL1	21.145	17.552	8.2	1	3	1	1.04	1.025	1.06	1.008	0.924	0.964	0.969	0.4128	0.901	0.86782	0.909	0.040879	0.926333	0.111072
P05997	Collagen alpha-2(V) chain	COL5A2	144.91	55.068	10.7	13	19	11	1.113	1.127	1.08	0.839	0.856	0.915	0.754	0.0077787	0.76	0.0182821	0.847	0.03328	0.787	0.034497
P06132	Uroporphyrinogen decarboxylase	UROD	40.786	81.484	12.5	3	4	3	0.982	0.995	0.878	0.984	1.034	1.138	1.002	0.99086	1.039	0.6448	1.296	0.36454	1.11233	0.417316
P06280	Alpha-galactosidase A	GLA	48.766	1.8183	2.6	1	1	1	1.453	1.004	0.494	1.04	1.106	0.966	0.716		1.102		1.955		1.25767	0.724383
P06312	Immunoglobulin kappa variable 4-1	IGKV4-1	13.38	40.596	22.3	2	3	2	1.124	1.054	1.131	0.814	0.916	0.97	0.724		0.869		0.858		0.817	0.104119
P06331	Immunoglobulin heavy variable 4-34	IGHV4-34	13.815	81.588	37.4	3	7	3	1.006	1.043	1	1.026	0.93	1.012	1.02	0.60362	0.892	0.23278	1.012	0.5334	0.974667	0.656533
P06401	Progesterone receptor	PGR	98.98	20.181	2.1	1	1	1
P06576	ATP synthase subunit beta, mitochondrial	ATP5B	56.559	323.31	55	20	60	20	0.967	1.003	0.992	1.005	1.018	1.026	1.039	0.106244	1.015	0.61808	1.034	0.0095846	1.02933	0.0805019
P06681	Complement C2	C2	83.267	69.382	20.7	14	22	14	0.849	0.877	0.864	1.111	1.123	1.136	1.309	3.3284e-06	1.281	1.2788e-08	1.315	4.6745e-09	1.30167	0.001406
P06702	Protein S100-A9	S100A9	13.242	21.511	43.9	5	8	5	0.791	0.855	0.822	1.165	1.152	1.232	1.473	2.2203e-05	1.347	0.0042401	1.499	0.00049836	1.43967	0.0122296
P06703	Protein S100-A6	S100A6	10.18	9.8487	36.7	5	17	5	1.004	0.953	1.001	0.993	1.036	1.054	0.989	0.41846	1.087	0.0187174	1.053	0.078362	1.043	0.348069
P06727	Apolipoprotein A-IV	APOA4	45.398	321.3	60.6	29	56	29	0.935	0.944	0.934	1.076	1.036	1.076	1.151	0.000197642	1.097	0.0024445	1.152	2.5625e-09	1.13333	0.0242126
P06730	Eukaryotic translation initiation factor 4E	EIF4E	25.097	37.051	18.4	4	5	4	0.946	0.946	1.063	0.933	1.104	0.967	0.986	0.83266	1.167	0.062544	0.91	0.029896	1.021	0.88003
P06733	Alpha-enolase	ENO1	47.168	323.31	58.3	26	88	23	1.041	1.002	1.021	0.989	1	0.97	0.95	0.1983	0.998	0.9327	0.95	0.0031603	0.966	0.225326
P06737	Glycogen phosphorylase, liver form	PYGL	97.147	98.623	27	21	29	14	0.949	0.968	0.922	1.048	1.051	1.031	1.104	0.3368	1.086	0.0033364	1.118	0.0030801	1.10267	0.010935
P06744	Glucose-6-phosphate isomerase	GPI	63.146	279.91	38	22	42	17	0.994	1.038	1.014	0.988	1.005	0.968	0.994	0.46408	0.968	0.80584	0.955	0.104796	0.972333	0.189291
P06746	DNA polymerase beta	POLB	38.177	9.9349	8.7	3	3	3
P06748	Nucleophosmin	NPM1	32.575	227.11	44.9	13	30	13	1.026	1.057	1.03	0.973	0.955	0.94	0.948	0.049781	0.904	0.0108237	0.913	0.059624	0.921667	0.0439235
P06753	Tropomyosin alpha-3 chain	TPM3	32.95	37.452	45.6	21	38	9	1.028	0.976	0.982	1.026	1.002	1.041	0.998	0.45264	1.027	0.156621	1.06	0.0052011	1.02833	0.324264
P06756	Integrin alpha-V	ITGAV	116.04	196.39	14.8	14	18	14	0.977	1.019	1.053	1.009	0.998	0.994	1.033	0.81268	0.979	0.37476	0.944	0.29478	0.985333	0.677128
P06865	Beta-hexosaminidase subunit alpha	HEXA	60.702	25.723	11	6	8	6	1.113	1.116	1.035	0.932	0.886	0.912	0.837	0.040878	0.794	0.026943	0.881	0.066356	0.837333	0.0399216
P07093	Glia-derived nexin	SERPINE2	44.002	96.901	29.9	12	16	12	0.931	0.961	0.96	1.034	1.046	1.051	1.111	0.00024212	1.088	0.037901	1.095	0.00272	1.098	0.006512
P07099	Epoxide hydrolase 1	EPHX1	52.948	323.31	37.6	21	44	21	0.879	0.865	0.859	1.124	1.111	1.139	1.279	1.62481e-12	1.284	3.66374e-15	1.326	1.62448e-12	1.29633	0.00290192
P07108	Acyl-CoA-binding protein	DBI	10.044	70.228	74.7	5	8	5	0.96	0.91	0.926	1.069	1.093	1.08	1.114	0.00074389	1.201	2.8462e-06	1.166	0.00066003	1.16033	0.0311402
P07195	L-lactate dehydrogenase B chain	LDHB	36.638	221.91	48.8	15	39	14	1.027	1.005	1.016	0.984	0.993	0.996	0.958	0.72398	0.988	0.50708	0.98	0.66198	0.975333	0.156847
P07203	Glutathione peroxidase 1	GPX1	22.088	90.513	57.6	9	17	9	0.973	0.958	0.933	1.046	1.054	1.062	1.075	0.00139995	1.1	0.00132268	1.138	0.00127982	1.10433	0.0394433
P07205	Phosphoglycerate kinase 2	PGK2	44.796	2.235	12	6	14	2	0.995	0.895	0.913	1.109	1.03	1.078	1.115	0.25406	1.151	0.22998	1.181	0.012535	1.149	0.0209185
P07225	Vitamin K-dependent protein S	PROS1	75.122	6.5664	2.8	2	2	2	0.85	1.007	0.938	1.109	0.996	1.113	1.305		0.989		1.187		1.16033	0.289741
P07237	Protein disulfide-isomerase	P4HB	57.116	218.12	55.9	31	58	31	1.034	1.012	1.001	0.975	0.991	1.003	0.943	0.045479	0.979	0.51296	1.002	0.6106	0.974667	0.353164
P07305	Histone H1.0	H1F0	20.863	40.714	30.9	6	20	6	1.03	1.033	1.009	0.961	0.985	0.914	0.933	0.187681	0.954	0.165323	0.906	0.3598	0.931	0.0594251
P07311	Acylphosphatase-1	ACYP1	11.261	5.2002	22.2	2	3	2
P07339	Cathepsin D	CTSD	44.552	241.2	43.9	15	46	15	1.037	1.006	1.037	1.001	0.949	0.997	0.965	0.3507	0.943	0.160582	0.961	0.074884	0.956333	0.0357955
P07355	Annexin A2	ANXA2	38.604	323.31	69.6	32	108	32	1.092	1.093	1.115	0.908	0.873	0.919	0.832	9.9517e-07	0.799	3.4175e-09	0.824	5.95768e-12	0.818333	0.00550342
P07357	Complement component C8 alpha chain	C8A	65.163	194.73	22.8	11	15	11	0.887	0.873	0.906	1.116	1.111	1.143	1.258	3.5125e-05	1.273	2.3683e-07	1.262	1.5914e-06	1.26433	0.000342052
P07358	Complement component C8 beta chain	C8B	67.046	114.81	27.1	14	22	14	0.849	0.896	0.926	1.08	1.103	1.108	1.272	0.0028788	1.231	0.000199885	1.197	0.023084	1.23333	0.0103847
P07360	Complement component C8 gamma chain	C8G	22.277	126	53	9	12	9	0.958	0.908	0.816	1.171	1.193	1.006	1.222	0.0042422	1.314	0.044004	1.233	0.027816	1.25633	0.0147741
P07384	Calpain-1 catalytic subunit	CAPN1	81.889	97.738	24.2	17	29	17	0.937	0.982	0.97	1.036	1.054	1.021	1.106	0.000101918	1.073	0.0025407	1.053	0.0038775	1.07733	0.0513724
P07437	Tubulin beta chain	TUBB	49.67	232.5	61.7	21	80	4	1.056	1.035	1.115	0.944	0.951	0.961	0.894	0.0131159	0.919	0.0023011	0.862	0.0118646	0.891667	0.0368534
P07451	Carbonic anhydrase 3	CA3	29.557	4.2023	5	1	1	1	0.717	1.232	0.813	1.366	0.89	1.023	1.905		0.722		1.258		1.295	0.648521
P07585	Decorin	DCN	39.746	202.6	38.4	13	39	12	0.846	0.794	0.868	1.121	1.204	1.163	1.325	4.15734e-12	1.516	9.54792e-15	1.34	1.55431e-15	1.39367	0.0246749
P07602	Prosaposin	PSAP	58.112	73.252	22.7	14	22	14	1.02	0.982	1.039	0.97	1.019	1.024	0.951	0.24802	1.038	0.30914	0.986	0.38432	0.991667	0.799241
P07686	Beta-hexosaminidase subunit beta	HEXB	63.111	73.2	21.6	11	15	11	1.021	1.063	1.054	0.953	0.923	0.957	0.933	0.077577	0.868	0.00051907	0.908	0.03268	0.903	0.0578979
P07711	Cathepsin L1	CTSL	37.564	7.9185	10.5	3	3	3	0.95	0.888	1.04	1.082	0.974	1.08	1.139	0.35492	1.097	0.154844	1.038	0.70558	1.09133	0.119685
P07738	Bisphosphoglycerate mutase	BPGM	30.005	7.9546	17.4	4	4	4	0.805	0.812	0.851	1.239	1.179	1.121	1.539	0.019983	1.452	0.0050001	1.317	0.036205	1.436	0.0231031
P07741	Adenine phosphoribosyltransferase	APRT	19.608	114.9	70.6	12	18	12	0.986	1.025	1.008	1.036	0.97	0.955	1.051	0.34792	0.946	0.3904	0.947	0.109556	0.981333	0.6849
P07814	Bifunctional glutamate/proline--tRNA ligase	EPRS	170.59	271.75	22.3	29	36	29	1.041	1.024	1.032	0.961	0.983	0.99	0.923	0.025996	0.96	0.12708	0.959	0.21742	0.947333	0.0756258
P07858	Cathepsin B	CTSB	37.821	74.848	25.7	7	11	7	1.044	1.013	1.046	0.967	0.966	0.99	0.926	0.68308	0.954	0.131601	0.946	0.34092	0.942	0.031398
P07900	Heat shock protein HSP 90-alpha	HSP90AA1	84.659	323.31	46.7	37	86	25	1.005	0.973	1.006	0.984	1.005	1.017	0.979	0.190743	1.033	0.004702	1.011	0.26908	1.00767	0.736042
P07902	Galactose-1-phosphate uridylyltransferase	GALT	43.363	26.189	16.6	5	5	5	0.954	0.976	0.957	1.161	0.925	1.056	1.217	0.0136437	0.948	0.69998	1.103	0.5597	1.08933	0.461856
P07910	Heterogeneous nuclear ribonucleoproteins C1/C2	HNRNPC	33.67	65.632	22.9	8	12	8	1.102	1.144	1.071	0.848	0.881	0.905	0.77	0.00070401	0.77	0.00101704	0.845	0.0045955	0.795	0.0260714
P07919	Cytochrome b-c1 complex subunit 6, mitochondrial	UQCRH	10.739	49.758	38.5	3	5	3	0.893	0.967	0.894	1.007	1.071	1.073	1.128	0.175622	1.108	0.132239	1.2	0.162801	1.14533	0.0447857
P07942	Laminin subunit beta-1	LAMB1	198.04	14.66	4.8	10	10	10	1.233	1.291	1.236	0.782	0.767	0.718	0.634	9.5988e-05	0.594	2.7695e-06	0.581	1.55335e-05	0.603	0.00398973
P07947	Tyrosine-protein kinase Yes	YES1	60.801	13.504	12.5	7	7	3	1.054	1.016	0.995	0.91	1.048	0.985	0.863	0.145197	1.031	0.51416	0.99	0.7533	0.961333	0.586867
P07948	Tyrosine-protein kinase Lyn	LYN	58.573	2.9078	3.3	2	2	1	0.901	1.291	0.824	1.137	0.954	0.927	1.262		0.739		1.125		1.042	0.94327
P07951	Tropomyosin beta chain	TPM2	32.85	4.995	55.6	23	2	1	1.035	0.883	0.921	1.049	1.076	1.05	1.014	0.83214	1.219	0.081581	1.14	0.153361	1.12433	0.224911
P07954	Fumarate hydratase, mitochondrial	FH	54.636	138.01	33.9	14	24	14	0.984	0.942	0.988	1.038	1.032	1.072	1.055	0.2188	1.096	0.195623	1.085	0.00071638	1.07867	0.0324902
P07992	DNA excision repair protein ERCC-1	ERCC1	32.562	1.3837	7.1	1	1	1
P07996	Thrombospondin-1	THBS1	129.38	223.72	15.5	14	21	3	1.18	1.145	1.219	0.798	0.791	0.796	0.676	0.012283	0.691	0.0041985	0.653	0.0086814	0.673333	0.00258563
P08047	Transcription factor Sp1	SP1	80.692	3.7602	1.4	1	1	1
P08123	Collagen alpha-2(I) chain	COL1A2	129.31	323.31	27	35	198	35	1.101	1.146	1.047	0.906	0.908	0.865	0.823	6.0136e-07	0.792	6.5468e-09	0.826	7.8451e-09	0.813667	0.00630647
P08133	Annexin A6	ANXA6	75.872	323.31	63.3	43	89	43	1.113	1.094	1.133	0.887	0.868	0.92	0.797	3.19555e-12	0.793	1e-32	0.812	1e-32	0.800667	0.00156973
P08134	Rho-related GTP-binding protein RhoC	RHOC	22.006	12.862	42.5	8	20	2	1.116	1.062	1.09	0.854	0.873	1.021	0.765	0.0172615	0.822	0.21634	0.937	0.149076	0.841333	0.136164
P08174	Complement decay-accelerating factor	CD55	41.4	33.527	21.8	8	13	8	0.926	0.905	0.938	1.059	1.085	1.077	1.144	9.6625e-07	1.199	1.251e-07	1.148	1.398e-06	1.16367	0.0146131
P08185	Corticosteroid-binding globulin	SERPINA6	45.14	71.576	16.8	5	7	5	0.879	0.891	0.844	1.124	1.14	1.077	1.279	0.00138297	1.279	0.0027825	1.276	0.002057	1.278	1.5275e-05
P08236	Beta-glucuronidase	GUSB	74.731	11.555	7.5	4	4	4	1.124	1.143	1.051	0.901	0.928	0.875	0.802	0.060119	0.812	0.163385	0.833	0.0191765	0.815667	0.0044685
P08237	ATP-dependent 6-phosphofructokinase, muscle type	PFKM	85.182	212.31	25	17	33	15	0.994	0.984	0.972	1.024	1.033	1.014	1.03	0.05732	1.05	0.081517	1.043	0.0101029	1.041	0.0283146
P08238	Heat shock protein HSP 90-beta	HSP90AB1	83.263	239.82	42.3	33	75	16	0.973	0.997	1.002	0.988	1.004	1.02	1.015	0.50026	1.007	0.53242	1.018	0.8133	1.01333	0.0794954
P08240	Signal recognition particle receptor subunit alpha	SRPRA	69.81	14.441	8.6	6	6	6	1.008	1.025	0.987	1.051	1.018	0.93	1.043		0.993		0.942		0.992667	0.840598
P08243	Asparagine synthetase [glutamine-hydrolyzing]	ASNS	64.369	1.8155	1.8	1	1	1
P08253	72 kDa type IV collagenase	MMP2	73.881	87.471	10.3	5	5	5	1.024	1.028	1.022	0.989	0.987	1.022	0.966	0.20958	0.96	0.181302	1	0.78358	0.975333	0.247366
P08263	Glutathione S-transferase A1	GSTA1	25.631	34.65	41	11	20	11	1.007	0.966	0.974	0.99	1.041	1.044	0.983	0.37	1.078	0.043575	1.072	0.017743	1.04433	0.365208
P08294	Extracellular superoxide dismutase [Cu-Zn]	SOD3	25.851	154.76	36.2	7	14	7	0.651	0.679	0.601	1.369	1.396	1.246	2.103	6.0233e-09	2.056	4.1842e-09	2.073	1.2316e-08	2.07733	0.000122403
P08311	Cathepsin G	CTSG	28.837	21.37	19.2	4	5	4	1.342	1.426	1.399	0.625	0.626	0.616	0.466	0.020585	0.439	0.049262	0.44	0.06274	0.448333	0.000886736
P08397	Porphobilinogen deaminase	HMBS	39.33	5.3823	6.4	2	2	2	0.953	1.119	1.045	0.982	1.032	0.878	1.03		0.922		0.84		0.930667	0.406209
P08473	Neprilysin	MME	85.513	3.7554	1.3	1	1	1
P08493	Matrix Gla protein	MGP	12.353	9.7626	10.7	1	2	1	0.597	0.632	0.636	1.377	1.368	1.38	2.307	0.027599	2.165	0.0065758	2.17	0.036701	2.214	0.00102706
P08559	Pyruvate dehydrogenase E1 component subunit alpha, somatic form, mitochondrial	PDHA1	43.295	105.01	25.4	8	10	8	0.92	0.978	0.968	1.057	1.032	1.013	1.149	0.00112144	1.055	0.039119	1.046	0.161237	1.08333	0.163929
P08571	Monocyte differentiation antigen CD14	CD14	40.076	116.83	20.3	5	5	5	0.781	0.877	0.897	1.107	1.142	1.101	1.417	0.0023586	1.302	0.0024833	1.227	2.0104e-06	1.31533	0.0335279
P08572	Collagen alpha-2(IV) chain	COL4A2	167.55	210.77	10.6	13	35	13	0.968	0.94	0.923	1.03	1.074	1.08	1.064	0.24686	1.143	0.047696	1.17	0.000104372	1.12567	0.0783244
P08574	Cytochrome c1, heme protein, mitochondrial	CYC1	35.422	19.941	13.8	4	6	4	0.876	0.938	0.856	1.083	1.033	1.166	1.236	1.62621e-05	1.101	0.096778	1.362	0.00134203	1.233	0.111984
P08579	U2 small nuclear ribonucleoprotein B''	SNRPB2	25.486	28.516	31.6	7	8	5	0.954	1.068	1.094	0.944	1.021	0.922	0.99		0.956		0.843		0.929667	0.334982
P08603	Complement factor H	CFH	139.09	323.31	43.1	44	85	39	0.888	0.88	0.899	1.095	1.089	1.116	1.233	1.62448e-12	1.238	1.62448e-12	1.241	1e-32	1.23733	0.000117697
P08621	U1 small nuclear ribonucleoprotein 70 kDa	SNRNP70	51.556	61.626	23.6	14	20	14	0.984	0.984	1.024	1.004	0.961	1.036	1.02	0.78596	0.977	0.3304	1.012	0.56324	1.003	0.877924
P08648	Integrin alpha-5	ITGA5	114.54	19.803	5.8	6	9	6	1.104	1.155	1.16	0.868	0.853	0.889	0.786	1.85541e-05	0.739	1.91541e-05	0.766	5.5974e-05	0.763667	0.00651584
P08651	Nuclear factor 1 C-type	NFIC	55.674	48.791	14	6	7	5	1.066	1.054	0.948	0.999	0.952	0.946	0.937	0.44948	0.903	0.55144	0.998	0.4266	0.946	0.255709
P08670	Vimentin	VIM	53.651	323.31	78.3	50	318	42	1.019	1.032	1.014	0.992	0.983	0.952	0.974	0.22882	0.953	0.000141459	0.939	0.120881	0.955333	0.0721241
P08697	Alpha-2-antiplasmin	SERPINF2	54.565	239.49	38.3	14	17	14	0.879	0.872	0.909	1.112	1.103	1.128	1.265	4.1827e-06	1.265	1.8431e-08	1.241	3.0896e-06	1.257	0.00116721
P08708	40S ribosomal protein S17	RPS17	15.55	108.76	61.5	7	11	7	1.04	1.063	1.054	0.988	0.913	0.934	0.95	0.0182798	0.859	0.00196216	0.886	0.000155919	0.898333	0.0974578
P08754	Guanine nucleotide-binding protein G(k) subunit alpha	GNAI3	40.532	67.083	44.4	15	30	7	1.044	1.01	1.012	1.007	0.979	1.025	0.965	0.70526	0.969	0.72638	1.013	0.67564	0.982333	0.442615
P08758	Annexin A5	ANXA5	35.936	323.31	69.1	25	59	25	1.033	1.011	1.039	0.946	0.984	0.999	0.916	0.024081	0.973	0.108185	0.962	0.96128	0.950333	0.1522
P08865	40S ribosomal protein SA	RPSA	32.854	186.43	44.1	8	16	8	1.063	1	1.004	0.974	0.977	0.964	0.916	0.0076845	0.977	0.49396	0.96	0.92436	0.951	0.164849
P08962	CD63 antigen	CD63	25.636	1.6176	3.4	1	2	1
P09001	39S ribosomal protein L3, mitochondrial	MRPL3	38.632	2.0668	5.7	1	1	1
P09012	U1 small nuclear ribonucleoprotein A	SNRPA	31.279	15.258	22	6	8	4	0.958	0.927	1.086	0.991	0.97	1.075	1.034	0.51336	1.046	0.51126	0.99	0.87538	1.02333	0.38239
P09038	Fibroblast growth factor 2	FGF2	30.77	5.8481	10.8	3	5	3	0.997	1.009	1.034	0.984	1.062	1.004	0.987	0.84436	1.053	0.56848	0.971	0.37696	1.00367	0.929203
P09104	Gamma-enolase	ENO2	47.268	69.984	32	10	15	7	0.874	0.92	0.895	1.123	1.126	1.107	1.285	0.00077738	1.224	0.0089788	1.237	0.000499	1.24867	0.00658177
P09132	Signal recognition particle 19 kDa protein	SRP19	16.156	18.978	9.7	1	1	1
P09172	Dopamine beta-hydroxylase	DBH	69.064	2.5963	1.6	1	2	1	0.543	0.535	0.513	1.497	1.418	1.487	2.757	0.0120167	2.65	0.004862	2.899	0.037619	2.76867	0.000976523
P09211	Glutathione S-transferase P	GSTP1	23.356	323.31	51	11	28	11	0.955	0.931	0.925	1.063	1.051	1.085	1.113	0.007498	1.129	2.1654e-05	1.173	1.3193e-07	1.13833	0.0213338
P09234	U1 small nuclear ribonucleoprotein C	SNRPC	17.394	2.7042	7.5	1	1	1	0.996	0.911	0.991	0.977	1.111	1.017	0.981		1.22		1.026		1.07567	0.489013
P09382	Galectin-1	LGALS1	14.716	122.27	71.9	9	63	9	0.973	0.984	0.997	1.01	0.988	1.011	1.038	0.078082	1.004	0.190159	1.014	0.119939	1.01867	0.26756
P09417	Dihydropteridine reductase	QDPR	25.789	78.273	57.4	10	15	10	0.945	0.994	0.975	1.048	1.046	1.028	1.109	0.082462	1.052	0.63176	1.054	0.122243	1.07167	0.0827746
P09429	High mobility group protein B1	HMGB1	24.893	23.123	34.4	6	8	3	1.174	1.034	1.124	0.801	0.939	0.94	0.682		0.908		0.836		0.808667	0.169708
P09455	Retinol-binding protein 1	RBP1	15.85	274.81	78.5	16	51	16	0.992	0.995	0.988	0.98	0.992	1.03	0.988	0.198396	0.997	0.80148	1.043	0.085357	1.00933	0.703508
P09467	Fructose-1,6-bisphosphatase 1	FBP1	36.842	5.8205	7.4	2	2	2	1.038	0.927	0.891	1.06	1.132	0.968	1.021		1.221		1.086		1.10933	0.256628
P09471	Guanine nucleotide-binding protein G(o) subunit alpha	GNAO1	40.05	22.399	10.2	3	9	1
P09486	SPARC	SPARC	34.632	8.5903	4.6	2	2	2	1.08	1.047	1.058	0.928	1.057	0.84	0.859		1.01		0.794		0.887667	0.288474
P09488	Glutathione S-transferase Mu 1	GSTM1	25.712	56.28	48.2	14	31	2	0.978	1.019	0.978	1.043	1.01	0.989	1.066	0.23346	0.991	0.86468	1.011	0.74402	1.02267	0.497055
P09493	Tropomyosin alpha-1 chain	TPM1	32.708	41.264	53.2	24	32	11	0.973	0.994	0.965	1.015	0.994	1.027	1.043	0.86448	1	0.42488	1.064	0.081996	1.03567	0.261272
P09496	Clathrin light chain A	CLTA	27.076	11.148	21.8	7	10	7	1.02	0.991	0.995	1.002	0.981	1.035	0.982	0.63092	0.99	0.58378	1.04	0.177244	1.004	0.882677
P09497	Clathrin light chain B	CLTB	25.19	24.777	27.9	8	9	8	0.978	0.994	0.947	1.03	1.02	0.991	1.053	0.0103213	1.026	0.55006	1.046	0.119964	1.04167	0.0506418
P09525	Annexin A4	ANXA4	35.882	206.53	64.3	24	39	24	1.019	1.05	1.013	1	0.966	0.953	0.981	0.95718	0.92	1.90363e-05	0.941	0.029802	0.947333	0.141759
P09543	2',3'-cyclic-nucleotide 3'-phosphodiesterase	CNP	47.578	119.91	38.5	16	20	16	1.02	0.982	1.035	0.976	0.994	0.992	0.957	0.78218	1.012	0.6002	0.958	0.4042	0.975667	0.384295
P09601	Heme oxygenase 1	HMOX1	32.818	44.61	28.1	7	12	7	0.955	0.976	1.005	1.02	1.017	1.017	1.068	0.35368	1.042	0.37982	1.012	0.91234	1.04067	0.173274
P09619	Platelet-derived growth factor receptor beta	PDGFRB	123.97	4.9474	2.8	4	4	4	0.934	0.942	0.965	1.044	1.073	0.966	1.118	0.11844	1.139	0.029204	1.001	0.58492	1.086	0.242948
P09622	Dihydrolipoyl dehydrogenase, mitochondrial	DLD	54.177	77.685	25.9	11	19	11	0.934	1.01	0.953	1.048	1.084	1.013	1.122	0.063544	1.073	0.053437	1.063	0.050798	1.086	0.0564591
P09651	Heterogeneous nuclear ribonucleoprotein A1	HNRNPA1	38.746	323.31	44.6	17	59	15	0.98	0.992	0.998	0.989	1.011	1.015	1.009	0.085277	1.019	0.27862	1.017	0.34842	1.015	0.0563815
P09661	U2 small nuclear ribonucleoprotein A'	SNRPA1	28.415	76.396	24.7	6	6	6	0.996	1.04	0.981	1.019	1.019	0.99	1.023	0.74748	0.98	0.86698	1.009	0.58962	1.004	0.827828
P09668	Pro-cathepsin H	CTSH	37.393	23.389	12.5	3	3	3	0.927	0.977	1.101	0.985	0.975	1.039	1.063	0.5727	0.998	0.93782	0.944	0.48626	1.00167	0.991785
P09669	Cytochrome c oxidase subunit 6C	COX6C	8.7813	1.8407	26.7	2	2	2	1.014	0.921	0.843	1.019	1.088	1.128	1.005		1.181		1.338		1.17467	0.267965
P09871	Complement C1s subcomponent	C1S	76.684	51.243	17.9	10	12	10	0.912	0.924	0.889	1.103	1.027	1.077	1.209	0.073416	1.111	0.92428	1.211	0.00194219	1.177	0.0432179
P09874	Poly [ADP-ribose] polymerase 1	PARP1	113.08	175.85	25.9	22	31	22	1.009	0.997	1.045	0.967	0.963	0.983	0.958	0.074417	0.966	0.051263	0.941	0.0047976	0.955	0.0397342
P09914	Interferon-induced protein with tetratricopeptide repeats 1	IFIT1	55.36	9.1498	9.8	4	5	4	0.535	0.27	0.462	1.211	1.804	1.654	2.264		6.681		3.58		4.175	0.0741718
P09936	Ubiquitin carboxyl-terminal hydrolase isozyme L1	UCHL1	24.824	279.56	57	11	28	11	0.985	0.957	0.941	1.05	1.052	1.036	1.066	0.004303	1.099	0.0067435	1.101	0.0091155	1.08867	0.0221235
P09960	Leukotriene A-4 hydrolase	LTA4H	69.284	323.31	52	26	45	26	0.949	0.937	0.925	1.069	1.071	1.068	1.126	5.0588e-07	1.143	2.0962e-10	1.155	7.1254e-10	1.14133	0.00464551
P09972	Fructose-bisphosphate aldolase C	ALDOC	39.455	175.66	55.8	17	30	12	0.961	0.945	0.988	1.031	1.048	1.048	1.073	0.4039	1.109	0.0120448	1.061	0.95654	1.081	0.0411089
P0C0L4	Complement C4-A	C4A	192.78	38.752	38.7	57	100	3	1.037	0.984	1.056	1.027	1.022	0.962	0.99	0.77186	1.039	0.28486	0.911	0.81824	0.98	0.690201
P0C0L5	Complement C4-B	C4B	192.75	323.31	37.6	57	103	3	0.759	0.828	0.762	1.207	1.193	1.236	1.59	0.006036	1.441	0.092597	1.622	0.00199579	1.551	0.0103179
P0C7P0	CDGSH iron-sulfur domain-containing protein 3, mitochondrial	CISD3	14.215	1.8485	10.2	1	1	1
P0C7T5	Ataxin-1-like	ATXN1L	73.305	2.3406	1.3	1	1	1
P0C870	JmjC domain-containing protein 7	JMJD7	35.932	3.9346	4.7	1	2	1	0.944	0.848	0.883	0.873	1.341	1.048	0.925	0.82906	1.581	0.112759	1.187		1.231	0.434647
P0CF97	Protein FAM200B	FAM200B	76.033	-2	1.1	1	1	1
P0CG05	Ig lambda-2 chain C regions	IGLC2	11.293	102.57	69.8	6	44	2	1	0.881	1.071	0.982	1.038	1.001	0.982	0.38586	1.178	0.28794	0.935	0.48128	1.03167	0.789969
P0CG30	Glutathione S-transferase theta-2B	GSTT2B	27.507	26.917	16.4	3	4	3	1.046	0.989	1.026	0.954	0.989	0.972	0.912	0.42192	1	0.39236	0.947	0.25226	0.953	0.274244
P0CG35	Thymosin beta-15B	TMSB15B	5.2288	3.9254	28.9	1	1	1
P0DJI9	Serum amyloid A-2 protein	SAA2	13.527	20.65	11.5	1	1	1	0.514	0.467	0.574	1.435	1.43	1.56	2.792		3.062		2.718		2.85733	0.00177218
P0DMN0	Sulfotransferase 1A4	SULT1A4	34.196	13.19	8.1	2	2	1
P0DMP2	SLIT-ROBO Rho GTPase-activating protein 2B	SRGAP2B	53.405	4.0867	2.8	1	1	1
P0DMV9	Heat shock 70 kDa protein 1B	HSPA1B	70.051	323.31	60.2	33	96	15	1.028	0.98	0.99	0.99	0.995	1.002	0.963	0.36134	1.015	0.55646	1.012	0.70384	0.996667	0.878115
P0DN76	Splicing factor U2AF 35 kDa subunit-like protein	U2AF1L5	27.872	15.511	23.8	5	7	5	1.048	0.984	1.033	0.916	0.99	0.937	0.874	0.034196	1.006	0.7573	0.907	0.72628	0.929	0.280932
P10155	60 kDa SS-A/Ro ribonucleoprotein	TROVE2	60.67	121.37	32.2	16	22	16	1.045	1.06	1.05	0.941	0.984	0.93	0.9	0.02846	0.928	0.92164	0.886	0.0011766	0.904667	0.0264514
P10253	Lysosomal alpha-glucosidase	GAA	105.32	25.435	9.6	8	8	8	0.978	1.058	0.918	1.077	0.997	0.983	1.101	0.36854	0.942	0.083762	1.071	0.184158	1.038	0.612158
P10301	Ras-related protein R-Ras	RRAS	23.48	86.813	28.4	5	9	3	0.884	0.952	0.935	1.095	1.095	1.053	1.239	0.071283	1.15	0.188475	1.126	0.54158	1.17167	0.047259
P10398	Serine/threonine-protein kinase A-Raf	ARAF	67.585	1.8857	1.3	1	1	1	0.97	0.893	1.026	1.019	1.031	1.068	1.051		1.155		1.041		1.08233	0.194733
P10412	Histone H1.4	HIST1H1E	21.865	75.95	38.4	15	44	3	1.149	1.072	1.099	0.86	0.902	0.887	0.748	0.00050127	0.841	0.0074371	0.807	0.000124529	0.798667	0.0328971
P10415	Apoptosis regulator Bcl-2	BCL2	26.266	3.0148	4.2	1	1	1
P10515	Dihydrolipoyllysine-residue acetyltransferase component of pyruvate dehydrogenase complex, mitochondrial	DLAT	68.996	76.994	17.2	11	17	11	0.996	0.963	0.984	1.011	1.017	1.045	1.015	0.27098	1.056	0.21156	1.062	0.0098983	1.04433	0.131663
P10586	Receptor-type tyrosine-protein phosphatase F	PTPRF	212.88	9.1178	3.1	5	5	4	0.974	0.954	1.031	1.075	1.032	0.948	1.104	0.054322	1.082	0.42586	0.919	0.5023	1.035	0.704659
P10599	Thioredoxin	TXN	11.737	37.366	51.4	7	15	7	1.02	1.033	1.01	0.99	0.989	1.001	0.971	0.60512	0.957	0.79426	0.991	0.30726	0.973	0.157092
P10606	Cytochrome c oxidase subunit 5B, mitochondrial	COX5B	13.696	5.51	14.7	3	3	3	0.982	0.951	0.866	1.074	1.039	1.106	1.094	0.031238	1.093	0.0117415	1.277	0.21626	1.15467	0.15574
P10619	Lysosomal protective protein	CTSA	54.465	27.621	7.7	3	3	3	1.091	1.096	1.183	0.887	0.881	0.933	0.813	1.81163e-05	0.804	0.020075	0.789	0.0027816	0.802	0.0023462
P10643	Complement component C7	C7	93.517	323.31	40.9	26	42	26	0.952	0.958	0.924	1.056	1.044	1.042	1.109	8.1404e-05	1.09	2.3944e-05	1.128	4.6453e-07	1.109	0.0134635
P10644	cAMP-dependent protein kinase type I-alpha regulatory subunit	PRKAR1A	42.981	67.826	24.9	12	15	8	0.961	1.025	0.98	1.022	0.989	1.03	1.063	0.0102785	0.965	0.55956	1.051	0.4309	1.02633	0.571552
P10768	S-formylglutathione hydrolase	ESD	31.462	217.01	40.1	9	19	9	0.972	0.975	0.991	1	0.99	1.056	1.029	0.024437	1.015	0.9761	1.066	0.0097814	1.03667	0.183321
P10809	60 kDa heat shock protein, mitochondrial	HSPD1	61.054	323.31	46.8	24	49	24	0.954	0.937	0.939	1.056	1.055	1.054	1.107	2.0049e-06	1.126	1.4767e-06	1.122	2.9268e-06	1.11833	0.00320678
P10909	Clusterin	CLU	52.494	248.23	32.5	13	24	13	0.699	0.687	0.722	1.288	1.287	1.24	1.843	3.6622e-09	1.873	4.0273e-09	1.717	8.96982e-12	1.811	0.00302682
P11021	78 kDa glucose-regulated protein	HSPA5	72.332	323.31	50.2	35	82	33	0.999	0.966	0.997	0.998	1.028	1.03	0.999	0.20666	1.064	0.64098	1.033	0.0149646	1.032	0.297086
P11047	Laminin subunit gamma-1	LAMC1	177.6	323.31	27.5	39	61	39	0.977	0.941	0.974	1.031	1.018	1.062	1.055	0.0181792	1.082	0.0115604	1.09	0.000119745	1.07567	0.0265167
P11142	Heat shock cognate 71 kDa protein	HSPA8	70.897	323.31	65.9	42	111	30	1.02	0.997	1	0.962	0.986	1.028	0.943	0.25466	0.989	0.52978	1.028	0.082517	0.986667	0.691006
P11166	Solute carrier family 2, facilitated glucose transporter member 1	SLC2A1	54.083	35.193	3.5	1	1	1	0.744	0.884	0.852	1.188	1.219	1.109	1.597		1.379		1.302		1.426	0.0421575
P11171	Protein 4.1	EPB41	97.016	41.513	10.5	9	10	6	0.837	0.975	0.917	1.121	1.047	1.046	1.339	0.130803	1.074	0.123343	1.141	0.023744	1.18467	0.177028
P11172	Uridine 5'-monophosphate synthase	UMPS	52.221	24.304	17.1	7	7	7	1.032	0.972	1.009	1.05	0.987	1.015	1.017	0.77222	1.015	0.80638	1.006	0.94564	1.01267	0.0917764
P11177	Pyruvate dehydrogenase E1 component subunit beta, mitochondrial	PDHB	39.233	128.78	27	8	17	8	0.976	0.968	1.019	1.004	1.045	0.982	1.029	0.175199	1.08	0.25656	0.964	0.89024	1.02433	0.626463
P11182	Lipoamide acyltransferase component of branched-chain alpha-keto acid dehydrogenase complex, mitochondrial	DBT	53.486	41.586	17.2	7	8	7	0.95	1.171	0.883	1.055	0.939	1.029	1.111	0.55974	0.802	0.27784	1.165	0.40258	1.026	0.938886
P11216	Glycogen phosphorylase, brain form	PYGB	96.695	170.59	36.9	27	37	20	0.941	1.011	0.965	1.055	1.054	0.995	1.121	0.112523	1.043	0.17822	1.031	0.72354	1.065	0.191587
P11217	Glycogen phosphorylase, muscle form	PYGM	97.091	2.8899	11.4	11	14	3
P11233	Ras-related protein Ral-A	RALA	23.567	4.2846	13.6	3	4	2	1.023	1.146	1.013	0.973	0.92	0.947	0.951		0.803		0.935		0.896333	0.230377
P11234	Ras-related protein Ral-B	RALB	23.408	7.4448	11.2	2	2	1	0.942	0.871	1.029	1.051	1.009	1.106	1.116		1.158		1.075		1.11633	0.0530351
P11277	Spectrin beta chain, erythrocytic	SPTB	246.47	6.9779	5	11	17	3	0.606	0.637	0.681	1.327	1.397	1.336	2.19		2.193		1.962		2.115	0.00362862
P11310	Medium-chain specific acyl-CoA dehydrogenase, mitochondrial	ACADM	46.588	89.164	30.6	12	14	12	0.961	0.909	0.95	1.053	1.04	1.071	1.096	0.023176	1.144	0.0003773	1.127	0.00185811	1.12233	0.0173511
P11387	DNA topoisomerase 1	TOP1	90.725	29.373	13.9	10	11	10	1.068	0.981	1.038	0.99	0.987	0.959	0.927	0.2058	1.006	0.45216	0.924	0.074041	0.952333	0.282559
P11413	Glucose-6-phosphate 1-dehydrogenase	G6PD	59.256	131.68	39.4	19	26	19	0.911	0.938	0.917	1.072	1.07	1.064	1.177	1.6041e-09	1.141	1.66573e-05	1.16	3.6293e-06	1.15933	0.00548619
P11441	Ubiquitin-like protein 4A	UBL4A	17.776	3.6009	10.8	2	2	2
P11498	Pyruvate carboxylase, mitochondrial	PC	129.63	3.9272	2.3	2	2	2	0.965	0.923	0.926	1.112	1.078	1.012	1.152		1.168		1.093		1.13767	0.0351514
P11532	Dystrophin	DMD	426.74	92.563	6.7	22	23	20	1.136	1.118	1.189	0.835	0.864	0.849	0.735	5.939e-05	0.773	8.03e-05	0.714	1.94606e-05	0.740667	0.0088056
P11586	C-1-tetrahydrofolate synthase, cytoplasmic	MTHFD1	101.56	310.15	27.9	24	41	24	0.995	0.999	1.012	0.987	0.995	0.991	0.992	0.60944	0.996	0.78414	0.979	0.30506	0.989	0.223765
P11717	Cation-independent mannose-6-phosphate receptor	IGF2R	274.37	19.261	3.3	8	9	8	0.947	0.978	0.999	1.028	0.978	1.046	1.086	0.134121	1	0.74546	1.047	0.43354	1.04433	0.280641
P11766	Alcohol dehydrogenase class-3	ADH5	39.724	229.37	37.2	15	32	15	1.052	1.035	1.023	0.967	0.996	0.977	0.919	0.81088	0.962	0.169503	0.955	0.022738	0.945333	0.0831463
P11802	Cyclin-dependent kinase 4	CDK4	33.729	35.797	23.1	7	10	6	0.907	1.066	0.988	1.015	1.008	0.95	1.119	0.006016	0.946	0.33466	0.962	0.134537	1.009	0.934623
P11908	Ribose-phosphate pyrophosphokinase 2	PRPS2	34.769	103.73	36.8	10	17	5	1.133	1.051	1.141	0.832	0.94	0.861	0.734	0.00111972	0.894	0.091596	0.755	0.00038448	0.794333	0.0899722
P11940	Polyadenylate-binding protein 1	PABPC1	70.67	163.5	29.1	19	26	13	1.035	1.033	0.985	0.992	1.02	0.993	0.958	0.181642	0.987	0.36376	1.008	0.4596	0.984333	0.469262
P12004	Proliferating cell nuclear antigen	PCNA	28.768	39.438	24.1	5	6	5	0.909	0.957	0.99	1.034	1.045	1.027	1.138	0.032199	1.092	0.5227	1.037	0.75396	1.089	0.124096
P12081	Histidine--tRNA ligase, cytoplasmic	HARS	57.41	53.627	25.3	14	16	11	1.041	1.054	1.045	0.962	0.944	0.949	0.924	0.21428	0.896	0.0174371	0.908	0.0036022	0.909333	0.0129066
P12109	Collagen alpha-1(VI) chain	COL6A1	108.53	323.31	43.3	37	134	37	1.242	1.26	1.197	0.784	0.761	0.754	0.631	1e-32	0.604	1e-32	0.63	1e-32	0.621667	0.00135738
P12110	Collagen alpha-2(VI) chain	COL6A2	108.58	323.31	35.9	36	114	36	1.214	1.226	1.201	0.8	0.793	0.786	0.659	1e-32	0.647	1.62437e-12	0.654	1e-32	0.653333	0.000235146
P12111	Collagen alpha-3(VI) chain	COL6A3	343.67	323.31	47.7	147	471	147	1.254	1.264	1.24	0.754	0.758	0.733	0.601	1e-32	0.6	1e-32	0.591	1e-32	0.597333	0.000160867
P12235	ADP/ATP translocase 1	SLC25A4	33.064	9.2514	30.9	9	12	4	0.918	0.855	0.894	1.09	1.122	1.148	1.187	0.0041036	1.312	0.0023195	1.284	0.024945	1.261	0.0250477
P12236	ADP/ATP translocase 3	SLC25A6	32.866	37.693	31.2	11	15	3	0.999	0.915	0.943	1.092	1.036	1.034	1.093	0.4751	1.132	0.46732	1.097	0.5026	1.10733	0.0174452
P12268	Inosine-5'-monophosphate dehydrogenase 2	IMPDH2	55.804	46.247	21.8	9	10	9	0.956	0.965	0.939	1.045	1.054	1.055	1.093	0.138464	1.092	0.0160998	1.124	0.0171383	1.103	0.0137596
P12270	Nucleoprotein TPR	TPR	267.29	323.31	25	58	77	58	1.007	1.019	1.021	0.995	0.98	0.964	0.988	0.92536	0.962	0.0046796	0.944	0.95548	0.964667	0.155131
P12277	Creatine kinase B-type	CKB	42.644	323.31	60.6	16	23	16	0.957	0.94	0.961	1.081	1.044	1.036	1.13	0.00087603	1.111	6.9241e-07	1.078	0.00167732	1.10633	0.0268608
P12429	Annexin A3	ANXA3	36.375	41.295	26	7	7	7	0.929	0.943	0.947	1.147	1.045	1.017	1.235	0.0051638	1.108	0.023925	1.074	0.133822	1.139	0.131717
P12645	Bone morphogenetic protein 3	BMP3	53.372	1.8082	1.9	1	1	1
P12694	2-oxoisovalerate dehydrogenase subunit alpha, mitochondrial	BCKDHA	50.47	20.115	10.6	5	6	5	0.952	0.987	0.98	1.03	0.983	1.054	1.082	0.2028	0.996	0.72222	1.076	0.32706	1.05133	0.270664
P12814	Alpha-actinin-1	ACTN1	103.06	323.31	60	47	114	30	1.084	1.077	1.07	0.93	0.931	0.929	0.858	1.0673e-09	0.864	2.3879e-07	0.868	5.7301e-07	0.863333	0.000786802
P12931	Proto-oncogene tyrosine-protein kinase Src	SRC	59.834	3.1376	10.8	6	6	2	0.987	1.051	1.032	0.918	0.976	1.043	0.93		0.929		1.011		0.956667	0.319303
P12955	Xaa-Pro dipeptidase	PEPD	54.548	33.419	10.1	4	4	4	0.947	0.99	0.983	1.061	1.064	0.966	1.12	0.22776	1.075	0.143301	0.983	0.6657	1.05933	0.355984
P12956	X-ray repair cross-complementing protein 6	XRCC6	69.842	323.31	52.1	29	54	29	1.047	1.04	1.058	0.93	0.931	0.959	0.888	1.6454e-06	0.895	1.3925e-07	0.906	3.4876e-06	0.896333	0.00423913
P13010	X-ray repair cross-complementing protein 5	XRCC5	82.704	323.31	35.2	24	48	24	1.064	1.046	1.048	0.949	0.956	0.96	0.892	1.9068e-06	0.914	8.2897e-05	0.916	3.1198e-06	0.907333	0.0112744
P13073	Cytochrome c oxidase subunit 4 isoform 1, mitochondrial	COX4I1	19.576	42.884	36.1	6	12	6	0.955	1.01	0.989	1.02	1.032	1.018	1.068	0.025404	1.022	0.93032	1.029	0.96404	1.03967	0.147088
P13284	Gamma-interferon-inducible lysosomal thiol reductase	IFI30	27.963	3.6063	8	2	2	2	0.951	1.026	0.916	1.054	1.025	1.042	1.108		0.999		1.138		1.08167	0.254597
P13489	Ribonuclease inhibitor	RNH1	49.973	323.31	58.4	21	34	21	1.006	1.001	1.029	0.971	1.008	1.009	0.965	0.61766	1.007	0.087579	0.981	0.57746	0.984333	0.404052
P13498	Cytochrome b-245 light chain	CYBA	21.012	2.5428	5.1	1	1	1	0.879	0.865	0.872	1.09	1.163	1.131	1.24		1.345		1.297		1.294	0.0123014
P13591	Neural cell adhesion molecule 1	NCAM1	94.573	29.545	13.1	10	12	10	1.17	1.189	1.159	0.823	0.863	0.821	0.703	0.00095974	0.726	0.00053994	0.708	2.2558e-05	0.712333	0.00124046
P13611	Versican core protein	VCAN	372.82	8.5523	1.2	3	3	3	1.085	1.09	1.112	0.95	0.875	0.912	0.876		0.803		0.82		0.833	0.0293115
P13639	Elongation factor 2	EEF2	95.337	323.31	41.7	37	74	36	1.051	1.042	1.077	0.937	0.948	0.964	0.892	6.2394e-09	0.91	7.69051e-13	0.895	1.51955e-05	0.899	0.00500621
P13667	Protein disulfide-isomerase A4	PDIA4	72.932	289.78	50.4	27	46	27	1.082	1.039	1.084	0.921	0.931	0.924	0.851	6.9607e-09	0.896	2.1481e-08	0.852	4.9272e-08	0.866333	0.0202959
P13671	Complement component C6	C6	104.79	113.73	25.4	19	27	19	0.84	0.824	0.796	1.187	1.193	1.178	1.413	4.82392e-13	1.448	1.59872e-14	1.48	1.00486e-12	1.447	0.00196321
P13674	Prolyl 4-hydroxylase subunit alpha-1	P4HA1	61.049	72.058	19.3	9	10	9	0.965	1.017	0.966	1.031	0.974	1.036	1.068	0.42948	0.958	0.30538	1.072	0.032199	1.03267	0.565568
P13693	Translationally-controlled tumor protein	TPT1	19.595	60.597	35.5	6	12	6	1.008	0.933	1.008	0.987	1.018	1.079	0.979	0.112419	1.091	0.0131163	1.07	0.020478	1.04667	0.389544
P13716	Delta-aminolevulinic acid dehydratase	ALAD	36.294	87.917	38.2	12	17	12	0.966	1	1.056	0.969	1.026	1.027	1.003	0.80266	1.026	0.78912	0.973	0.32088	1.00067	0.983818
P13746	HLA class I histocompatibility antigen, A-11 alpha chain	HLA-A	40.936	186.88	37.5	10	17	2	1.118	1.094	1.103	0.89	0.91	0.844	0.796	0.3834	0.832	0.33704	0.765	0.2329	0.797667	0.016738
P13761	HLA class II histocompatibility antigen, DRB1-7 beta chain	HLA-DRB1	29.822	4.3091	32	7	7	2	0.511	0.632	0.721	1.323	1.47	1.313	2.589		2.326		1.821		2.24533	0.0245904
P13796	Plastin-2	LCP1	70.288	135.75	39.9	21	26	15	0.851	0.849	0.916	1.153	1.13	1.164	1.355	3.5819e-07	1.331	1.993e-06	1.271	1.238e-07	1.319	0.00705558
P13797	Plastin-3	PLS3	70.81	226.93	40.3	26	38	20	0.988	0.975	1.029	0.995	1.014	1.012	1.007	0.86988	1.04	0.69922	0.983	0.58608	1.01	0.676062
P13798	Acylamino-acid-releasing enzyme	APEH	81.224	100.48	16.8	10	12	10	0.989	0.897	0.922	0.999	1.051	1.053	1.01	0.29078	1.172	0.13024	1.142	0.0029568	1.108	0.215647
P13804	Electron transfer flavoprotein subunit alpha, mitochondrial	ETFA	35.079	60.236	27.9	8	11	8	0.94	0.93	0.884	1.075	1.093	1.026	1.144	0.0080193	1.175	0.0090773	1.161	0.062939	1.16	0.00404957
P13807	Glycogen [starch] synthase, muscle	GYS1	83.785	20.284	12.1	7	7	7	1.01	0.934	0.896	1.13	1.021	1.063	1.119	0.28724	1.093	0.65574	1.186	0.057201	1.13267	0.0529546
P13861	cAMP-dependent protein kinase type II-alpha regulatory subunit	PRKAR2A	45.518	266.94	51.7	17	29	15	1.025	1.028	1.031	0.969	0.966	0.989	0.945	0.033544	0.94	0.26968	0.959	0.9012	0.948	0.0183043
P13984	General transcription factor IIF subunit 2	GTF2F2	28.38	2.7285	9.2	2	2	2
P13987	CD59 glycoprotein	CD59	14.177	24.453	25	4	7	4	0.97	1.112	0.965	1.041	0.968	0.984	1.073	0.49944	0.871	0.043584	1.02	0.78588	0.988	0.854926
P14061	Estradiol 17-beta-dehydrogenase 1	HSD17B1	34.95	7.9006	5.5	1	1	1	1.155	1.009	0.976	1.03	1.158	0.696	0.892		1.148		0.713		0.917667	0.59726
P14174	Macrophage migration inhibitory factor	MIF	12.476	10.209	17.4	2	7	2	1	0.912	0.995	0.929	1.046	1.033	0.929	0.170641	1.147	0.025578	1.038	0.28326	1.038	0.696399
P14207	Folate receptor beta	FOLR2	29.279	43.62	32.5	9	11	9	0.848	0.848	0.844	1.156	1.116	1.159	1.363	7.2953e-07	1.316	7.2703e-07	1.373	4.3766e-08	1.35067	0.00283414
P14209	CD99 antigen	CD99	18.848	7.8242	13	2	4	2	1.271	1.077	1.297	0.86	0.789	0.738	0.677		0.733		0.569		0.659667	0.0441109
P14314	Glucosidase 2 subunit beta	PRKCSH	59.425	196.21	36.9	17	26	17	1.104	1.084	1.102	0.888	0.925	0.912	0.804	3.5795e-05	0.853	0.00021622	0.828	2.3456e-11	0.828333	0.0120733
P14317	Hematopoietic lineage cell-specific protein	HCLS1	54.013	22.605	11.3	4	4	4	0.654	0.89	0.916	1.18	1.197	1.249	1.804	0.072197	1.345	0.0036424	1.364	0.178937	1.50433	0.0764234
P14324	Farnesyl pyrophosphate synthase	FDPS	48.275	17.089	8.8	3	3	3	0.986	0.98	0.973	0.995	1.03	1.045	1.009	0.86384	1.051	0.21586	1.074	0.59804	1.04467	0.192707
P14373	Zinc finger protein RFP	TRIM27	58.489	2.9146	2.3	1	1	1
P14384	Carboxypeptidase M	CPM	50.513	44.483	16.3	7	9	7	0.889	0.924	0.916	1.113	1.075	1.093	1.252	0.00169837	1.163	0.00119668	1.193	0.00020277	1.20267	0.0200782
P14406	Cytochrome c oxidase subunit 7A2, mitochondrial	COX7A2	9.3959	2.5152	15.7	1	1	1	0.872	1.004	1.095	0.917	1.049	1.053	1.052		1.045		0.962		1.01967	0.649303
P14543	Nidogen-1	NID1	136.38	256.5	26.7	29	47	28	0.925	0.937	0.894	1.096	1.071	1.049	1.185	1.62e-08	1.143	4.0477e-07	1.173	1.2683e-11	1.167	0.00718973
P14550	Alcohol dehydrogenase [NADP(+)]	AKR1A1	36.573	222.27	65.2	17	48	17	0.993	0.954	1.025	1.013	1.002	1.031	1.02	0.53142	1.05	0.062239	1.006	0.42376	1.02533	0.248867
P14555	Phospholipase A2, membrane associated	PLA2G2A	16.083	5.9481	23.6	3	3	3	0.499	0.547	0.55	1.439	1.433	1.515	2.884		2.62		2.755		2.753	0.00112402
P14618	Pyruvate kinase PKM	PKM	57.936	323.31	71	35	106	35	0.959	0.94	0.953	1.032	1.051	1.049	1.076	7.5471e-08	1.118	1.16573e-14	1.101	9.20597e-13	1.09833	0.0205166
P14621	Acylphosphatase-2	ACYP2	11.139	1.6344	13.1	1	1	1	1.012	1.009	0.911	1.141	0.999	0.959	1.127		0.99		1.053		1.05667	0.361973
P14625	Endoplasmin	HSP90B1	92.468	111.22	23	20	29	18	1.117	1.106	1.119	0.884	0.931	0.925	0.791	5.7413e-07	0.842	6.597e-08	0.827	1.7907e-09	0.82	0.012839
P14649	Myosin light chain 6B	MYL6B	22.764	15.005	27.4	5	12	3
P14735	Insulin-degrading enzyme	IDE	117.97	5.6096	1.8	1	1	1
P14854	Cytochrome c oxidase subunit 6B1	COX6B1	10.192	35.062	53.5	4	7	4	0.925	0.998	0.939	1.015	1.042	0.997	1.097	0.34532	1.044	0.22476	1.062	0.40448	1.06767	0.0668972
P14866	Heterogeneous nuclear ribonucleoprotein L	HNRNPL	64.132	198.56	35.8	17	36	16	1.002	1.006	1.028	1.03	0.984	0.987	1.028	0.57788	0.978	0.4167	0.96	0.059245	0.988667	0.683272
P14868	Aspartate--tRNA ligase, cytoplasmic	DARS	57.136	72.823	33.5	15	22	15	0.988	1.018	1.027	0.987	1.018	0.932	0.999	0.591	1	0.82372	0.907	0.157737	0.968667	0.494253
P14923	Junction plakoglobin	JUP	81.744	28.36	11	7	7	5	0.992	1.024	1.122	0.937	1.024	0.904	0.945	0.7133	1	0.998	0.806	0.066017	0.917	0.369866
P14927	Cytochrome b-c1 complex subunit 7	UQCRB	13.53	6.6492	29.7	3	3	3	0.933	0.841	0.858	1.118	1.1	1.163	1.198	0.188498	1.308	0.099942	1.355	0.031924	1.287	0.0304682
P15088	Mast cell carboxypeptidase A	CPA3	48.669	6.5629	6.2	3	4	3	1.279	1.099	0.953	0.806	0.798	0.832	0.63		0.726		0.873		0.743	0.118077
P15090	Fatty acid-binding protein, adipocyte	FABP4	14.719	32.365	36.4	5	8	5	1.13	1.175	1.017	0.885	0.87	0.927	0.783	0.0063564	0.74	0.0036632	0.912	0.112916	0.811667	0.108615
P15104	Glutamine synthetase	GLUL	42.064	17.889	4.6	1	1	1	0.942	0.978	1.079	1.007	1.08	0.918	1.069		1.104		0.851		1.008	0.989851
P15121	Aldose reductase	AKR1B1	35.853	94.202	36.7	12	24	12	0.966	0.901	0.933	1.026	1.092	1.075	1.062	0.0382	1.212	2.6812e-08	1.152	0.0024197	1.142	0.108283
P15169	Carboxypeptidase N catalytic chain	CPN1	52.286	4.9018	4.1	2	2	2	0.808	0.848	0.9	1.201	1.193	1.052	1.486		1.407		1.169		1.354	0.0787302
P15170	Eukaryotic peptide chain release factor GTP-binding subunit ERF3A	GSPT1	55.755	35.029	24.4	10	12	5	1.064	0.987	1.103	0.976	0.954	0.979	0.917	0.5176	0.967	0.3178	0.888	0.191862	0.924	0.1202
P15259	Phosphoglycerate mutase 2	PGAM2	28.766	4.7302	25.3	6	23	1	0.516	0.557	0.59	1.33	1.436	1.544	2.578		2.578		2.617		2.591	4.14539e-05
P15311	Ezrin	EZR	69.412	106.77	43	30	66	19	1.036	1.004	0.983	0.978	1	1.009	0.944	0.053336	0.996	0.39278	1.026	0.85388	0.988667	0.726807
P15374	Ubiquitin carboxyl-terminal hydrolase isozyme L3	UCHL3	26.182	64.338	29.1	6	7	6	0.934	0.975	0.928	1.127	1.031	1.025	1.207	0.028044	1.057	0.55512	1.105	0.191599	1.123	0.138767
P15531	Nucleoside diphosphate kinase A	NME1	17.149	29.591	52	8	15	4	1.017	0.934	1.04	0.987	1.031	0.98	0.971	0.29928	1.104	0.0051639	0.942	0.057457	1.00567	0.961405
P15559	NAD(P)H dehydrogenase [quinone] 1	NQO1	30.867	9.8373	12.8	3	3	3	0.757	0.81	0.815	1.155	1.177	1.281	1.526		1.453		1.572		1.517	0.00453015
P15586	N-acetylglucosamine-6-sulfatase	GNS	62.081	23.351	9.8	5	7	5	1.028	0.996	0.949	1.035	1.032	1.04	1.007	0.588	1.036	0.83512	1.096	0.031185	1.04633	0.280403
P15735	Phosphorylase b kinase gamma catalytic chain, liver/testis isoform	PHKG2	46.442	2.8302	2.2	1	1	1
P15814	Immunoglobulin lambda-like polypeptide 1	IGLL1	22.963	24.086	7	1	1	1	0.615	0.643	0.659	1.413	1.209	1.464	2.298		1.88		2.222		2.13333	0.0100187
P15880	40S ribosomal protein S2	RPS2	31.324	152.61	48.1	14	29	14	1.075	1.034	1.089	0.942	0.931	0.949	0.876	7.5687e-05	0.9	0.0077447	0.871	0.0033849	0.882333	0.00960716
P15927	Replication protein A 32 kDa subunit	RPA2	29.247	108.29	29.3	5	7	5	0.949	1.002	0.988	1.02	1.033	0.994	1.075	0.022259	1.031	0.77378	1.006	0.47152	1.03733	0.265742
P16035	Metalloproteinase inhibitor 2	TIMP2	24.399	16.686	32.3	5	6	5	1.058	0.998	1.047	0.92	0.952	1.001	0.87	0.143799	0.954	0.117482	0.956	0.7712	0.926667	0.180007
P16070	CD44 antigen	CD44	81.537	3.3848	2.6	2	2	2	1.034	0.932	0.785	1.056	1.101	1.11	1.021		1.181		1.414		1.20533	0.263031
P16083	Ribosyldihydronicotinamide dehydrogenase [quinone]	NQO2	25.918	19.422	25.1	4	4	4	0.857	0.927	0.794	1.275	1.132	1.064	1.488	0.0029959	1.221	0.0043598	1.34	0.0095398	1.34967	0.0513897
P16104	Histone H2AX	H2AFX	15.144	31.674	33.6	9	39	5	1.192	1.13	1.152	0.852	0.842	0.876	0.715	6.4002e-05	0.745	4.9112e-07	0.76	0.0002415	0.74	0.0052885
P16152	Carbonyl reductase [NADPH] 1	CBR1	30.375	323.31	66.1	15	30	12	0.986	0.962	0.973	1.029	1.015	1.034	1.044	0.132595	1.055	0.089341	1.063	0.00038303	1.054	0.0145222
P16157	Ankyrin-1	ANK1	206.26	16.355	5	7	7	6	0.946	0.995	0.949	0.968	1.16	0.981	1.023		1.166		1.034		1.07433	0.306571
P16219	Short-chain specific acyl-CoA dehydrogenase, mitochondrial	ACADS	44.297	31.021	12.1	4	6	4	0.929	1.026	0.993	0.996	1.032	0.963	1.072	0.057	1.006	0.58022	0.97	0.34	1.016	0.715505
P16220	Cyclic AMP-responsive element-binding protein 1	CREB1	36.688	33.803	13.2	3	3	3	0.99	1.017	0.917	0.972	1.078	1.118	0.982	0.66332	1.06	0.158565	1.219	0.24952	1.087	0.413541
P16278	Beta-galactosidase	GLB1	76.074	24.861	9.7	5	6	5	1.07	1.172	1.077	0.933	0.901	0.892	0.872	0.0058003	0.769	0.00050258	0.828	0.00046066	0.823	0.0481606
P16284	Platelet endothelial cell adhesion molecule	PECAM1	82.535	3.5188	2.4	2	2	2
P16298	Serine/threonine-protein phosphatase 2B catalytic subunit beta isoform	PPP3CB	59.024	3.3505	9.4	5	7	2	1.048	1.114	1.007	1.015	0.923	0.92	0.969		0.829		0.914		0.904	0.20596
P16333	Cytoplasmic protein NCK1	NCK1	42.864	11.224	9.5	3	3	3	0.922	1.003	1.057	1.016	1.031	0.977	1.102	0.4442	1.028	0.74378	0.924	0.62072	1.018	0.830808
P16401	Histone H1.5	HIST1H1B	22.58	6.4939	22.1	6	12	2	1.274	1.215	1.237	0.823	0.789	0.697	0.646	0.130437	0.649	0.089098	0.563	0.11464	0.619333	0.0137926
P16402	Histone H1.3	HIST1H1D	22.35	2.0116	29	11	35	1	1.16	1.258	1.192	0.852	0.763	0.806	0.734		0.607		0.676		0.672333	0.0272106
P16403	Histone H1.2	HIST1H1C	21.364	2.4936	42.3	14	39	2
P16435	NADPH--cytochrome P450 reductase	POR	76.689	27.931	24.1	14	17	14	1	0.961	0.985	1.054	1.04	0.963	1.054	0.90036	1.082	0.3472	0.978	0.82766	1.038	0.429939
P16455	Methylated-DNA--protein-cysteine methyltransferase	MGMT	21.646	30.037	40.1	7	9	7	0.98	1.039	1.008	1.041	1.012	0.951	1.062	0.64022	0.974	0.41164	0.943	0.44306	0.993	0.866243
P16615	Sarcoplasmic/endoplasmic reticulum calcium ATPase 2	ATP2A2	114.76	175.72	20.5	19	28	19	1.047	1.022	1.024	0.974	1	0.975	0.93	0.0085818	0.978	0.23794	0.952	0.00112443	0.953333	0.114469
P16930	Fumarylacetoacetase	FAH	46.374	122.22	19.3	7	8	7	1.027	0.998	1.019	1.058	0.943	1.012	1.03	0.3364	0.945	0.4492	0.993	0.98136	0.989333	0.746137
P16949	Stathmin	STMN1	17.302	48.126	59.7	16	39	12	0.999	0.975	1.001	0.979	1.028	1.031	0.98	0.46444	1.054	0.00110327	1.03	0.193862	1.02133	0.514729
P16989	Y-box-binding protein 3	YBX3	40.089	13.102	18.5	5	7	3
P17010	Zinc finger X-chromosomal protein	ZFX	90.521	16.374	2.7	2	2	2	1.085	1.172	0.886	0.897	0.964	1.017	0.827		0.823		1.148		0.932667	0.604112
P17017	Zinc finger protein 14	ZNF14	75.353	-2	2.8	2	3	1	0.988	0.954	0.93	1.128	1.051	0.971	1.142	0.045795	1.102	0.46018	1.044	0.27666	1.096	0.104317
P17026	Zinc finger protein 22	ZNF22	25.915	5.4858	11.2	3	3	3	1.028	1.007	1.084	0.932	0.981	0.977	0.907	0.60486	0.974	0.77672	0.901	0.2144	0.927333	0.130395
P17050	Alpha-N-acetylgalactosaminidase	NAGA	46.564	16.754	7.1	3	4	3	1.071	1.151	1.062	0.97	0.907	0.948	0.906	0.69134	0.788	0.047801	0.893	0.84304	0.862333	0.109667
P17066	Heat shock 70 kDa protein 6	HSPA6	71.027	9.764	15.4	10	25	1	0.91	1.132	0.936	1.004	0.996	1.033	1.103	0.056343	0.88	0.39628	1.104	0.2105	1.029	0.826303
P17096	High mobility group protein HMG-I/HMG-Y	HMGA1	11.676	2.8749	15.9	2	2	2	1.021	1.094	1.031	0.983	0.946	0.945	0.963		0.865		0.917		0.915	0.1419
P17174	Aspartate aminotransferase, cytoplasmic	GOT1	46.247	108.67	25.9	9	12	9	0.932	0.955	0.986	1.028	1.033	1.057	1.103	0.0024385	1.082	0.33638	1.072	0.0049568	1.08567	0.0153135
P17252	Protein kinase C alpha type	PRKCA	76.749	69.487	18.9	14	18	14	0.965	1.002	0.984	1.024	1.012	0.98	1.061	0.70938	1.01	0.97372	0.996	0.413	1.02233	0.452708
P17302	Gap junction alpha-1 protein	GJA1	43.008	6.0792	3.7	1	1	1
P17480	Nucleolar transcription factor 1	UBTF	89.405	16.626	6.9	4	4	4	1.188	1.276	1.035	0.747	0.844	0.933	0.629		0.661		0.901		0.730333	0.140627
P17535	Transcription factor jun-D	JUND	35.173	6.7489	4	1	1	1	1	1.056	0.959	0.968	1.022	1.007	0.968		0.968		1.05		0.995333	0.885337
P17544	Cyclic AMP-dependent transcription factor ATF-7	ATF7	52.967	1.6872	1.8	1	1	1	0.954	0.998	0.968	1.041	1.036	1.014	1.091		1.038		1.048		1.059	0.0924786
P17568	NADH dehydrogenase [ubiquinone] 1 beta subcomplex subunit 7	NDUFB7	16.402	4.4635	13.9	2	2	2	1.062	0.932	0.896	1.115	1.09	0.932	1.05		1.17		1.04		1.08667	0.219493
P17612	cAMP-dependent protein kinase catalytic subunit alpha	PRKACA	40.589	91.934	44.7	17	29	6	0.883	0.961	0.947	1.001	1.032	1.086	1.134	0.182065	1.074	0.025061	1.147	0.017319	1.11833	0.0463011
P17655	Calpain-2 catalytic subunit	CAPN2	79.994	238.49	34.4	15	24	15	0.988	1.024	1.022	0.997	0.995	0.988	1.009	0.9847	0.972	0.0197399	0.967	0.153183	0.982667	0.39422
P17661	Desmin	DES	53.535	323.31	63.4	34	91	29	1.077	1.098	1.081	0.907	0.926	0.923	0.842	1.1399e-06	0.843	1.7667e-12	0.854	2.1377e-10	0.846333	0.00110477
P17693	HLA class I histocompatibility antigen, alpha chain G	HLA-G	38.224	3.6662	6.8	2	3	1	0.991	1.04	0.808	1.069	1.041	1.073	1.079		1.001		1.328		1.136	0.365403
P17813	Endoglin	ENG	70.577	11.354	5.2	3	5	3	0.915	1.081	1.028	1.09	0.964	0.942	1.191	0.101236	0.892	0.042744	0.916	0.36774	0.999667	0.943278
P17844	Probable ATP-dependent RNA helicase DDX5	DDX5	69.147	51.346	25.4	16	28	9	0.965	0.907	0.995	1.045	1.048	1.031	1.083	0.005	1.155	0.0105601	1.036	0.47788	1.09133	0.154967
P17858	ATP-dependent 6-phosphofructokinase, liver type	PFKL	85.018	179.88	28.2	20	27	16	0.984	1.023	0.999	1.006	1.024	0.991	1.022	0.174604	1.001	0.8468	0.992	0.51664	1.005	0.694037
P17900	Ganglioside GM2 activator	GM2A	20.838	7.2833	19.2	4	5	4	1.021	1.013	1.048	0.828	1.022	0.993	0.811	0.3143	1.009	0.38174	0.948	0.89156	0.922667	0.398868
P17931	Galectin-3	LGALS3	26.152	87.255	32.4	10	21	10	1.026	1.031	1.015	0.963	0.972	1.029	0.939	0.7441	0.943	0.033303	1.014	0.163219	0.965333	0.360692
P17936	Insulin-like growth factor-binding protein 3	IGFBP3	31.674	8.422	9.6	3	4	3	0.973	0.888	1.002	1.006	1.107	1.026	1.034	0.686	1.247	0.055298	1.024	0.74112	1.10167	0.359462
P17980	26S protease regulatory subunit 6A	PSMC3	49.203	179.49	39.6	15	22	15	1.03	1.022	0.999	0.994	0.982	1.045	0.965	0.50434	0.961	0.146584	1.046	0.3343	0.990667	0.792301
P17987	T-complex protein 1 subunit alpha	TCP1	60.343	85.504	29	16	23	16	1.025	1.014	1.018	0.995	1.005	0.969	0.971	0.63516	0.991	0.93486	0.952	0.44876	0.971333	0.175785
P18031	Tyrosine-protein phosphatase non-receptor type 1	PTPN1	49.966	14.189	10.3	4	5	4	0.878	1.077	0.93	1.031	1.029	1.063	1.174		0.955		1.143		1.09067	0.407046
P18065	Insulin-like growth factor-binding protein 2	IGFBP2	34.814	8.3909	7.7	2	2	2	0.995	1.031	1.033	0.991	1.017	0.945	0.996	0.97632	0.986	0.8798	0.915	0.41942	0.965667	0.390251
P18077	60S ribosomal protein L35a	RPL35A	12.538	12.969	46.4	6	11	6	1.13	1.098	1.145	0.876	0.868	0.875	0.775	4.1985e-06	0.791	2.396e-06	0.764	6.4971e-05	0.776667	0.00237446
P18085	ADP-ribosylation factor 4	ARF4	20.511	51.6	52.8	8	14	6	1.029	1.015	1.038	0.993	0.953	1.014	0.965	0.93006	0.939	0.50888	0.977	0.29394	0.960333	0.10552
P18124	60S ribosomal protein L7	RPL7	29.225	78.969	40.7	12	21	12	1.082	1.041	1.047	0.95	0.917	0.978	0.878	0.00022317	0.881	0.0162572	0.934	0.029316	0.897667	0.0477774
P18206	Vinculin	VCL	123.8	323.31	65.2	73	163	73	1.061	1.045	1.038	0.953	0.957	0.957	0.898	3.41482e-12	0.916	4.62508e-12	0.922	3.3776e-06	0.912	0.0109221
P18428	Lipopolysaccharide-binding protein	LBP	53.383	103.05	18.5	7	10	7	0.845	0.883	0.843	1.128	1.118	1.151	1.335	2.4128e-05	1.266	2.6645e-06	1.365	3.5541e-05	1.322	0.00949974
P18583	Protein SON	SON	263.83	42.769	3.7	7	7	7	0.966	1.038	0.989	1.006	0.992	1.016	1.041	0.6837	0.956	0.3364	1.027	0.35724	1.008	0.843024
P18615	Negative elongation factor E	NELFE	43.239	18.745	10	3	3	3	0.994	0.971	0.792	1.02	1.189	1.042	1.026		1.225		1.316		1.189	0.20536
P18621	60S ribosomal protein L17	RPL17	21.397	50.091	32.1	5	8	5	1.053	1.018	1.053	0.961	0.96	0.97	0.913	0.034416	0.943	0.042784	0.921	0.00137752	0.925667	0.0225998
P18669	Phosphoglycerate mutase 1	PGAM1	28.804	257.55	49.2	12	43	7	0.97	0.996	1.001	1.012	0.97	1.079	1.043	0.049819	0.974	0.32818	1.078	0.0129354	1.03167	0.494855
P18754	Regulator of chromosome condensation	RCC1	44.969	58.375	18.8	6	7	6	1.045	1.084	1.065	0.893	0.94	0.987	0.855	0.00072238	0.867	0.00130152	0.927	0.024104	0.883	0.0548575
P18858	DNA ligase 1	LIG1	101.73	2.69	1.3	1	1	1
P18859	ATP synthase-coupling factor 6, mitochondrial	ATP5J	12.587	20.089	33.3	4	5	4	1.028	0.968	1.026	1.012	0.973	0.982	0.984	0.32592	1.005	0.8456	0.957	0.54504	0.982	0.400941
P18887	DNA repair protein XRCC1	XRCC1	69.476	1.7729	2.1	1	1	1
P19022	Cadherin-2	CDH2	99.808	1.4746	2	1	1	1
P19075	Tetraspanin-8	TSPAN8	26.044	2.673	4.2	1	2	1	0.85	0.895	1.016	1.171	1.017	1.062	1.378		1.136		1.045		1.18633	0.243631
P19086	Guanine nucleotide-binding protein G(z) subunit alpha	GNAZ	40.923	13.897	12.4	4	6	3
P19105	Myosin regulatory light chain 12A	MYL12A	19.794	288.58	66.7	10	30	4	1.07	1.06	1.071	0.986	0.897	0.939	0.921	0.74766	0.846	0.0028368	0.877	0.84962	0.881333	0.0520499
P19174	1-phosphatidylinositol 4,5-bisphosphate phosphodiesterase gamma-1	PLCG1	148.53	2.3328	1	1	1	1	1.018	0.991	1.003	1.013	1.016	0.973	0.995		1.025		0.97		0.996667	0.870922
P19320	Vascular cell adhesion protein 1	VCAM1	81.275	1.6129	1.4	1	1	1
P19338	Nucleolin	NCL	76.613	192.88	28.2	21	26	21	1.021	0.992	1.025	0.973	1	1.005	0.953	0.45146	1.008	0.35652	0.98	0.166117	0.980333	0.417111
P19367	Hexokinase-1	HK1	102.48	97.998	24.8	22	25	22	0.912	0.897	0.893	1.06	1.092	1.085	1.162	0.00178001	1.217	0.00186006	1.215	7.3907e-08	1.198	0.0104094
P19387	DNA-directed RNA polymerase II subunit RPB3	POLR2C	31.441	25.56	21.5	5	6	5	1	0.911	1.005	1.066	1.032	1.001	1.066	0.61914	1.133	0.150056	0.996	0.97726	1.065	0.309219
P19388	DNA-directed RNA polymerases I, II, and III subunit RPABC1	POLR2E	24.551	9.2524	14.8	3	3	3	0.968	0.971	0.931	1.049	1.091	0.968	1.084	0.68266	1.124	0.006444	1.04	0.155165	1.08267	0.102877
P19404	NADH dehydrogenase [ubiquinone] flavoprotein 2, mitochondrial	NDUFV2	27.391	25.261	31.3	7	12	7	0.958	0.97	0.923	0.997	1.091	1.024	1.041	0.7143	1.125	0.0137979	1.109	0.048001	1.09167	0.0963283
P19419	ETS domain-containing protein Elk-1	ELK1	44.887	1.4796	2.8	1	1	1	0.897	1.041	0.894	1.158	1.06	0.971	1.291		1.018		1.086		1.13167	0.305432
P19474	E3 ubiquitin-protein ligase TRIM21	TRIM21	54.169	17.136	12.8	6	6	6	0.938	0.95	0.912	0.986	1.077	1.094	1.051	0.67544	1.134	0.072224	1.2	0.22254	1.12833	0.126667
P19525	Interferon-induced, double-stranded RNA-activated protein kinase	EIF2AK2	62.094	62.298	19.1	10	10	10	0.957	0.972	1.036	0.995	1.026	1.034	1.04	0.197704	1.056	0.0254	0.998	0.89644	1.03133	0.277147
P19623	Spermidine synthase	SRM	33.824	175.38	35.4	7	7	7	0.987	1.001	1.019	1.024	0.994	0.96	1.037	0.5992	0.993	0.543	0.942	0.134285	0.990667	0.793646
P19652	Alpha-1-acid glycoprotein 2	ORM2	23.602	3.3614	8.5	2	3	1	0.981	0.967	0.933	1.011	1.077	1.04	1.031		1.114		1.115		1.08667	0.122074
P19784	Casein kinase II subunit alpha'	CSNK2A2	41.213	18.568	15.7	5	5	5	0.989	1.008	0.951	1.083	0.957	1.09	1.095	0.30716	0.949	0.61604	1.146	0.109641	1.06333	0.490842
P19827	Inter-alpha-trypsin inhibitor heavy chain H1	ITIH1	101.39	66.551	11.1	9	17	9	1.111	1.082	1.052	0.918	0.871	0.96	0.826	0.00038264	0.805	0.0003563	0.913	0.0082625	0.848	0.0714525
P19838	Nuclear factor NF-kappa-B p105 subunit	NFKB1	105.35	17.155	4.5	4	4	4	0.91	0.991	1.063	1.101	1.025	0.922	1.21	0.021318	1.034	0.134858	0.867	0.090684	1.037	0.839519
P19971	Thymidine phosphorylase	TYMP	49.955	130.75	30.7	10	15	10	0.884	0.919	0.842	1.134	1.13	1.092	1.283	3.9718e-06	1.23	0.00072277	1.297	3.7003e-08	1.27	0.00681615
P20036	HLA class II histocompatibility antigen, DP alpha 1 chain	HLA-DPA1	29.38	8.0167	4.6	1	1	1	0.893	0.929	0.795	1.107	1.093	1.195	1.24		1.177		1.503		1.30667	0.102644
P20039	HLA class II histocompatibility antigen, DRB1-11 beta chain	HLA-DRB1	30.16	5.3392	28.9	7	8	0
P20042	Eukaryotic translation initiation factor 2 subunit 2	EIF2S2	38.388	41.635	12.6	6	9	6	1.037	1.029	1.06	0.956	0.976	0.929	0.922	0.0148809	0.948	0.37312	0.876	0.00055658	0.915333	0.0881408
P20073	Annexin A7	ANXA7	52.739	146.94	39.8	19	32	19	1.011	0.998	0.985	1	1.008	1.026	0.989	0.88808	1.01	0.3747	1.042	0.4148	1.01367	0.547077
P20226	TATA-box-binding protein	TBP	37.698	2.8767	4.4	1	1	1
P20290	Transcription factor BTF3	BTF3	22.168	63.142	16.5	3	3	3	0.954	0.998	0.924	1.026	1.012	1.048	1.075	0.117695	1.014	0.69732	1.134	0.32514	1.07433	0.215981
P20338	Ras-related protein Rab-4A	RAB4A	24.389	2.7709	4.6	1	1	1
P20339	Ras-related protein Rab-5A	RAB5A	23.658	43.295	31.2	5	6	3	0.897	1.136	0.981	0.986	1.04	0.966	1.099		0.915		0.985		0.999667	0.965514
P20340	Ras-related protein Rab-6A	RAB6A	23.593	33.45	37	7	9	5	1.071	1.08	0.931	1.032	0.966	1.037	0.964	0.28924	0.894	0.022059	1.114	0.3196	0.990667	0.879376
P20591	Interferon-induced GTP-binding protein Mx1	MX1	75.519	23.648	3.6	2	2	1	0.399	0.304	1.165	1.099	1.294	1.666	2.754		4.257		1.43		2.81367	0.136593
P20592	Interferon-induced GTP-binding protein Mx2	MX2	82.088	4.3834	3.8	2	2	1
P20618	Proteasome subunit beta type-1	PSMB1	26.489	66.566	32	7	10	7	1.027	1.176	0.943	0.921	0.954	1.043	0.897	0.797	0.811	0.2554	1.106	0.124757	0.938	0.583612
P20645	Cation-dependent mannose-6-phosphate receptor	M6PR	30.993	5.1407	10.5	2	2	2	0.918	0.997	1.002	1.062	1.021	1.012	1.157	0.24078	1.024	0.30824	1.01	0.60518	1.06367	0.375322
P20674	Cytochrome c oxidase subunit 5A, mitochondrial	COX5A	16.762	9.1681	26	3	4	3	1.032	1.007	1.007	1.023	0.972	0.978	0.991	0.63374	0.965	0.4877	0.971	0.54314	0.975667	0.128679
P20700	Lamin-B1	LMNB1	66.408	323.31	60.4	39	71	33	1.111	1.123	1.143	0.848	0.889	0.868	0.763	8.10463e-15	0.792	4.73677e-12	0.759	1e-32	0.771333	0.00396434
P20742	Pregnancy zone protein	PZP	163.86	13.336	4.9	7	11	2	0.608	0.875	0.665	1.272	1.295	1.277	2.092	0.0029374	1.48	0.0170831	1.92	0.0083154	1.83067	0.0430526
P20774	Mimecan	OGN	33.922	323.31	44.6	14	51	14	1.098	1.085	1.106	0.896	0.918	0.924	0.816	0.00171972	0.846	0.0020781	0.835	3.7006e-07	0.832333	0.00491748
P20810	Calpastatin	CAST	76.572	86.164	14	8	13	8	1.033	0.963	0.996	0.971	0.968	1.033	0.94	0.117303	1.005	0.27674	1.037	0.58816	0.994	0.864662
P20908	Collagen alpha-1(V) chain	COL5A1	183.56	164.68	7	11	17	11	1.123	1.141	1.195	0.911	0.841	0.774	0.811	1.71558e-05	0.737	3.3736e-06	0.648	4.1804e-10	0.732	0.0579507
P20933	N(4)-(beta-N-acetylglucosaminyl)-L-asparaginase	AGA	37.208	1.5377	3.2	1	1	1
P20936	Ras GTPase-activating protein 1	RASA1	116.4	16.844	2.7	2	2	2	0.962	1.022	0.966	1.034	1.059	0.968	1.075		1.036		1.002		1.03767	0.279372
P20962	Parathymosin	PTMS	11.53	9.7755	10.8	1	2	1	1.089	1.017	0.99	1.016	0.971	0.941	0.933	0.36622	0.955	0.022023	0.951	0.57884	0.946333	0.0243905
P21266	Glutathione S-transferase Mu 3	GSTM3	26.559	150.51	60	16	41	14	0.916	0.885	0.908	1.076	1.066	1.128	1.175	3.0308e-11	1.205	1.12022e-13	1.242	3.3358e-11	1.20733	0.0107131
P21281	V-type proton ATPase subunit B, brain isoform	ATP6V1B2	56.5	67.95	20.2	10	13	10	0.904	0.97	0.925	1.11	1.062	1.052	1.228	3.9662e-05	1.095	0.0145444	1.137	0.0004211	1.15333	0.0756946
P21283	V-type proton ATPase subunit C 1	ATP6V1C1	43.941	4.3621	8.9	4	4	4	0.947	0.978	0.963	1.001	1.045	1.073	1.057		1.069		1.114		1.08	0.0592435
P21291	Cysteine and glycine-rich protein 1	CSRP1	20.567	205.79	67.9	11	38	11	1.016	1.018	1.028	0.976	1.002	1.002	0.961	0.140339	0.984	0.092457	0.975	0.6501	0.973333	0.0848086
P21333	Filamin-A	FLNA	280.74	323.31	59.4	133	317	116	1.047	1.013	1.023	0.969	0.971	0.981	0.926	1e-32	0.959	1e-32	0.959	1e-32	0.948	0.0644822
P21397	Amine oxidase [flavin-containing] A	MAOA	59.681	78.833	16.7	9	13	7	1.022	0.991	0.99	1.029	1.03	0.959	1.007	0.82876	1.039	0.54974	0.969	0.21744	1.005	0.869982
P21399	Cytoplasmic aconitate hydratase	ACO1	98.398	236.27	35.8	27	38	27	1.035	0.986	1.005	1.006	1.014	0.954	0.972	0.65752	1.028	0.170558	0.949	0.20262	0.983	0.60377
P21589	5'-nucleotidase	NT5E	63.367	323.31	43.2	20	33	20	0.925	0.924	0.9	1.09	1.07	1.094	1.178	6.6839e-10	1.158	3.3095e-09	1.216	1.72518e-12	1.184	0.0106328
P21741	Midkine	MDK	15.585	80.751	43.4	8	13	8	1.069	1.045	1.106	0.93	0.914	0.954	0.87	0.0022156	0.875	0.00034225	0.863	2.483e-05	0.869333	0.00122484
P21796	Voltage-dependent anion-selective channel protein 1	VDAC1	30.772	261.82	44.2	10	16	10	0.991	0.956	0.942	1.059	1.031	1.027	1.069	0.108342	1.078	0.00038467	1.09	0.0074836	1.079	0.00814128
P21810	Biglycan	BGN	41.654	323.31	42.9	13	46	12	0.416	0.468	0.456	1.522	1.503	1.546	3.659	1.62448e-12	3.212	1e-32	3.39	1e-32	3.42033	0.00141744
P21912	Succinate dehydrogenase [ubiquinone] iron-sulfur subunit, mitochondrial	SDHB	31.629	92.47	36.1	9	14	9	0.925	0.926	0.925	1.067	1.047	1.089	1.154	0.00026432	1.131	0.0004615	1.177	0.00061894	1.154	0.00956289
P21926	CD9 antigen	CD9	25.416	3.955	4.4	1	1	1
P21953	2-oxoisovalerate dehydrogenase subunit beta, mitochondrial	BCKDHB	43.122	68.833	15.6	4	5	4	1.017	0.973	0.99	1.046	0.969	0.99	1.029	0.61208	0.996	0.53704	1	0.69848	1.00833	0.581399
P21964	Catechol O-methyltransferase	COMT	30.037	230.61	57.2	14	23	14	0.975	0.965	0.992	1.031	1.049	1.037	1.057	0.107963	1.087	0.052539	1.045	0.197216	1.063	0.0511086
P21980	Protein-glutamine gamma-glutamyltransferase 2	TGM2	77.328	286.17	24.9	16	31	16	0.831	0.86	0.871	1.145	1.147	1.163	1.378	3.16147e-12	1.334	1.63114e-12	1.335	0.000162034	1.349	0.00191025
P22033	Methylmalonyl-CoA mutase, mitochondrial	MUT	83.134	33.112	9.7	8	9	8	0.914	0.917	1.01	1.083	1.071	1.016	1.185	0.00081947	1.168	0.0063446	1.006	0.48992	1.11967	0.227372
P22059	Oxysterol-binding protein 1	OSBP	89.42	59.093	13	10	11	10	0.979	0.999	0.994	1.03	0.98	0.946	1.052	0.198861	0.981	0.73862	0.952	0.96068	0.995	0.885763
P22061	Protein-L-isoaspartate(D-aspartate) O-methyltransferase	PCMT1	24.636	175.86	39.2	8	12	8	1.003	0.959	0.97	1.024	1.003	1.024	1.021	0.40928	1.046	0.7784	1.056	0.84702	1.041	0.0825161
P22087	rRNA 2'-O-methyltransferase fibrillarin	FBL	33.784	68.296	40.5	12	23	11	1.04	1.049	0.99	0.941	0.955	1.001	0.905	0.141359	0.91	0.30252	1.011	0.48294	0.942	0.300689
P22102	Trifunctional purine biosynthetic protein adenosine-3	GART	107.77	92.815	13.3	12	16	12	1.011	0.98	1.025	0.988	1.025	0.941	0.977	0.53498	1.046	0.91078	0.918	0.179499	0.980333	0.690049
P22105	Tenascin-X	TNXB	458.22	323.31	38.2	118	211	118	1.189	1.191	1.204	0.802	0.81	0.799	0.675	1e-32	0.68	1e-32	0.664	1e-32	0.673	0.000473206
P22234	Multifunctional protein ADE2	PAICS	47.079	49.435	29.9	13	18	13	1.003	0.991	0.95	0.992	1.06	1.009	0.989	0.48662	1.07	0.151261	1.062	0.079359	1.04033	0.332771
P22307	Non-specific lipid-transfer protein	SCP2	58.993	70.437	23	11	14	11	0.909	0.882	0.957	1.09	1.044	1.13	1.199	0.0077351	1.184	0.0022233	1.181	0.00081616	1.188	0.00110405
P22314	Ubiquitin-like modifier-activating enzyme 1	UBA1	117.85	323.31	38.8	34	63	34	0.998	0.994	0.981	1.011	1.015	1.005	1.013	0.46414	1.021	0.94568	1.024	0.072096	1.01933	0.0400359
P22352	Glutathione peroxidase 3	GPX3	25.552	62.652	35.4	8	13	8	1.251	1.213	1.187	0.78	0.773	0.79	0.624	3.8892e-09	0.637	2.9145e-08	0.666	5.2733e-11	0.642333	0.00281179
P22392	Nucleoside diphosphate kinase B	NME2	17.298	73.296	69.7	10	18	6	1.055	1.014	1.029	0.961	0.957	1.008	0.911	0.00112377	0.944	0.22152	0.98	0.065756	0.945	0.157858
P22413	Ectonucleotide pyrophosphatase/phosphodiesterase family member 1	ENPP1	104.92	5.3917	2.9	3	3	3
P22415	Upstream stimulatory factor 1	USF1	33.538	2.3113	2.9	1	1	1
P22570	NADPH:adrenodoxin oxidoreductase, mitochondrial	FDXR	53.836	206.44	45.4	18	24	18	0.856	0.852	0.842	1.134	1.147	1.116	1.325	9.7824e-11	1.346	3.5761e-06	1.325	8.6282e-09	1.332	0.000501158
P22626	Heterogeneous nuclear ribonucleoproteins A2/B1	HNRNPA2B1	37.429	323.31	63.2	25	80	24	1.001	0.969	0.999	0.989	1.007	1.008	0.988	0.87914	1.039	0.35092	1.009	0.049016	1.012	0.579514
P22670	MHC class II regulatory factor RFX1	RFX1	104.76	5.5475	1.3	1	1	1	0.941	0.928	0.956	1.033	1.231	0.909	1.098		1.327		0.951		1.12533	0.454636
P22676	Calretinin	CALB2	31.54	26.885	37.3	9	10	9	1.204	1.106	1.173	0.844	0.894	0.842	0.701	0.00115823	0.808	0.033256	0.718	0.024841	0.742333	0.030677
P22692	Insulin-like growth factor-binding protein 4	IGFBP4	27.934	11.482	15.9	3	3	3	0.921	0.917	0.872	1.115	1.075	1.113	1.211	0.109805	1.172	0.154238	1.276	0.0187985	1.21967	0.0226669
P22694	cAMP-dependent protein kinase catalytic subunit beta	PRKACB	40.622	42.514	40.5	14	21	3	1.046	0.939	1.035	0.977	1.014	1	0.934	0.52842	1.08	0.4126	0.966	0.51822	0.993333	0.887118
P22695	Cytochrome b-c1 complex subunit 2, mitochondrial	UQCRC2	48.442	257.11	44.4	16	25	16	0.962	0.948	0.969	1.1	1.024	1.034	1.143	0.02982	1.08	0.26558	1.067	0.0122424	1.09667	0.0715315
P22830	Ferrochelatase, mitochondrial	FECH	47.862	14.327	9.2	3	3	3	0.97	1.003	0.877	1.07	1.082	1.013	1.103	0.080642	1.079	0.38546	1.155	0.22086	1.11233	0.0496703
P22897	Macrophage mannose receptor 1	MRC1	166.01	10.798	2.7	4	4	4	0.956	1.062	0.924	1.021	1.012	0.97	1.068	0.139038	0.953	0.106424	1.05	0.26654	1.02367	0.661007
P23083	Immunoglobulin heavy variable 1-2	IGHV1-2	13.085	1.4809	20.5	2	4	1
P23141	Liver carboxylesterase 1	CES1	62.52	73.583	14.6	7	9	7	1.016	1.002	0.973	0.999	1.003	0.992	0.983	0.64092	1.001	0.40334	1.02	0.53314	1.00133	0.934182
P23142	Fibulin-1	FBLN1	77.213	138.39	20.9	13	20	13	1.05	1.009	1.029	0.952	0.989	0.941	0.907	0.00080385	0.98	0.66378	0.914	0.02276	0.933667	0.148526
P23193	Transcription elongation factor A protein 1	TCEA1	33.969	69.595	41.5	12	14	12	1.013	1.012	1.003	1.055	0.945	0.987	1.041	0.20522	0.934	0.103564	0.984	0.94798	0.986333	0.737737
P23229	Integrin alpha-6	ITGA6	126.6	17.191	4.7	5	6	5	1.058	1.002	1.039	0.962	0.962	0.945	0.909	0.0193367	0.96	0.098462	0.91	0.018918	0.926333	0.0734687
P23246	Splicing factor, proline- and glutamine-rich	SFPQ	76.149	133.32	33.5	24	52	23	1.013	0.988	1.015	0.993	1.001	0.998	0.98	0.51998	1.013	0.35556	0.983	0.80954	0.992	0.59346
P23284	Peptidyl-prolyl cis-trans isomerase B	PPIB	23.742	125.09	47.7	12	26	12	1.147	1.104	1.127	0.901	0.889	0.895	0.786	0.000141707	0.805	2.6511e-09	0.794	3.6003e-07	0.795	0.00136209
P23368	NAD-dependent malic enzyme, mitochondrial	ME2	65.443	78.926	14.2	7	8	7	0.975	0.952	0.97	1.036	1.02	1.031	1.063	0.124885	1.071	0.008263	1.063	0.05108	1.06567	0.00230867
P23381	Tryptophan--tRNA ligase, cytoplasmic	WARS	53.165	153.92	33.8	13	18	13	0.892	0.857	0.856	1.136	1.127	1.124	1.274	2.9239e-08	1.315	1.83362e-05	1.313	3.8085e-05	1.30067	0.002303
P23396	40S ribosomal protein S3	RPS3	26.688	155.8	60.9	14	28	14	1.042	1.034	1.044	0.956	0.971	0.953	0.917	5.5715e-05	0.939	0.0136645	0.913	0.0022802	0.923	0.0172853
P23434	Glycine cleavage system H protein, mitochondrial	GCSH	18.884	5.3689	5.8	1	2	1	0.911	0.973	1.019	1.026	1.005	1.072	1.126	0.10272	1.033	0.7709	1.052	0.24486	1.07033	0.171265
P23443	Ribosomal protein S6 kinase beta-1	RPS6KB1	59.139	2.4508	3.4	2	2	2	0.758	0.959	1.074	1.111	0.99	1.108	1.466	0.3943	1.032	0.5886	1.032	0.83274	1.17667	0.408933
P23458	Tyrosine-protein kinase JAK1	JAK1	133.28	1.7915	0.8	1	1	1	1.002	0.993	1.156	0.991	0.856	1.02	0.989		0.862		0.882		0.911	0.209467
P23497	Nuclear autoantigen Sp-100	SP100	100.42	26.953	9.9	9	12	8	0.997	0.987	1.054	1.019	0.978	0.947	1.022	0.49938	0.991	0.45964	0.898	0.30238	0.970333	0.576113
P23508	Colorectal mutant cancer protein	MCC	93.026	10.565	1.6	1	1	1	0.889	1.009	1.033	1.058	1.09	0.925	1.19		1.08		0.895		1.055	0.693363
P23511	Nuclear transcription factor Y subunit alpha	NFYA	36.876	19.923	5.5	1	1	1
P23526	Adenosylhomocysteinase	AHCY	47.716	169.1	39.8	16	33	16	1.01	0.976	1.008	0.998	0.981	1.036	0.988	0.32416	1.005	0.32216	1.028	0.9631	1.007	0.674933
P23527	Histone H2B type 1-O	HIST1H2BO	13.906	11.341	72.2	11	138	2	1.053	0.985	1.072	0.895	0.904	1.083	0.85	0.0058977	0.918	0.021345	1.01	0.61704	0.926	0.323466
P23528	Cofilin-1	CFL1	18.502	146.46	74.7	15	47	12	1.025	1.023	1.027	0.949	0.995	0.986	0.926	0.023215	0.973	0.146179	0.96	0.53666	0.953	0.116208
P23588	Eukaryotic translation initiation factor 4B	EIF4B	69.15	53.587	23.7	11	16	11	0.967	1.025	0.987	0.992	0.979	1.011	1.026	0.69208	0.955	0.160242	1.024	0.4293	1.00167	0.972754
P23610	Factor VIII intron 22 protein	F8A1	39.103	2.0949	3.8	1	1	1
P23634	Plasma membrane calcium-transporting ATPase 4	ATP2B4	137.92	191.25	22.5	22	32	22	0.991	0.987	0.952	1.056	0.989	1.045	1.066	0.0032017	1.002	0.39076	1.098	1.6354e-06	1.05533	0.248804
P23743	Diacylglycerol kinase alpha	DGKA	82.629	2.1105	1.2	1	1	1
P23786	Carnitine O-palmitoyltransferase 2, mitochondrial	CPT2	73.776	23.822	9.9	6	7	6	1.062	1.04	1.061	0.97	0.947	0.959	0.913	0.0079184	0.911	0.079725	0.904	0.034841	0.909333	0.00149495
P23919	Thymidylate kinase	DTYMK	23.819	13.532	25	6	6	6	0.859	0.999	0.854	1.182	1.073	1.052	1.376		1.074		1.232		1.22733	0.150666
P23921	Ribonucleoside-diphosphate reductase large subunit	RRM1	90.069	-2	1	1	1	1	1.166	1.013	1.199	0.831	1.004	0.795	0.713		0.991		0.663		0.789	0.237062
P23946	Chymase	CMA1	27.324	13.464	14.6	3	5	3	1.251	1.068	1.163	0.809	0.908	0.807	0.647	0.0080559	0.85	0.0152191	0.694	0.055237	0.730333	0.0851527
P24043	Laminin subunit alpha-2	LAMA2	343.9	43.201	5.3	14	15	14	1.252	1.256	1.259	0.746	0.77	0.714	0.596	1.0859e-07	0.613	8.9124e-10	0.567	1.6432e-07	0.592	0.00282167
P24310	Cytochrome c oxidase subunit 7A1, mitochondrial	COX7A1	9.1174	1.3656	16.5	1	1	1	0.905	0.909	0.956	1.076	1.082	1.078	1.189		1.19		1.128		1.169	0.0188008
P24468	COUP transcription factor 2	NR2F2	45.571	18.275	16.9	8	9	8	0.951	0.994	1.011	1.03	1.017	1	1.083	0.056476	1.023	0.37222	0.989	0.53614	1.03167	0.446829
P24534	Elongation factor 1-beta	EEF1B2	24.763	75.557	39.1	7	13	5	1.055	1.015	1.028	0.981	0.953	0.979	0.93	0.34792	0.939	0.42162	0.952	0.015155	0.940333	0.0177304
P24539	ATP synthase F(0) complex subunit B1, mitochondrial	ATP5F1	28.908	36.822	28.1	8	11	8	0.93	0.914	0.97	1.043	1.058	1.058	1.122	0.182542	1.158	0.0138579	1.091	0.08874	1.12367	0.0313299
P24593	Insulin-like growth factor-binding protein 5	IGFBP5	30.57	17.519	17.3	4	5	4	0.884	0.975	0.804	1.07	1.147	1.126	1.21	0.144664	1.176	0.155885	1.4	0.021602	1.262	0.0738101
P24666	Low molecular weight phosphotyrosine protein phosphatase	ACP1	18.042	27.258	31.6	4	6	4	0.927	0.981	0.954	1.121	1.028	1.02	1.209	0.0008588	1.048	0.036042	1.069	0.074581	1.10867	0.205955
P24723	Protein kinase C eta type	PRKCH	77.828	1.6246	1.2	1	1	1	0.984	1.027	0.995	0.998	0.97	1.041	1.014		0.944		1.046		1.00133	0.992099
P24752	Acetyl-CoA acetyltransferase, mitochondrial	ACAT1	45.199	135.95	36.8	17	24	17	0.937	0.918	0.949	1.017	1.062	1.09	1.085	0.0090595	1.157	0.000101057	1.149	5.7244e-08	1.13033	0.0392639
P24844	Myosin regulatory light polypeptide 9	MYL9	19.827	106.39	66.3	10	31	4	0.828	0.845	0.868	1.158	1.122	1.149	1.399	0.0011024	1.328	0.00145731	1.324	0.00042316	1.35033	0.00528804
P24928	DNA-directed RNA polymerase II subunit RPB1	POLR2A	217.17	22.955	3.3	6	6	6	1.037	1.043	1.044	0.995	0.973	0.926	0.959		0.933		0.887		0.926333	0.110553
P24941	Cyclin-dependent kinase 2	CDK2	33.929	2.153	6	2	3	1	0.934	1.007	0.867	1.158	1.135	0.919	1.24		1.127		1.06		1.14233	0.143821
P25098	Beta-adrenergic receptor kinase 1	GRK2	79.573	1.561	1.5	1	1	1
P25205	DNA replication licensing factor MCM3	MCM3	90.98	3.6265	4.6	3	4	3	0.952	0.987	0.948	1.081	0.972	1.079	1.136	0.111604	0.985	0.88604	1.138	0.189018	1.08633	0.302918
P25208	Nuclear transcription factor Y subunit beta	NFYB	22.831	2.678	6.3	1	2	1	1.001	1.029	0.946	1.121	0.995	0.936	1.12	0.3507	0.967	0.73368	0.989	0.78952	1.02533	0.721917
P25311	Zinc-alpha-2-glycoprotein	AZGP1	34.258	209.21	46	13	26	13	0.873	0.884	0.877	1.119	1.07	1.149	1.282	1.56465e-05	1.21	0.00035858	1.31	7.3561e-07	1.26733	0.0147529
P25325	3-mercaptopyruvate sulfurtransferase	MPST	33.178	177.52	51.9	14	25	14	1.024	0.98	1.015	0.994	0.993	0.997	0.971	0.133464	1.013	0.24096	0.982	0.121962	0.988667	0.533752
P25398	40S ribosomal protein S12	RPS12	14.515	132.53	64.4	10	18	10	1.018	0.987	1.034	0.977	0.978	0.974	0.96	0.8249	0.991	0.58766	0.942	0.79212	0.964333	0.181278
P25445	Tumor necrosis factor receptor superfamily member 6	FAS	37.732	3.1307	5.1	2	2	2	1.002	0.946	1.043	0.995	1.047	0.974	0.993		1.107		0.934		1.01133	0.898469
P25490	Transcriptional repressor protein YY1	YY1	44.712	4.7914	7.2	4	4	4	1.02	0.978	0.96	0.955	1.057	1.039	0.936	0.3018	1.081	0.137261	1.082	0.61106	1.033	0.659743
P25685	DnaJ homolog subfamily B member 1	DNAJB1	38.044	58.336	36.8	11	14	10	1.037	1.01	0.958	0.99	0.965	1.007	0.955	0.081679	0.955	0.079902	1.051	0.33406	0.987	0.752689
P25686	DnaJ homolog subfamily B member 2	DNAJB2	35.58	12.903	11.7	3	3	2	0.942	1.116	0.792	1.048	1.073	1.047	1.113		0.961		1.322		1.132	0.413888
P25705	ATP synthase subunit alpha, mitochondrial	ATP5A1	59.75	323.31	56.8	31	60	31	0.979	0.985	1.003	1.006	1.01	1.018	1.028	0.037423	1.025	0.074	1.015	0.34312	1.02267	0.041546
P25774	Cathepsin S	CTSS	37.495	2.7887	3.3	1	1	1	0.918	1.038	0.89	1.07	1.058	1.04	1.166		1.019		1.169		1.118	0.187421
P25786	Proteasome subunit alpha type-1	PSMA1	29.555	133.05	46.4	12	23	12	0.971	0.953	0.988	1.041	1.033	1.031	1.072	0.132581	1.084	0.00165575	1.044	0.0107623	1.06667	0.0421288
P25787	Proteasome subunit alpha type-2	PSMA2	25.898	115.17	35.9	7	10	7	0.946	0.976	0.946	1.069	1.003	1.131	1.13	0.00160325	1.028	0.68426	1.196	0.00091988	1.118	0.17987
P25788	Proteasome subunit alpha type-3	PSMA3	28.433	51.74	38.4	10	18	10	1	0.996	1.015	0.971	1.013	1.013	0.971	0.097936	1.017	0.69006	0.998	0.9588	0.995333	0.795683
P25789	Proteasome subunit alpha type-4	PSMA4	29.483	101.01	38.7	9	20	9	1.006	1.001	1.011	1	1.015	0.984	0.994	0.79334	1.014	0.56458	0.973	0.93364	0.993667	0.699828
P25963	NF-kappa-B inhibitor alpha	NFKBIA	35.609	9.7787	6.3	1	1	1
P26006	Integrin alpha-3	ITGA3	116.61	10.355	4.8	5	6	5	0.963	0.912	0.78	1.171	1.109	1.089	1.216	0.069218	1.216	0.127624	1.396	0.072885	1.276	0.0503456
P26038	Moesin	MSN	67.819	292.21	56.7	43	92	32	0.999	1.01	1.007	0.997	0.995	1.016	0.998	0.24694	0.985	0.1043	1.009	0.196024	0.997333	0.779966
P26196	Probable ATP-dependent RNA helicase DDX6	DDX6	54.416	53.448	21.7	9	9	9	0.958	0.972	0.949	1.059	1.062	1.021	1.105	0.126203	1.093	0.151501	1.076	0.52404	1.09133	0.0115114
P26368	Splicing factor U2AF 65 kDa subunit	U2AF2	53.5	37.665	23.4	10	17	10	1.068	1.035	1.033	0.978	0.934	0.994	0.916	0.065121	0.902	0.5026	0.962	0.26906	0.926667	0.0844696
P26373	60S ribosomal protein L13	RPL13	24.261	45.147	37	8	15	8	1.124	1.072	1.121	0.882	0.951	0.89	0.785	3.1937e-06	0.887	0.00097837	0.794	2.6925e-07	0.822	0.0536848
P26440	Isovaleryl-CoA dehydrogenase, mitochondrial	IVD	46.319	33.56	25.3	9	10	9	0.919	0.929	0.953	1.025	1.052	1.053	1.115	0.083504	1.132	0.0030393	1.105	0.04546	1.11733	0.00599619
P26447	Protein S100-A4	S100A4	11.728	18.058	36.6	5	9	5	0.794	0.83	0.787	1.182	1.185	1.173	1.489	1.5546e-06	1.428	0.000121807	1.49	3.534e-07	1.469	0.00199991
P26583	High mobility group protein B2	HMGB2	24.033	35.521	37.8	8	10	6	1.114	1.09	1.11	0.886	0.912	0.895	0.795	0.0119965	0.837	0.00054357	0.806	0.0119351	0.812667	0.00813783
P26599	Polypyrimidine tract-binding protein 1	PTBP1	57.221	323.31	28.1	11	23	9	0.996	1.006	1.019	1.021	0.988	0.949	1.025	0.73612	0.982	0.84236	0.931	0.027539	0.979333	0.590098
P26639	Threonine--tRNA ligase, cytoplasmic	TARS	83.434	41.547	14	9	10	9	1.058	1.024	1.066	0.937	0.934	0.938	0.886	0.00178152	0.912	0.0105558	0.88	0.0021807	0.892667	0.0136389
P26640	Valine--tRNA ligase	VARS	140.47	211.84	24.8	27	36	27	0.997	0.999	1.022	0.993	1.008	0.981	0.996	0.58778	1.009	0.38694	0.96	0.45678	0.988333	0.579858
P26641	Elongation factor 1-gamma	EEF1G	50.118	100.75	36.2	17	28	17	1.044	1.053	1.065	0.94	0.909	0.966	0.9	0.00021545	0.863	6.3085e-05	0.907	0.000124509	0.89	0.0252597
P26885	Peptidyl-prolyl cis-trans isomerase FKBP2	FKBP2	15.649	65.55	30.3	7	10	7	0.974	1.007	0.997	0.997	1.022	1.025	1.024	0.27164	1.015	0.30186	1.028	0.2589	1.02233	0.0409674
P26927	Hepatocyte growth factor-like protein	MST1	80.319	18.244	11.4	7	7	7	0.937	0.999	0.987	1.031	1.039	1.039	1.1	0.0083837	1.04	0.73858	1.053	0.041784	1.06433	0.0966202
P27105	Erythrocyte band 7 integral membrane protein	STOM	31.73	62.982	31.6	7	16	7	0.938	0.956	0.937	1.066	1.042	1.038	1.136	0.00061863	1.09	0.33356	1.108	0.00106072	1.11133	0.0189434
P27144	Adenylate kinase 4, mitochondrial	AK4	25.268	2.7593	4.9	1	1	1	0.382	1.007	1.293	0.899	1.277	1.07	2.353		1.268		0.828		1.483	0.502148
P27169	Serum paraoxonase/arylesterase 1	PON1	39.731	20.107	18.3	6	10	6	0.86	0.896	0.857	1.147	1.105	1.151	1.334	2.3265e-05	1.233	0.00048098	1.343	0.000142746	1.30333	0.0157931
P27338	Amine oxidase [flavin-containing] B	MAOB	58.762	251.33	52.5	26	52	24	1.069	1.032	1.092	0.911	0.948	0.964	0.852	3.0729e-09	0.919	0.00069709	0.883	0.00013654	0.884667	0.0442566
P27348	14-3-3 protein theta	YWHAQ	27.764	114.93	56.7	14	45	9	1.05	0.996	1.033	0.958	0.965	0.99	0.912	0.025102	0.969	0.69872	0.958	0.0184763	0.946333	0.135125
P27361	Mitogen-activated protein kinase 3	MAPK3	43.135	39.264	21.1	7	9	5	0.941	0.99	0.927	1.026	1.07	1.039	1.09	0.099622	1.081	0.47224	1.121	0.053237	1.09733	0.0204244
P27635	60S ribosomal protein L10	RPL10	24.604	128.06	42.1	9	16	9	1	1.054	1.047	0.974	0.975	1.01	0.974	0.42024	0.925	0.23618	0.965	0.103719	0.954667	0.138697
P27658	Collagen alpha-1(VIII) chain	COL8A1	73.363	38.843	3.6	2	2	2	0.817	0.85	0.809	1.286	1.152	1.102	1.574	0.143662	1.355	0.196077	1.362	0.123103	1.43033	0.0274511
P27694	Replication protein A 70 kDa DNA-binding subunit	RPA1	68.137	136.42	22.4	12	14	12	1.008	0.977	1.008	0.989	1.015	1.028	0.981	0.34726	1.039	0.070124	1.02	0.090577	1.01333	0.595795
P27695	DNA-(apurinic or apyrimidinic site) lyase	APEX1	35.554	197.5	53.5	16	32	16	1.029	1.051	1.038	0.973	0.961	0.958	0.946	0.57498	0.914	0.24714	0.923	0.2053	0.927667	0.0266934
P27708	CAD protein	CAD	242.98	122.49	7.9	14	15	14	1.037	0.965	0.99	1.072	0.966	0.986	1.034	0.71632	1.001	0.73608	0.996	0.66036	1.01033	0.553538
P27797	Calreticulin	CALR	48.141	35.771	17.5	7	10	7	1.126	1.094	1.146	0.853	0.853	0.877	0.758	0.00121672	0.78	4.2797e-07	0.765	1.89978e-05	0.767667	0.00152168
P27816	Microtubule-associated protein 4	MAP4	121	270.93	31	28	45	28	0.949	0.902	0.966	1.046	1.058	1.088	1.102	1.61657e-05	1.173	3.93e-08	1.126	4.8669e-07	1.13367	0.0306545
P27824	Calnexin	CANX	67.567	169.31	37.3	20	36	20	1.056	1.034	1.068	0.934	0.972	0.951	0.884	0.00043836	0.94	0.002278	0.89	0.00147624	0.904667	0.0517616
P27918	Properdin	CFP	51.276	3.7914	4.3	1	2	1	0.878	1.155	0.91	0.947	1.096	1.014	1.079		0.949		1.114		1.04733	0.540632
P28062	Proteasome subunit beta type-8	PSMB8	30.354	22.649	23.6	5	6	5	0.907	0.978	0.926	1.086	1.004	1.118	1.197	0.0022158	1.027	0.42186	1.207	0.0134438	1.14367	0.177434
P28065	Proteasome subunit beta type-9	PSMB9	23.264	25.655	32	6	11	6	0.845	0.851	0.89	1.194	1.13	1.144	1.413	0.00036422	1.328	0.0106022	1.285	0.12484	1.342	0.0132376
P28066	Proteasome subunit alpha type-5	PSMA5	26.411	163.49	49.4	8	16	8	0.997	0.942	0.992	1.008	1.017	1	1.011	0.3027	1.08	0.31706	1.008	0.63274	1.033	0.366234
P28070	Proteasome subunit beta type-4	PSMB4	29.204	51.397	19.7	4	9	4	1.037	0.968	1.072	0.986	1.009	0.935	0.951	0.82612	1.042	0.74486	0.872	0.49106	0.955	0.520328
P28072	Proteasome subunit beta type-6	PSMB6	25.357	15.142	17.2	5	8	5	1.127	1.025	1.028	0.969	0.957	0.943	0.86	0.091176	0.934	0.125659	0.917	0.52426	0.903667	0.0797472
P28074	Proteasome subunit beta type-5	PSMB5	28.48	34.488	21.7	5	8	5	1.038	1.013	1.051	0.936	0.959	0.974	0.902	0.0023163	0.947	0.082841	0.927	0.00121704	0.925333	0.0458395
P28161	Glutathione S-transferase Mu 2	GSTM2	25.744	269.23	77.1	20	43	12	0.957	0.941	0.948	1.055	1.022	1.047	1.102	0.00035565	1.086	0.000163429	1.104	0.0038835	1.09733	0.0046779
P28289	Tropomodulin-1	TMOD1	40.569	91.42	34	9	13	8	0.931	0.919	0.911	1.072	1.082	1.121	1.151	0.034704	1.177	0.000175215	1.231	1.84317e-05	1.18633	0.0195588
P28330	Long-chain specific acyl-CoA dehydrogenase, mitochondrial	ACADL	47.655	9.5128	7.2	3	3	3	1.02	0.869	0.89	1.118	0.981	1.147	1.096	0.34538	1.129	0.38044	1.289	0.178699	1.17133	0.125625
P28331	NADH-ubiquinone oxidoreductase 75 kDa subunit, mitochondrial	NDUFS1	79.467	111.84	23.5	15	19	15	0.983	0.957	0.97	1.049	1.02	1.029	1.067	0.0196603	1.066	0.142103	1.061	0.00135633	1.06467	0.00116076
P28340	DNA polymerase delta catalytic subunit	POLD1	123.63	2.7867	1	1	1	1
P28347	Transcriptional enhancer factor TEF-1	TEAD1	47.945	6.5046	4.7	2	2	2
P28370	Probable global transcription activator SNF2L1	SMARCA1	122.6	12.927	7.3	8	9	3	0.919	0.974	0.909	1.12	1.049	0.988	1.219	0.078402	1.077	0.09572	1.087	0.801	1.12767	0.13572
P28482	Mitogen-activated protein kinase 1	MAPK1	41.389	21.486	20.3	9	9	7	1.032	1.016	0.94	0.99	1	0.996	0.959	0.70538	0.984	0.45406	1.06	0.110921	1.001	0.998235
P28799	Granulins	GRN	63.544	47.398	9.4	4	5	4	1.095	1.023	1.102	0.908	0.942	0.983	0.829	0.0079777	0.921	0.5282	0.892	0.33804	0.880667	0.0784653
P28838	Cytosol aminopeptidase	LAP3	56.166	221.75	44.7	20	36	20	0.882	0.92	0.925	1.125	1.076	1.072	1.276	6.5835e-11	1.17	4.0776e-09	1.159	2.9907e-11	1.20167	0.0395817
P29083	General transcription factor IIE subunit 1	GTF2E1	49.452	1.8053	3.2	2	2	2	0.969	0.946	1.003	1.129	0.942	1.036	1.165		0.996		1.033		1.06467	0.407031
P29084	Transcription initiation factor IIE subunit beta	GTF2E2	33.043	3.8603	4.1	1	1	1
P29144	Tripeptidyl-peptidase 2	TPP2	138.35	78.267	12.1	14	14	14	1.028	1.035	0.964	1	1.011	0.985	0.973	0.81436	0.977	0.24516	1.022	0.614	0.990667	0.667025
P29218	Inositol monophosphatase 1	IMPA1	30.188	46.827	34.3	7	9	7	0.977	0.923	0.96	1.037	1.068	1.054	1.061	0.70324	1.157	0.0055964	1.098	0.93326	1.10533	0.0841336
P29323	Ephrin type-B receptor 2	EPHB2	117.49	34.85	6.5	6	7	4	0.945	1.047	0.928	1.083	1.071	0.988	1.146	0.0021047	1.023	0.44252	1.065	0.33288	1.078	0.210713
P29350	Tyrosine-protein phosphatase non-receptor type 6	PTPN6	67.56	1.8184	2.9	2	2	2
P29353	SHC-transforming protein 1	SHC1	62.821	6.4654	4.6	3	3	3	1.072	1.059	1.127	0.978	0.924	0.907	0.912	0.156356	0.873	0.42218	0.805	0.109142	0.863333	0.0803521
P29372	DNA-3-methyladenine glycosylase	MPG	32.868	11.708	8.7	2	2	2	0.932	1.069	0.952	1.053	1.021	0.988	1.13		0.955		1.038		1.041	0.589962
P29401	Transketolase	TKT	67.877	323.31	49.6	28	67	28	1.096	1.06	1.069	0.902	0.931	0.954	0.823	4.0023e-10	0.878	8.91176e-13	0.892	4.4808e-05	0.864333	0.0399221
P29466	Caspase-1	CASP1	45.158	58.196	14.1	5	5	4	0.819	0.945	0.949	1.165	1.013	1.059	1.422	0.026204	1.072	0.068595	1.116	0.021902	1.20333	0.242921
P29536	Leiomodin-1	LMOD1	67.029	57.247	20.8	13	14	13	1.037	1.039	1.006	0.992	0.973	0.895	0.957	0.49144	0.936	0.3499	0.89	0.070518	0.927667	0.102845
P29558	RNA-binding motif, single-stranded-interacting protein 1	RBMS1	44.505	12.302	11.6	4	4	4	1.003	1.068	0.928	0.993	1.077	0.945	0.99		1.008		1.018		1.00533	0.651824
P29590	Protein PML	PML	97.55	77.796	17.6	17	20	17	1	0.971	0.995	1.03	1.008	1.017	1.03	0.47398	1.038	0.42364	1.022	0.73802	1.03	0.0328757
P29622	Kallistatin	SERPINA4	48.541	30.569	19.4	7	9	7	0.896	0.882	0.906	1.14	1.081	1.075	1.272	0.00100092	1.226	0.0030365	1.187	0.00087679	1.22833	0.0139158
P29692	Elongation factor 1-delta	EEF1D	31.121	42.469	32	9	15	7	1.002	1.026	1.005	1.014	0.992	0.997	1.012	0.51582	0.967	0.74496	0.992	0.43508	0.990333	0.602152
P29966	Myristoylated alanine-rich C-kinase substrate	MARCKS	31.554	92.954	19.3	5	10	5	0.984	0.977	0.986	1.026	1.049	1.045	1.043	0.24586	1.074	0.22816	1.06	0.0049191	1.059	0.0312973
P29972	Aquaporin-1	AQP1	28.526	3.7914	7.4	1	1	1	0.958	0.999	0.982	1.06	1.068	0.946	1.106		1.069		0.963		1.046	0.485776
P29992	Guanine nucleotide-binding protein subunit alpha-11	GNA11	42.123	56.958	32.3	11	17	6	1.038	0.998	1.054	0.951	0.905	1.029	0.916	0.24742	0.907	0.061137	0.976	0.388	0.933	0.130988
P30038	Delta-1-pyrroline-5-carboxylate dehydrogenase, mitochondrial	ALDH4A1	61.719	64.66	15.8	8	10	8	0.889	0.92	0.923	1.099	1.081	1.054	1.236	0.00113635	1.175	4.4106e-05	1.142	0.00191567	1.18433	0.0270755
P30040	Endoplasmic reticulum resident protein 29	ERP29	28.993	63.146	35.6	9	15	9	0.989	1.031	1.011	0.986	0.974	0.975	0.997	0.90246	0.945	0.89026	0.964	0.66148	0.968667	0.235807
P30041	Peroxiredoxin-6	PRDX6	25.035	323.31	77.7	18	37	18	0.967	0.95	0.998	1.016	1.038	1.044	1.051	0.76138	1.093	0.099382	1.046	0.0116965	1.06333	0.069608
P30042	ES1 protein homolog, mitochondrial	C21orf33	28.17	227.83	50	9	16	9	0.995	0.941	0.918	1.039	1.074	1.053	1.044	0.04366	1.141	0.0006836	1.147	0.000117528	1.11067	0.108523
P30043	Flavin reductase (NADPH)	BLVRB	22.119	224.74	59.7	9	23	9	0.906	0.916	0.91	1.076	1.085	1.088	1.188	0.00074152	1.184	1.5986e-06	1.196	7.5838e-05	1.18933	0.000437994
P30044	Peroxiredoxin-5, mitochondrial	PRDX5	22.086	84.813	36	5	8	5	0.958	0.949	0.947	1.062	1.047	1.024	1.109	0.080205	1.103	0.119444	1.081	0.3884	1.09767	0.0103052
P30046	D-dopachrome decarboxylase	DDT	12.712	35.702	62.7	7	10	7	0.987	0.926	0.903	1.035	1.073	1.152	1.049	0.81334	1.159	0.037783	1.276	0.0021378	1.16133	0.168916
P30047	GTP cyclohydrolase 1 feedback regulatory protein	GCHFR	9.6981	37.813	48.8	2	2	2
P30048	Thioredoxin-dependent peroxide reductase, mitochondrial	PRDX3	27.692	46.337	27.3	7	12	7	1.025	0.976	1.073	0.957	1.029	0.987	0.934	0.94674	1.054	0.055623	0.92	0.063524	0.969333	0.594897
P30049	ATP synthase subunit delta, mitochondrial	ATP5D	17.49	5.6227	13.7	2	5	2	1.021	0.951	0.997	1.062	1.022	0.965	1.04	0.8227	1.075	0.58064	0.968	0.71424	1.02767	0.558939
P30050	60S ribosomal protein L12	RPL12	17.818	230.7	53.9	7	15	7	1.062	1.026	1.033	0.975	0.97	0.962	0.918	0.088685	0.945	0.0176362	0.931	0.0190983	0.931333	0.0200981
P30084	Enoyl-CoA hydratase, mitochondrial	ECHS1	31.387	250.23	47.2	13	24	13	0.96	0.933	0.965	0.983	1.027	1.086	1.024	0.40004	1.101	0.21952	1.125	0.096222	1.08333	0.150817
P30085	UMP-CMP kinase	CMPK1	22.222	26.61	17.3	3	4	3	0.947	0.869	0.949	1.09	1.067	1.096	1.151	0.105359	1.228	0.00178266	1.155	0.174744	1.178	0.0239669
P30086	Phosphatidylethanolamine-binding protein 1	PEBP1	21.057	323.31	80.7	14	49	14	0.965	0.969	0.982	0.991	0.999	1.063	1.027	0.28612	1.031	0.132217	1.082	0.054036	1.04667	0.158178
P30101	Protein disulfide-isomerase A3	PDIA3	56.782	323.31	66.1	34	66	34	1.018	0.985	1.021	0.978	0.98	1.004	0.961	0.16322	0.995	0.160144	0.983	0.91158	0.979667	0.239825
P30153	Serine/threonine-protein phosphatase 2A 65 kDa regulatory subunit A alpha isoform	PPP2R1A	65.308	311.75	43	19	29	19	1.016	1.029	1.008	0.993	0.978	0.993	0.977	0.72596	0.95	0.78022	0.985	0.33824	0.970667	0.155767
P30405	Peptidyl-prolyl cis-trans isomerase F, mitochondrial	PPIF	22.04	7.7105	15.5	4	5	4	0.954	0.918	1	1.013	1.108	1.096	1.062	0.100718	1.207	0.00162202	1.096	0.072139	1.12167	0.138146
P30419	Glycylpeptide N-tetradecanoyltransferase 1	NMT1	56.806	47.411	15.7	6	7	6	0.989	1.005	1.055	0.958	1.012	1.046	0.969	0.60468	1.007	0.73644	0.991	0.57984	0.989	0.499014
P30453	HLA class I histocompatibility antigen, A-34 alpha chain	HLA-A	41.054	32.236	35.1	9	15	0
P30461	HLA class I histocompatibility antigen, B-13 alpha chain	HLA-B	40.474	42.354	26.5	8	10	0
P30508	HLA class I histocompatibility antigen, Cw-12 alpha chain	HLA-C	40.885	50.022	38.3	10	17	0
P30519	Heme oxygenase 2	HMOX2	36.032	9.71	9.5	3	3	3	0.991	1.026	0.944	1.019	1.021	1	1.028	0.31	0.995	0.69178	1.059	0.82962	1.02733	0.35038
P30520	Adenylosuccinate synthetase isozyme 2	ADSS	50.097	65.479	17.3	7	9	7	0.998	1.015	0.992	1.026	1.013	0.947	1.028	0.77148	0.998	0.4453	0.955	0.32812	0.993667	0.819283
P30533	Alpha-2-macroglobulin receptor-associated protein	LRPAP1	41.465	65.429	48.2	16	19	16	0.936	0.991	0.976	1.05	1.04	1.034	1.122	0.000162336	1.049	0.025875	1.059	0.003404	1.07667	0.104116
P30536	Translocator protein	TSPO	18.828	26.956	23.1	3	5	3	1.117	0.972	0.898	0.914	1.011	1.142	0.818	0.20126	1.04	0.42336	1.272	0.047617	1.04333	0.881815
P30566	Adenylosuccinate lyase	ADSL	54.889	13.64	6	3	4	3	1.01	1.026	0.951	1.057	1.036	0.949	1.047	0.113744	1.01	0.54522	0.998	0.77466	1.01833	0.415784
P30622	CAP-Gly domain-containing linker protein 1	CLIP1	162.24	7.8876	3	4	4	2
P30626	Sorcin	SRI	21.676	63.551	50	9	17	9	1.003	1.029	0.991	1.028	1.013	0.992	1.025	0.26924	0.984	0.3842	1.001	0.67836	1.00333	0.846346
P30711	Glutathione S-transferase theta-1	GSTT1	27.335	37.588	11.7	2	2	2	0.32	0.383	0.429	1.494	1.612	1.721	4.669	0.0152184	4.209	0.0026015	4.012	0.0030035	4.29667	0.00141464
P30740	Leukocyte elastase inhibitor	SERPINB1	42.741	180.47	42.5	15	19	14	1.001	0.941	0.958	1.056	1.014	1.046	1.055	0.047723	1.078	0.0024036	1.092	0.044104	1.075	0.0278663
P30837	Aldehyde dehydrogenase X, mitochondrial	ALDH1B1	57.206	115.18	30	14	19	10	1.012	0.964	0.955	1.036	1.054	1.007	1.024	0.42428	1.093	0.0026438	1.054	0.00119912	1.057	0.139961
P30876	DNA-directed RNA polymerase II subunit RPB2	POLR2B	133.9	43.365	6.3	5	5	5	1.049	0.929	0.876	1.025	1.116	1.02	0.977	0.69718	1.201	0.20498	1.164	0.133937	1.114	0.317394
P31040	Succinate dehydrogenase [ubiquinone] flavoprotein subunit, mitochondrial	SDHA	72.691	156.85	33	18	27	18	0.931	0.94	0.967	1.042	1.039	1.075	1.119	0.00027836	1.105	0.0048971	1.112	0.00167716	1.112	0.00175392
P31146	Coronin-1A	CORO1A	51.026	68.972	20.4	10	15	10	0.944	0.899	0.871	1.135	1.115	1.041	1.202	0.0115183	1.24	3.6115e-06	1.195	0.00022464	1.21233	0.00529054
P31150	Rab GDP dissociation inhibitor alpha	GDI1	50.582	199.04	51.5	19	34	11	0.964	0.969	1.003	0.975	1.014	1.035	1.011	0.34038	1.046	0.027535	1.032	0.022576	1.02967	0.13806
P31153	S-adenosylmethionine synthase isoform type-2	MAT2A	43.66	39.333	18	8	9	8	1.027	0.985	1.005	1.008	1.021	0.989	0.981	0.93448	1.037	0.94854	0.984	0.67964	1.00067	0.989109
P31323	cAMP-dependent protein kinase type II-beta regulatory subunit	PRKAR2B	46.302	242.78	44	15	27	13	0.899	0.9	0.914	1.111	1.104	1.082	1.236	1.1552e-06	1.227	1.7807e-07	1.184	2.1279e-05	1.21567	0.00687486
P31689	DnaJ homolog subfamily A member 1	DNAJA1	44.868	46.394	18.6	8	10	8	1.024	1.15	1.022	0.922	1.023	0.925	0.9	0.051416	0.89	0.133119	0.905	0.30986	0.898333	0.00313645
P31930	Cytochrome b-c1 complex subunit 1, mitochondrial	UQCRC1	52.645	323.31	43.3	14	20	13	0.96	0.938	0.933	1.057	1.055	1.066	1.101	0.005055	1.125	1.53408e-05	1.143	0.000198063	1.123	0.0128923
P31937	3-hydroxyisobutyrate dehydrogenase, mitochondrial	HIBADH	35.329	125.09	33.6	7	12	7	0.954	0.999	0.984	1.038	1.065	1.008	1.088	0.012958	1.066	0.2418	1.024	0.56714	1.05933	0.119389
P31939	Bifunctional purine biosynthesis protein PURH	ATIC	64.615	176.25	38.5	20	28	20	1.036	1.024	1.047	0.927	0.95	1	0.895	0.0030249	0.928	0.0104232	0.955	0.50854	0.926	0.0783533
P31942	Heterogeneous nuclear ribonucleoprotein H3	HNRNPH3	36.926	225.98	34.7	10	22	9	1.055	0.986	1.011	1.021	1.001	0.984	0.968	0.21082	1.015	0.64896	0.973	0.6598	0.985333	0.500429
P31943	Heterogeneous nuclear ribonucleoprotein H	HNRNPH1	49.229	323.31	46.8	16	37	7	0.999	1.004	0.974	1.02	0.98	1.023	1.021	0.28956	0.976	0.23952	1.05	0.035337	1.01567	0.621167
P31946	14-3-3 protein beta/alpha	YWHAB	28.082	100.52	40.7	11	44	5	0.99	0.993	1.002	0.979	0.969	1.043	0.989	0.67618	0.976	0.91034	1.041	0.113975	1.002	0.952792
P31947	14-3-3 protein sigma	SFN	27.774	2.6354	13.3	4	10	1	1.137	1.065	0.998	0.955	0.885	0.99	0.84		0.831		0.992		0.887667	0.223102
P31948	Stress-induced-phosphoprotein 1	STIP1	62.639	220.82	48.1	30	49	30	1.002	1.005	0.984	1.029	1.018	1.001	1.027	0.20308	1.013	0.75664	1.017	0.119402	1.019	0.0639206
P31949	Protein S100-A11	S100A11	11.74	104.92	52.4	6	10	6	0.944	0.89	0.984	1.023	1.059	1.082	1.084	0.25486	1.19	0.00072213	1.1	0.021222	1.12467	0.0813787
P32119	Peroxiredoxin-2	PRDX2	21.892	152.7	54.5	12	23	11	0.922	0.913	0.924	1.081	1.101	1.056	1.172	0.0098819	1.206	0.006517	1.143	0.0182979	1.17367	0.0138039
P32455	Guanylate-binding protein 1	GBP1	67.93	59.254	24.8	17	20	12	0.871	0.846	0.852	1.117	1.174	1.173	1.282	4.2138e-07	1.388	7.6231e-08	1.377	4.0977e-05	1.349	0.010555
P32456	Guanylate-binding protein 2	GBP2	67.208	37.379	15.2	8	10	5	0.95	0.948	0.925	1.087	1.063	1.023	1.144	0.0059448	1.121	0.098297	1.106	0.0073186	1.12367	0.0104862
P32856	Syntaxin-2	STX2	33.341	2.8202	2.8	1	1	1
P32969	60S ribosomal protein L9	RPL9	21.863	101.47	44.3	8	13	8	1.08	1.056	1.035	0.896	0.994	0.955	0.83	0.00046462	0.941	0.021837	0.923	0.0033197	0.898	0.149924
P33121	Long-chain-fatty-acid--CoA ligase 1	ACSL1	77.942	10.637	5.9	4	4	4
P33176	Kinesin-1 heavy chain	KIF5B	109.68	131.21	24.4	20	24	20	0.987	0.999	0.972	1.008	0.979	0.994	1.021	0.68512	0.98	0.056477	1.023	0.144836	1.008	0.694729
P33240	Cleavage stimulation factor subunit 2	CSTF2	60.959	6.4575	9	5	7	4	1.051	1.003	0.893	1.062	1.023	0.992	1.01		1.02		1.111		1.047	0.348565
P33316	Deoxyuridine 5'-triphosphate nucleotidohydrolase, mitochondrial	DUT	26.563	41.421	39.7	8	9	8	0.929	0.979	0.931	1.06	1.061	1.047	1.141	0.115019	1.084	0.047563	1.125	0.0138235	1.11667	0.0276976
P33527	Multidrug resistance-associated protein 1	ABCC1	171.59	11.709	1	1	1	1
P34059	N-acetylgalactosamine-6-sulfatase	GALNS	58.025	4.3249	2.5	1	1	1	1.089	0.985	1.101	0.891	1.024	0.917	0.818		1.04		0.833		0.897	0.348542
P34096	Ribonuclease 4	RNASE4	16.84	57.152	34.7	5	6	5	0.791	0.851	0.724	1.24	1.199	1.271	1.568	0.000136045	1.409	0.033299	1.756	0.0030961	1.57767	0.0284169
P34896	Serine hydroxymethyltransferase, cytosolic	SHMT1	53.082	24.37	9.7	4	5	4	0.78	0.862	0.763	1.378	1.17	1.069	1.767		1.357		1.401		1.50833	0.0581425
P34897	Serine hydroxymethyltransferase, mitochondrial	SHMT2	55.992	17.32	11.5	6	7	6	0.964	0.969	1.098	0.98	0.978	0.979	1.017	0.51018	1.009	0.88562	0.892	0.098041	0.972667	0.627812
P34913	Bifunctional epoxide hydrolase 2	EPHX2	62.615	76.727	20.9	9	10	9	1.004	0.998	1.071	0.968	0.955	1.016	0.964	0.70076	0.957	0.50568	0.949	0.20184	0.956667	0.0153171
P34931	Heat shock 70 kDa protein 1-like	HSPA1L	70.374	3.0333	30.3	17	49	1	1.067	0.975	0.74	1.219	1.156	0.879	1.142		1.186		1.188		1.172	0.00977235
P34932	Heat shock 70 kDa protein 4	HSPA4	94.33	318.04	46.4	34	46	32	1.014	0.996	0.996	0.993	0.981	0.994	0.979	0.97966	0.985	0.53208	0.998	0.88114	0.987333	0.20709
P34949	Mannose-6-phosphate isomerase	MPI	46.655	103.32	16.5	5	6	5	0.95	0.951	0.993	1.106	1.011	1.055	1.164	0.0070006	1.063	0.052681	1.062	0.3383	1.09633	0.134461
P35080	Profilin-2	PFN2	15.046	32.904	27.9	4	7	4	0.995	0.921	0.987	1.017	0.98	1.005	1.022	0.83548	1.064	0.3811	1.018	0.159781	1.03467	0.189262
P35221	Catenin alpha-1	CTNNA1	100.07	323.31	33	25	31	24	0.988	1.049	1.033	0.991	0.949	0.973	1.003	0.30314	0.905	0.0122774	0.942	0.047142	0.95	0.290392
P35222	Catenin beta-1	CTNNB1	85.496	109.86	20.2	13	23	11	1.004	1.021	1.058	0.977	0.976	0.963	0.973	0.160875	0.956	0.023641	0.91	2.5729e-06	0.946333	0.151812
P35232	Prohibitin	PHB	29.804	113.46	57.4	13	20	13	0.976	0.941	0.941	1.047	1.026	1.043	1.073	0.85224	1.09	0.076496	1.108	0.062237	1.09033	0.0168213
P35237	Serpin B6	SERPINB6	42.621	278.87	51.9	15	29	15	1.005	0.951	0.992	1.011	1.036	1.03	1.006	0.84398	1.089	0.00025828	1.038	0.05522	1.04433	0.268432
P35240	Merlin	NF2	69.689	2.1613	3	2	2	2
P35241	Radixin	RDX	68.563	104.09	46.8	35	63	22	1.036	1.005	0.991	0.998	0.974	0.999	0.963	0.81768	0.969	0.050363	1.008	0.83726	0.98	0.364121
P35244	Replication protein A 14 kDa subunit	RPA3	13.569	98.616	51.2	4	7	4	1.027	0.979	1.003	0.97	0.97	1.032	0.944	0.31752	0.991	0.1639	1.029	0.98214	0.988	0.718219
P35249	Replication factor C subunit 4	RFC4	39.681	20.515	13.5	4	4	4	0.968	0.963	0.954	1.116	1.084	0.933	1.153	0.36626	1.126	0.076641	0.978	0.73756	1.08567	0.333326
P35268	60S ribosomal protein L22	RPL22	14.787	15.706	18.8	2	6	2	1.032	1.039	1.081	0.927	0.929	0.967	0.898	0.4218	0.894	0.033217	0.895	0.038284	0.895667	0.00022215
P35269	General transcription factor IIF subunit 1	GTF2F1	58.24	7.4911	6.2	2	2	2	0.925	1.129	0.923	1.14	1.02	0.889	1.232		0.903		0.963		1.03267	0.861289
P35270	Sepiapterin reductase	SPR	28.048	128.28	34.5	7	11	7	0.965	0.967	0.989	1.031	1.017	1.03	1.068	0.101221	1.052	0.3372	1.041	0.086904	1.05367	0.0290576
P35442	Thrombospondin-2	THBS2	129.99	3.2884	2.1	2	2	2
P35475	Alpha-L-iduronidase	IDUA	72.669	4.1735	2.8	2	2	2	0.976	1.069	1.024	1.037	0.912	1.004	1.062	0.18176	0.853	0.28058	0.98	0.7325	0.965	0.663011
P35542	Serum amyloid A-4 protein	SAA4	14.746	10.755	33.8	4	4	4	0.776	0.873	0.847	1.128	1.176	1.162	1.454	0.00022282	1.347	0.0192439	1.372	0.00072059	1.391	0.00725148
P35555	Fibrillin-1	FBN1	312.24	323.31	35.2	79	184	76	1.137	1.137	1.174	0.88	0.854	0.865	0.774	1.62448e-12	0.751	1e-32	0.737	1.62437e-12	0.754	0.00380185
P35556	Fibrillin-2	FBN2	314.77	8.2039	2.6	7	15	4	1.439	1.393	1.394	0.614	0.585	0.617	0.427		0.42		0.443		0.43	0.000522119
P35568	Insulin receptor substrate 1	IRS1	131.59	4.3911	0.7	1	1	1
P35573	Glycogen debranching enzyme	AGL	174.76	5.6155	1.9	3	3	3	0.865	1.018	0.869	1.118	1.153	0.985	1.292		1.133		1.133		1.186	0.0879361
P35579	Myosin-9	MYH9	226.53	323.31	53.1	110	211	88	1.014	1.029	1.021	0.984	0.988	0.98	0.97	0.177978	0.96	0.035199	0.96	0.030344	0.963333	0.0125764
P35580	Myosin-10	MYH10	229	323.31	41.9	77	110	52	1.131	1.119	1.108	0.887	0.891	0.888	0.784	1e-32	0.796	1e-32	0.801	1e-32	0.793667	0.001137
P35606	Coatomer subunit beta'	COPB2	102.49	112.09	17.1	12	14	12	0.994	0.978	1.035	0.974	0.972	0.951	0.98	0.55856	0.994	0.36952	0.919	0.5333	0.964333	0.338279
P35610	Sterol O-acyltransferase 1	SOAT1	64.734	10.773	2.5	1	1	1	0.946	0.968	0.983	1.044	1.063	1.005	1.104		1.098		1.022		1.07467	0.143746
P35611	Alpha-adducin	ADD1	80.954	180.59	28.9	18	30	17	0.952	0.971	0.991	1.039	1.026	1.036	1.091	0.00045966	1.057	0.0093023	1.045	0.0068173	1.06433	0.0587847
P35625	Metalloproteinase inhibitor 3	TIMP3	24.145	8.5344	12.8	3	3	3	0.5	0.535	0.467	1.395	1.515	1.563	2.79	0.0032632	2.832	0.0107575	3.347	0.00116389	2.98967	0.00425691
P35637	RNA-binding protein FUS	FUS	53.425	94.61	16.7	10	23	8	1.034	1.043	1.034	0.995	0.982	0.98	0.962	0.65948	0.942	0.35042	0.948	0.25112	0.950667	0.0219043
P35658	Nuclear pore complex protein Nup214	NUP214	213.62	77.455	5.8	10	10	10	1.028	1.049	1.009	1.031	1	0.937	1.003	0.20166	0.953	0.078344	0.929	0.09166	0.961667	0.2878
P35659	Protein DEK	DEK	42.674	45.926	18.7	8	11	8	1.059	1.03	1.076	0.934	0.95	0.967	0.882	0.021441	0.922	0.028135	0.899	0.014599	0.901	0.0219552
P35749	Myosin-11	MYH11	227.34	323.31	50.8	105	186	88	0.88	0.895	0.874	1.121	1.136	1.124	1.274	1e-32	1.269	1.62448e-12	1.286	1.62448e-12	1.27633	0.000392387
P35754	Glutaredoxin-1	GLRX	11.776	34.143	30.2	2	4	2	1.039	1.054	0.896	1.096	0.982	1.118	1.055	0.912	0.932	0.715	1.248	0.098141	1.07833	0.577942
P35813	Protein phosphatase 1A	PPM1A	42.447	11.545	16	5	6	5	0.915	0.983	0.986	1.125	0.999	1.102	1.23	0.6004	1.016	0.61154	1.118	0.038718	1.12133	0.240808
P35858	Insulin-like growth factor-binding protein complex acid labile subunit	IGFALS	66.034	149.35	18.3	8	9	8	1.002	0.959	1.09	0.981	1.019	0.935	0.979	0.42882	1.063	0.94658	0.858	0.0096208	0.966667	0.670169
P35914	Hydroxymethylglutaryl-CoA lyase, mitochondrial	HMGCL	34.36	34.554	19.1	5	6	5	0.962	0.873	0.98	1.085	1.004	1.058	1.128	0.92544	1.15	0.043336	1.08	0.34684	1.11933	0.0386002
P35998	26S protease regulatory subunit 7	PSMC2	48.633	143.67	51.3	21	29	21	0.984	1.054	0.985	1.005	0.979	1.026	1.021	0.88924	0.929	0.141265	1.042	0.57026	0.997333	0.936334
P36269	Gamma-glutamyltransferase 5	GGT5	62.26	40.574	11.1	6	9	6	0.843	0.871	0.831	1.164	1.142	1.12	1.381	0.020377	1.311	1.6435e-05	1.348	0.00127577	1.34667	0.00380833
P36405	ADP-ribosylation factor-like protein 3	ARL3	20.455	85.777	46.7	7	14	7	1.151	1.065	1.053	1.02	0.904	0.888	0.886	0.0023626	0.849	0.086264	0.843	0.0077844	0.859333	0.0153444
P36507	Dual specificity mitogen-activated protein kinase kinase 2	MAP2K2	44.424	10.913	17.2	6	8	4	0.983	1.016	0.972	1.046	0.996	1.004	1.064		0.98		1.033		1.02567	0.488955
P36542	ATP synthase subunit gamma, mitochondrial	ATP5C1	32.996	41.435	29.2	9	16	9	1.047	0.982	1.067	0.969	0.974	0.992	0.926	0.43014	0.992	0.37094	0.93	0.115858	0.949333	0.194106
P36543	V-type proton ATPase subunit E 1	ATP6V1E1	26.145	13.593	17.7	4	6	4	1.012	0.944	0.982	1.03	1.085	0.984	1.018	0.33742	1.149	0.7014	1.002	0.81802	1.05633	0.422941
P36551	Oxygen-dependent coproporphyrinogen-III oxidase, mitochondrial	CPOX	50.151	21.516	6.4	2	2	2	0.897	1.023	0.931	0.994	1.118	1.038	1.108	0.40292	1.093	0.23844	1.115	0.25634	1.10533	0.00513669
P36578	60S ribosomal protein L4	RPL4	47.697	87.766	31.4	12	22	12	1.07	1.034	1.036	0.952	0.956	0.927	0.89	0.032297	0.925	0.056897	0.895	0.00110431	0.903333	0.0203172
P36776	Lon protease homolog, mitochondrial	LONP1	106.49	24.64	9.2	8	9	8	0.967	1.046	0.971	1.031	0.991	1.04	1.066	0.196917	0.947	0.39804	1.071	0.57968	1.028	0.650437
P36871	Phosphoglucomutase-1	PGM1	61.448	238.51	41.5	22	44	22	0.991	0.978	1.012	0.999	1.008	1.013	1.008	0.182201	1.031	0.21652	1.001	0.185944	1.01333	0.351057
P36873	Serine/threonine-protein phosphatase PP1-gamma catalytic subunit	PPP1CC	36.983	9.8687	34.1	9	17	2	0.969	1.014	0.99	0.982	1.065	0.985	1.013	0.89036	1.05	0.26372	0.995	0.90448	1.01933	0.432177
P36915	Guanine nucleotide-binding protein-like 1	GNL1	68.66	1.5843	3	2	3	2	0.903	0.909	0.927	1.109	1.011	1.154	1.228		1.112		1.245		1.195	0.0556914
P36954	DNA-directed RNA polymerase II subunit RPB9	POLR2I	14.523	69.274	36.8	3	3	3	0.927	1.027	0.926	1.077	1.048	1.01	1.162	0.089639	1.02	0.82042	1.091	0.45756	1.091	0.204128
P36955	Pigment epithelium-derived factor	SERPINF1	46.312	303.73	41.9	15	30	15	0.967	0.963	0.964	1.014	1.012	1.066	1.049	0.02578	1.051	0.0184157	1.106	0.00071794	1.06867	0.0894491
P36957	Dihydrolipoyllysine-residue succinyltransferase component of 2-oxoglutarate dehydrogenase complex, mitochondrial	DLST	48.755	91.315	26.7	11	15	11	0.995	0.965	0.97	1.1	1	1.041	1.106	0.075456	1.036	0.054336	1.073	0.20182	1.07167	0.0967883
P36959	GMP reductase 1	GMPR	37.418	9.6191	11.3	3	4	2	0.963	1.05	1.076	0.992	0.997	1.004	1.03	0.42518	0.95	0.185423	0.933	0.70432	0.971	0.500601
P36969	Phospholipid hydroperoxide glutathione peroxidase, mitochondrial	GPX4	22.174	53.929	38.1	7	10	7	0.967	0.99	1.046	1.023	0.984	1.009	1.058	0.4365	0.994	0.92914	0.965	0.4829	1.00567	0.895991
P36980	Complement factor H-related protein 2	CFHR2	30.65	13.275	23	6	12	2	0.644	0.689	0.673	1.325	1.33	1.335	2.057	0.0024359	1.93	0.0049991	1.984	0.007701	1.99033	0.00107731
P37108	Signal recognition particle 14 kDa protein	SRP14	14.57	53.036	61.8	7	13	7	1.042	0.982	1.006	0.964	0.989	0.969	0.925	0.048876	1.007	0.37316	0.963	0.9791	0.965	0.35116
P37198	Nuclear pore glycoprotein p62	NUP62	53.254	128.38	14.8	6	8	6	0.998	1.03	1.025	0.994	0.985	0.911	0.996	0.97302	0.956	0.44122	0.889	0.0047235	0.947	0.305513
P37235	Hippocalcin-like protein 1	HPCAL1	22.313	14.999	25.4	5	7	2	0.947	1.029	1.105	1.045	0.946	0.943	1.103		0.919		0.853		0.958333	0.655816
P37802	Transgelin-2	TAGLN2	22.391	163.52	74.4	16	30	15	0.91	0.897	0.887	1.09	1.105	1.08	1.198	1.66462e-05	1.232	1.6925e-07	1.218	1.4419e-10	1.216	0.00258003
P37837	Transaldolase	TALDO1	37.54	131.38	48.1	19	44	19	0.979	0.93	0.958	1.032	1.05	1.081	1.054	0.0078562	1.129	1.52418e-05	1.128	5.6322e-08	1.10367	0.0721251
P37840	Alpha-synuclein	SNCA	14.46	56.429	28.6	4	5	4	0.923	0.883	0.876	1.131	1.074	1.119	1.225	0.27212	1.216	0.031465	1.277	0.163399	1.23933	0.00749416
P38117	Electron transfer flavoprotein subunit beta	ETFB	27.843	29.981	33.7	9	12	9	0.961	0.983	0.957	1.052	1.089	1.024	1.095	0.042703	1.108	0.00120304	1.07	0.21054	1.091	0.0201913
P38159	RNA-binding motif protein, X chromosome	RBMX	42.331	115.36	39.9	17	30	5	1.034	1.003	1.035	1	0.983	0.985	0.967	0.61692	0.98	0.5347	0.952	0.98296	0.966333	0.0789379
P38606	V-type proton ATPase catalytic subunit A	ATP6V1A	68.303	91.459	20.7	11	13	11	0.928	0.938	0.894	1.064	1.068	1.077	1.147	0.9871	1.139	0.047862	1.205	0.0078958	1.16367	0.0199829
P38646	Stress-70 protein, mitochondrial	HSPA9	73.68	289.54	48	32	57	31	0.952	0.957	0.986	1.017	1.031	1.05	1.068	3.6925e-05	1.077	3.9158e-05	1.065	0.00041838	1.07	0.00369209
P38919	Eukaryotic initiation factor 4A-III	EIF4A3	46.871	78.494	33.3	17	21	13	0.97	1.012	1.007	1.007	0.966	1.005	1.038	0.96902	0.955	0.91448	0.998	0.62602	0.997	0.914367
P39019	40S ribosomal protein S19	RPS19	16.06	91.487	62.1	13	23	13	1.058	1.02	1.051	0.972	0.958	0.951	0.919	0.179539	0.939	0.89802	0.905	0.21938	0.921	0.02435
P39023	60S ribosomal protein L3	RPL3	46.108	71.114	31.3	12	20	12	1.072	1.054	1.062	0.929	0.93	0.957	0.867	0.00037874	0.882	0.00016378	0.901	0.0026156	0.883333	0.0118283
P39059	Collagen alpha-1(XV) chain	COL15A1	141.72	14.193	2.3	2	2	2	0.922	0.999	0.855	1.122	1.115	1.002	1.217	0.00131527	1.116	0.136719	1.172	0.22142	1.16833	0.037125
P39060	Collagen alpha-1(XVIII) chain	COL18A1	178.19	99.185	8.1	13	19	13	0.956	0.969	0.94	1.029	1.056	1.087	1.076	0.00041505	1.09	0.000142452	1.156	1.8459e-07	1.10733	0.0642004
P39656	Dolichyl-diphosphooligosaccharide--protein glycosyltransferase 48 kDa subunit	DDOST	50.8	120.49	32.7	12	21	12	1.018	1.036	1.019	0.985	0.965	0.938	0.968	0.7643	0.931	0.22174	0.921	0.20476	0.94	0.078534
P39880	Homeobox protein cut-like 1	CUX1	164.19	9.7242	3.5	6	7	6	1.029	1.015	0.922	1.01	1.041	1	0.982	0.58668	1.026	0.51272	1.085	0.4544	1.031	0.489324
P40121	Macrophage-capping protein	CAPG	38.498	69.531	31.6	8	14	8	0.833	0.801	0.816	1.199	1.163	1.201	1.439	0.024918	1.452	8.247e-07	1.472	2.4929e-06	1.45433	0.000464383
P40123	Adenylyl cyclase-associated protein 2	CAP2	52.823	36.617	13.6	5	7	4	0.934	0.962	1.012	1.048	1.059	1.04	1.122	0.025882	1.101	0.126037	1.028	0.38066	1.08367	0.134242
P40222	Alpha-taxilin	TXLNA	61.89	48.976	13.9	7	8	7	0.969	1.007	0.986	1.058	1	0.975	1.092	0.36442	0.993	0.9387	0.989	0.50866	1.02467	0.616145
P40227	T-complex protein 1 subunit zeta	CCT6A	58.024	168.71	38	18	27	18	0.989	0.972	1.023	1.033	0.98	1.007	1.044	0.021804	1.008	0.96288	0.984	0.33236	1.012	0.635982
P40306	Proteasome subunit beta type-10	PSMB10	28.936	36.721	16.1	4	5	4	0.855	1.061	0.848	1.086	1.019	1.114	1.27	0.049758	0.96	0.25452	1.314	0.116483	1.18133	0.326136
P40426	Pre-B-cell leukemia transcription factor 3	PBX3	47.189	10.919	5.1	2	2	2	0.989	1.04	1.029	1.004	0.971	0.982	1.015	0.85324	0.934	0.31846	0.954	0.57152	0.967667	0.387437
P40429	60S ribosomal protein L13a	RPL13A	23.577	22.02	36.9	9	15	9	1.104	1.099	1.108	0.899	0.902	0.882	0.814	4.9973e-06	0.821	4.3213e-05	0.796	4.3814e-06	0.810333	0.00286726
P40763	Signal transducer and activator of transcription 3	STAT3	88.067	72.537	17.9	12	14	12	0.952	0.98	0.928	0.938	0.991	1.106	0.985	0.87182	1.011	0.87194	1.192	0.0302	1.06267	0.516351
P40818	Ubiquitin carboxyl-terminal hydrolase 8	USP8	127.52	2.6128	0.8	1	1	1	1.022	0.978	1.002	1.05	1.039	0.927	1.027		1.062		0.925		1.00467	0.959159
P40855	Peroxisomal biogenesis factor 19	PEX19	32.806	23.397	11.4	3	3	3	1.013	0.987	0.968	0.982	1.265	0.785	0.969		1.282		0.811		1.02067	0.989252
P40925	Malate dehydrogenase, cytoplasmic	MDH1	36.426	130.68	39.5	15	33	15	1.045	0.946	1.008	0.977	1.007	1.022	0.935	0.97228	1.064	0.02002	1.014	0.49258	1.00433	0.955496
P40926	Malate dehydrogenase, mitochondrial	MDH2	35.503	203.79	55.3	17	41	17	0.968	0.937	0.969	1.019	1.049	1.06	1.053	0.09478	1.12	0.0007035	1.094	0.0005602	1.089	0.0610876
P40938	Replication factor C subunit 3	RFC3	40.556	6.4256	6.5	2	2	2	0.95	0.952	0.972	1.016	1.058	1.058	1.069	0.134925	1.111	0.519	1.088	0.39204	1.08933	0.0245558
P40939	Trifunctional enzyme subunit alpha, mitochondrial	HADHA	82.999	323.31	51.8	32	59	32	1.009	0.997	1.018	0.983	0.986	1.011	0.974	0.088217	0.989	0.4031	0.993	0.86598	0.985333	0.17619
P41091	Eukaryotic translation initiation factor 2 subunit 3	EIF2S3	51.109	59.096	16.5	6	7	6	1.008	1.007	1.091	0.895	0.999	0.986	0.888	0.115905	0.992	0.8369	0.904	0.056282	0.928	0.21275
P41208	Centrin-2	CETN2	19.738	13.203	27.9	6	7	6	0.996	0.973	0.981	1.069	1.054	1.044	1.073	0.26572	1.083	0.37996	1.064	0.17022	1.07333	0.00774
P41214	Eukaryotic translation initiation factor 2D	EIF2D	64.706	22.661	9.8	4	4	4	0.965	1.117	0.963	1.024	0.995	0.954	1.061	0.35036	0.891	0.115084	0.991	0.90068	0.981	0.760102
P41217	OX-2 membrane glycoprotein	CD200	31.264	14.503	9.4	2	2	2	1.248	1.168	1.239	0.819	0.732	0.827	0.656	0.014501	0.627	0.020441	0.667	0.0101992	0.65	0.00274399
P41219	Peripherin	PRPH	53.65	12.422	21.1	11	38	7	0.613	0.766	0.672	1.297	1.291	1.306	2.116	0.00069892	1.685	0.00042024	1.943	0.00096158	1.91467	0.0155357
P41223	Protein BUD31 homolog	BUD31	17	8.3901	21.5	3	4	3	1.053	1.005	0.985	1.014	0.908	1.061	0.963	0.24458	0.903	0.085098	1.077	0.52944	0.981	0.761983
P41226	Ubiquitin-like modifier-activating enzyme 7	UBA7	111.69	8.2925	4.6	3	3	3	0.932	0.915	1.105	1.001	0.971	1.08	1.074		1.061		0.977		1.03733	0.429432
P41240	Tyrosine-protein kinase CSK	CSK	50.704	2.7785	3.8	2	2	2
P41250	Glycine--tRNA ligase	GARS	83.165	81.383	14.9	10	13	10	1.001	1.016	1.031	0.964	0.996	0.956	0.963	0.0054565	0.98	0.29078	0.927	0.0199038	0.956667	0.156909
P41252	Isoleucine--tRNA ligase, cytoplasmic	IARS	144.5	36.159	8.2	8	11	8	0.916	0.981	0.977	1.056	1.029	0.998	1.153	0.24582	1.049	0.084682	1.021	0.59086	1.07433	0.259542
P41567	Eukaryotic translation initiation factor 1	EIF1	12.732	18.008	38.1	3	3	3	1.109	1.023	1.009	0.938	1.01	0.93	0.846	0.162122	0.987	0.85648	0.922	0.394	0.918333	0.251558
P42025	Beta-centractin	ACTR1B	42.293	84.061	21	7	13	3	0.95	0.963	1.008	0.988	1.022	1.012	1.04	0.23744	1.061	0.36794	1.004	0.44328	1.035	0.226311
P42126	Enoyl-CoA delta isomerase 1, mitochondrial	ECI1	32.816	65.514	17.5	5	10	5	0.965	0.971	0.941	1.033	1.086	1.063	1.07	0.21276	1.118	0.0539	1.13	0.028196	1.106	0.039004
P42166	Lamina-associated polypeptide 2, isoform alpha	TMPO	75.491	19.94	22	11	21	4	0.984	0.935	0.941	0.999	1.086	1.018	1.015	0.3147	1.161	0.024357	1.082	0.25684	1.086	0.230511
P42167	Lamina-associated polypeptide 2, isoforms beta/gamma	TMPO	50.67	323.31	47.1	17	34	10	0.969	0.987	0.991	1.051	1.026	1.023	1.085	0.051316	1.04	0.195241	1.032	0.033658	1.05233	0.116837
P42224	Signal transducer and activator of transcription 1-alpha/beta	STAT1	87.334	131.1	30	20	26	20	0.789	0.769	0.797	1.21	1.218	1.224	1.534	2.0547e-09	1.584	8.6092e-11	1.536	4.9019e-11	1.55133	0.000853911
P42226	Signal transducer and activator of transcription 6	STAT6	94.134	42.683	11	9	13	9	1.004	0.967	1.021	1.064	1.018	0.984	1.06	0.096917	1.053	0.63608	0.964	0.80834	1.02567	0.581588
P42229	Signal transducer and activator of transcription 5A	STAT5A	90.646	70.245	15.1	11	12	2	0.916	0.978	0.957	1.003	1.122	1.025	1.095		1.147		1.071		1.10433	0.0573187
P42285	Superkiller viralicidic activity 2-like 2	SKIV2L2	117.8	8.9963	3.4	4	4	4	1.002	0.663	1.271	1.206	0.748	1.139	1.204		1.128		0.896		1.076	0.611597
P42330	Aldo-keto reductase family 1 member C3	AKR1C3	36.853	93.722	19.5	6	7	1	0.871	0.989	0.921	1.076	1.064	1.086	1.235	0.2504	1.076	0.5263	1.179	0.101022	1.16333	0.0944719
P42331	Rho GTPase-activating protein 25	ARHGAP25	73.434	40.767	13	8	8	8	0.999	0.998	0.989	1.039	0.996	1.015	1.04	0.149901	0.998	0.48748	1.026	0.97534	1.02133	0.293706
P42345	Serine/threonine-protein kinase mTOR	MTOR	288.89	6.6695	0.9	2	2	2
P42356	Phosphatidylinositol 4-kinase alpha	PI4KA	236.83	11.021	2.7	5	5	5	0.963	1.076	1.034	0.968	1	0.972	1.005	0.61768	0.929	0.084601	0.94	0.150381	0.958	0.283902
P42566	Epidermal growth factor receptor substrate 15	EPS15	98.655	17.718	7.6	6	6	6	0.957	0.969	1.022	1.037	1.057	1.023	1.084	0.063836	1.091	0.030763	1.001	0.6123	1.05867	0.239023
P42658	Dipeptidyl aminopeptidase-like protein 6	DPP6	97.587	-2	1.2	1	1	1
P42677	40S ribosomal protein S27	RPS27	9.461	3.1734	38.1	3	8	1
P42704	Leucine-rich PPR motif-containing protein, mitochondrial	LRPPRC	157.9	142.61	17.9	26	28	26	0.953	0.971	0.959	1.07	1.023	1.021	1.123	0.00069693	1.054	0.61944	1.065	0.112317	1.08067	0.0848954
P42765	3-ketoacyl-CoA thiolase, mitochondrial	ACAA2	41.924	100.58	36	10	15	10	0.968	1.026	0.986	1.042	0.997	0.982	1.076	0.073604	0.972	0.46832	0.996	0.8308	1.01467	0.751497
P42766	60S ribosomal protein L35	RPL35	14.551	3.9069	13.8	3	4	3	1.222	1.148	1.111	0.851	0.856	0.873	0.696	0.0015025	0.746	0.00084219	0.786	0.00149613	0.742667	0.0202193
P42773	Cyclin-dependent kinase 4 inhibitor C	CDKN2C	18.127	9.6528	17.9	3	5	3	1.005	1.004	0.957	0.966	1.065	0.954	0.961	0.62242	1.061	0.066161	0.997	0.49216	1.00633	0.891223
P42785	Lysosomal Pro-X carboxypeptidase	PRCP	55.799	110.29	10.7	4	5	4	0.903	0.98	0.957	1.09	1.104	1.024	1.207	0.31838	1.127	0.93094	1.07	0.973	1.13467	0.0995319
P42858	Huntingtin	HTT	347.6	1.9246	0.5	2	2	2	1.119	0.987	0.96	1.009	1.004	0.947	0.902		1.017		0.986		0.968333	0.526823
P43034	Platelet-activating factor acetylhydrolase IB subunit alpha	PAFAH1B1	46.637	137.38	35.6	13	18	13	1.015	1.058	0.989	0.957	0.984	1.013	0.943	0.05806	0.93	0.121325	1.024	0.5019	0.965667	0.432783
P43121	Cell surface glycoprotein MUC18	MCAM	71.607	9.4884	4	2	2	2	0.85	0.901	0.903	1.09	1.211	1.04	1.282		1.344		1.152		1.25933	0.0548527
P43155	Carnitine O-acetyltransferase	CRAT	70.857	67.335	14.9	9	9	9	0.979	0.956	0.925	1.022	1.063	1.044	1.044	0.46058	1.112	0.159897	1.129	0.068164	1.095	0.0916069
P43243	Matrin-3	MATR3	94.622	224.67	28.6	24	34	24	1.026	1.01	1.008	0.971	0.955	1.001	0.946	0.073162	0.946	0.0181567	0.993	0.51074	0.961667	0.185166
P43246	DNA mismatch repair protein Msh2	MSH2	104.74	38.912	10	9	10	9	0.986	1.013	1.086	0.956	0.974	0.98	0.97	0.4647	0.962	0.67424	0.902	0.66736	0.944667	0.177922
P43251	Biotinidase	BTD	61.132	10.915	6.1	3	3	3	0.903	1.02	1.028	1.078	0.967	1.018	1.194	0.28044	0.948	0.7064	0.99	0.8867	1.044	0.704318
P43304	Glycerol-3-phosphate dehydrogenase, mitochondrial	GPD2	80.852	35.241	15.1	11	13	11	0.907	0.917	0.957	1.073	1.076	1.054	1.183	0.050499	1.173	0.23488	1.101	0.077978	1.15233	0.0364983
P43307	Translocon-associated protein subunit alpha	SSR1	32.235	5.8269	6.6	2	2	2	1.101	1.166	1.09	0.894	0.862	0.911	0.812		0.739		0.836		0.795667	0.0371211
P43487	Ran-specific GTPase-activating protein	RANBP1	23.31	70.653	40.8	6	11	6	0.986	0.987	0.997	0.994	1.035	1.012	1.008	0.21668	1.049	0.26672	1.015	0.90376	1.024	0.2582
P43490	Nicotinamide phosphoribosyltransferase	NAMPT	55.52	47.159	15.9	7	7	7	0.965	0.903	1.01	0.955	1.089	1.078	0.99	0.84084	1.206	0.0022961	1.067	0.33954	1.08767	0.370565
P43652	Afamin	AFM	69.068	183.38	38.1	22	37	22	0.914	0.922	0.92	1.1	1.088	1.103	1.204	4.08062e-12	1.18	1.35003e-13	1.199	1.2059e-11	1.19433	0.00178716
P43686	26S protease regulatory subunit 6B	PSMC4	47.366	132.68	24.9	11	14	11	1.03	1.026	0.994	1.011	0.994	0.991	0.982	0.8841	0.969	0.23138	0.997	0.9512	0.982667	0.223692
P43694	Transcription factor GATA-4	GATA4	44.565	14.123	5.9	2	2	2	1.031	1.019	0.967	0.989	1.01	1	0.959	0.0091216	0.991	0.92544	1.034	0.185399	0.994667	0.847551
P45880	Voltage-dependent anion-selective channel protein 2	VDAC2	31.566	217.95	45.6	12	25	12	0.995	0.962	0.986	0.998	1.026	1.038	1.003	0.67288	1.067	0.010143	1.053	0.041504	1.041	0.225927
P45954	Short/branched chain specific acyl-CoA dehydrogenase, mitochondrial	ACADSB	47.485	42.15	20.1	6	6	6	0.952	0.973	0.929	1.083	1.059	1.036	1.138	0.065822	1.088	0.0079235	1.115	0.031563	1.11367	0.0212074
P45973	Chromobox protein homolog 5	CBX5	22.225	104.23	57.6	11	17	10	1.037	1.036	1.002	0.941	0.952	0.983	0.907	0.188316	0.919	0.074499	0.981	0.57528	0.935667	0.152425
P45974	Ubiquitin carboxyl-terminal hydrolase 5	USP5	95.785	207.42	25.6	19	28	19	1.03	0.981	1.01	1.013	0.995	1.016	0.983	0.43366	1.014	0.80132	1.006	0.20038	1.001	0.943503
P45985	Dual specificity mitogen-activated protein kinase kinase 4	MAP2K4	44.287	5.7759	2.5	1	1	1
P46060	Ran GTPase-activating protein 1	RANGAP1	63.541	8.7363	7	4	4	4	1.095	1.046	1.06	0.942	0.952	0.934	0.86	0.024039	0.91	0.0138186	0.881	0.00106124	0.883667	0.0251869
P46063	ATP-dependent DNA helicase Q1	RECQL	73.457	76.67	19.1	13	14	13	1.022	1.043	1.092	0.951	0.957	0.955	0.931	0.70592	0.918	0.005882	0.875	0.0077775	0.908	0.0520196
P46100	Transcriptional regulator ATRX	ATRX	282.58	7.7951	1	2	2	2	0.893	1.139	1.027	1.125	1.047	0.788	1.26	0.101397	0.919	0.32774	0.767	0.076501	0.982	0.844515
P46108	Adapter molecule crk	CRK	33.83	59.542	30.6	7	7	7	0.966	1.018	1.029	0.947	1.001	1.015	0.98	0.7253	0.983	0.161962	0.986	0.54962	0.983	0.0154685
P46109	Crk-like protein	CRKL	33.777	188.06	50.8	11	19	11	0.965	0.971	0.975	1.09	0.986	1.062	1.13	0.0039631	1.015	0.60982	1.089	0.0183413	1.078	0.194468
P46379	Large proline-rich protein BAG6	BAG6	119.41	11.416	6.4	6	6	6	0.592	1.389	0.722	0.856	1.346	1.059	1.446		0.969		1.467		1.294	0.285799
P46439	Glutathione S-transferase Mu 5	GSTM5	25.674	54.153	54.1	12	27	3	0.869	0.916	0.932	1.064	1.063	1.131	1.224	0.0028368	1.16	0.008424	1.214	0.0197168	1.19933	0.0124679
P46459	Vesicle-fusing ATPase	NSF	82.593	78.771	21.9	15	19	15	1.002	1.016	1.018	0.991	1.052	0.979	0.989	0.93452	1.035	0.4409	0.962	0.2038	0.995333	0.862318
P46527	Cyclin-dependent kinase inhibitor 1B	CDKN1B	22.073	33.435	33.3	5	5	5	0.902	0.942	0.98	1.119	1.045	1.032	1.241	0.0081824	1.109	0.036698	1.053	0.42596	1.13433	0.172714
P46736	Lys-63-specific deubiquitinase BRCC36	BRCC3	36.072	10.508	13.3	3	3	3	0.958	1.032	1.063	0.968	1.034	0.949	1.01		1.002		0.893		0.968333	0.560214
P46776	60S ribosomal protein L27a	RPL27A	16.561	30.171	29.7	5	7	5	1.025	1.052	1.068	1.106	0.972	0.876	1.079	0.82628	0.924	0.025082	0.82	0.028338	0.941	0.561485
P46777	60S ribosomal protein L5	RPL5	34.362	115.56	39.7	14	25	14	1.1	1.02	1.074	0.936	0.908	0.987	0.851	1.72076e-05	0.89	0.00046244	0.919	0.0025765	0.886667	0.0474899
P46778	60S ribosomal protein L21	RPL21	18.565	26.606	15	2	2	2	1.164	1.088	1.05	0.877	0.949	0.892	0.753	0.123778	0.872	0.22626	0.85	0.0191401	0.825	0.0725574
P46779	60S ribosomal protein L28	RPL28	15.747	36.17	53.3	10	16	10	1.106	1.115	1.101	0.872	0.913	0.936	0.788	1.616e-06	0.819	2.3573e-05	0.85	2.0385e-07	0.819	0.0174345
P46781	40S ribosomal protein S9	RPS9	22.591	24.638	37.6	8	11	8	1.2	1.037	1.092	0.876	0.921	0.888	0.73	0.0145989	0.888	0.158597	0.813	0.033999	0.810333	0.0913666
P46782	40S ribosomal protein S5	RPS5	22.876	72.529	31.4	9	14	9	1.081	1.065	1.095	0.898	0.918	0.977	0.831	5.5262e-05	0.862	0.00150435	0.892	0.054841	0.861667	0.0270124
P46783	40S ribosomal protein S10	RPS10	18.898	22.95	50.3	10	27	9	1.044	1.009	1.044	0.928	0.968	0.957	0.889	9.6442e-05	0.959	0.032122	0.917	0.108743	0.921667	0.0930213
P46821	Microtubule-associated protein 1B	MAP1B	270.63	107.45	10.1	21	24	20	0.937	0.94	0.924	1.071	1.046	1.048	1.143	6.4793e-08	1.113	0.00030251	1.134	3.95e-05	1.13	0.00619287
P46926	Glucosamine-6-phosphate isomerase 1	GNPDA1	32.668	74.193	45.7	10	13	7	1.066	1.088	1.097	0.978	0.865	0.947	0.917	0.083763	0.795	0.00098183	0.863	0.0136021	0.858333	0.0928387
P46937	Transcriptional coactivator YAP1	YAP1	54.461	150.97	26.4	11	15	10	0.956	1.029	0.97	1.055	0.974	1.001	1.104	0.033502	0.947	0.130005	1.032	0.9478	1.02767	0.687116
P46939	Utrophin	UTRN	394.46	323.31	23	67	78	65	0.966	1.003	0.973	1.016	1.042	1.009	1.052	0.032705	1.039	0.042141	1.037	0.035116	1.04267	0.0169778
P46940	Ras GTPase-activating-like protein IQGAP1	IQGAP1	189.25	323.31	34	49	76	48	1.025	1.016	1.032	0.987	0.979	0.968	0.963	0.35526	0.964	0.026161	0.938	0.196201	0.955	0.0520594
P46952	3-hydroxyanthranilate 3,4-dioxygenase	HAAO	32.556	62.352	43.7	10	14	10	0.932	0.942	0.916	1.071	1.06	1.046	1.149	0.062798	1.125	0.41498	1.142	0.035422	1.13867	0.00348198
P46977	Dolichyl-diphosphooligosaccharide--protein glycosyltransferase subunit STT3A	STT3A	80.529	12.881	13	9	11	9	1.1	1.103	1.116	0.889	0.917	0.904	0.808	0.152261	0.831	0.00116146	0.81	0.057764	0.816333	0.00291707
P47755	F-actin-capping protein subunit alpha-2	CAPZA2	32.949	153.65	44.4	8	10	6	0.953	0.956	1.025	1.021	1.028	1.029	1.071	0.070883	1.075	0.028579	1.004	0.7947	1.05	0.217373
P47756	F-actin-capping protein subunit beta	CAPZB	31.35	102.17	51.3	11	21	11	0.984	1.004	1.026	0.999	0.959	1.042	1.015	0.39264	0.955	0.21562	1.016	0.83172	0.995333	0.857833
P47813	Eukaryotic translation initiation factor 1A, X-chromosomal	EIF1AX	16.46	41.262	34	6	9	6	1.002	0.96	1.02	0.974	1.007	1.077	0.972	0.54242	1.049	0.036735	1.056	0.0188448	1.02567	0.528233
P47897	Glutamine--tRNA ligase	QARS	87.798	56.548	17.2	11	12	11	0.974	1.048	1.001	0.989	1.007	1.009	1.015	0.66978	0.961	0.30732	1.008	0.45112	0.994667	0.8138
P47914	60S ribosomal protein L29	RPL29	17.752	33.533	13.8	2	4	2	1.082	1.058	0.99	0.906	0.991	0.957	0.837	0.015539	0.937	0.116721	0.967	0.9036	0.913667	0.228037
P47974	mRNA decay activator protein ZFP36L2	ZFP36L2	51.062	3.7829	2.6	1	2	1	0.977	0.956	0.956	0.922	1.051	1.139	0.944		1.099		1.191		1.078	0.487112
P47985	Cytochrome b-c1 complex subunit Rieske, mitochondrial	UQCRFS1	29.668	79.744	21.9	5	6	5	1.004	1.03	1.029	0.98	0.989	1.032	0.976	0.8277	0.96	0.1212	1.003	0.7248	0.979667	0.316734
P47989	Xanthine dehydrogenase/oxidase	XDH	146.42	1.4952	0.5	1	2	1	0.713	0.941	0.954	1.082	1.169	1.127	1.518		1.242		1.181		1.31367	0.104758
P48047	ATP synthase subunit O, mitochondrial	ATP5O	23.277	37.471	31.5	6	9	6	0.932	0.898	0.901	1.043	1.108	1.156	1.119	0.025955	1.234	0.0008821	1.283	0.0088956	1.212	0.062026
P48059	LIM and senescent cell antigen-like-containing domain protein 1	LIMS1	37.251	90.614	46.8	14	27	9	1.041	1.045	1.016	0.992	0.964	0.981	0.953	0.49874	0.922	0.00178097	0.966	0.48968	0.947	0.08429
P48061	Stromal cell-derived factor 1	CXCL12	10.666	8.9081	23.7	2	3	2	0.516	0.56	0.52	1.475	1.424	1.494	2.859	0.132816	2.543	0.156683	2.873	0.179235	2.75833	0.00231663
P48147	Prolyl endopeptidase	PREP	80.699	130.09	14.8	8	10	8	1.005	1.048	0.935	1.069	0.966	0.975	1.064	0.91678	0.922	0.193518	1.043	0.126759	1.00967	0.901981
P48163	NADP-dependent malic enzyme	ME1	64.149	103.3	26.7	13	16	13	1.041	1.021	0.989	0.962	0.989	0.988	0.924	0.00106026	0.969	0.52922	0.999	0.92678	0.964	0.313062
P48426	Phosphatidylinositol 5-phosphate 4-kinase type-2 alpha	PIP4K2A	46.224	22.411	7.6	3	5	1	1.017	1.083	1.065	1.025	0.893	0.942	1.008		0.825		0.885		0.906	0.291032
P48444	Coatomer subunit delta	ARCN1	57.21	51.537	35.6	17	22	17	1.041	1.023	1.018	0.963	1.031	0.981	0.925	0.32636	1.008	0.80586	0.964	0.077257	0.965667	0.362577
P48449	Lanosterol synthase	LSS	83.308	18.601	11.2	7	10	7	1.061	1.034	1.052	0.998	0.9	0.887	0.941	0.080104	0.87	0.58112	0.843	0.109864	0.884667	0.0908583
P48506	Glutamate--cysteine ligase catalytic subunit	GCLC	72.765	10.391	6.4	5	6	5	0.882	0.935	0.931	1.081	1.004	1.117	1.226	0.0123638	1.074	0.20938	1.2	0.0080822	1.16667	0.0935562
P48507	Glutamate--cysteine ligase regulatory subunit	GCLM	30.727	2.1632	5.5	1	1	1
P48509	CD151 antigen	CD151	28.295	3.6924	7.1	2	2	2	1.228	0.796	0.812	0.793	1.241	1.127	0.646	0.37724	1.559	0.181839	1.388	0.081837	1.19767	0.772834
P48556	26S proteasome non-ATPase regulatory subunit 8	PSMD8	39.611	5.2678	8.9	4	4	4	0.97	1.07	1.018	0.952	1.007	0.991	0.981	0.88572	0.941	0.40408	0.973	0.49102	0.965	0.148665
P48594	Serpin B4	SERPINB4	44.853	2.4236	2.1	1	1	1
P48634	Protein PRRC2A	PRRC2A	228.86	3.387	1.5	3	3	3
P48637	Glutathione synthetase	GSS	52.384	68.845	30.6	12	18	12	0.977	1.029	0.979	1.031	1.007	1.003	1.055	0.0110622	0.979	0.49792	1.025	0.076759	1.01967	0.549937
P48643	T-complex protein 1 subunit epsilon	CCT5	59.67	129.48	38.6	25	42	25	0.979	0.948	0.983	1.018	1.029	1.022	1.04	0.24362	1.085	0.0027842	1.04	0.090502	1.055	0.0909895
P48681	Nestin	NES	177.44	58.527	9.6	14	17	14	0.897	0.903	0.886	1.141	1.101	1.064	1.272	4.0623e-05	1.219	1.1912e-08	1.201	2.146e-05	1.23067	0.0101852
P48735	Isocitrate dehydrogenase [NADP], mitochondrial	IDH2	50.909	95.685	28.8	13	23	12	0.95	0.967	0.977	1.048	1.066	1.008	1.103	0.3277	1.102	0.040384	1.032	0.72938	1.079	0.107368
P48739	Phosphatidylinositol transfer protein beta isoform	PITPNB	31.54	70.751	36.2	9	9	9	0.963	0.946	0.983	1.043	1.033	1.049	1.083	0.036184	1.092	0.058498	1.067	0.0196618	1.08067	0.0112632
P48960	CD97 antigen	CD97	91.868	10.785	1.7	1	1	1	0.907	0.927	0.864	1.132	1.08	1.105	1.248		1.165		1.279		1.23067	0.0263141
P49006	MARCKS-related protein	MARCKSL1	19.529	34.376	23.1	4	10	4	1.09	1.077	1.05	0.887	0.949	0.955	0.814	0.0045047	0.881	0.0075646	0.91	0.21464	0.868333	0.0725219
P49023	Paxillin	PXN	64.505	28.456	10.3	5	5	5	1.3	1.115	1.088	0.833	0.982	0.737	0.641	0.29794	0.881		0.677	0.29402	0.733	0.116636
P49069	Calcium signal-modulating cyclophilin ligand	CAMLG	32.952	2.3728	4.1	1	1	1
P49116	Nuclear receptor subfamily 2 group C member 2	NR2C2	65.414	1.8115	2	1	1	1	0.907	0.976	1.004	1.033	1.093	0.989	1.139		1.12		0.985		1.08133	0.308218
P49137	MAP kinase-activated protein kinase 2	MAPKAPK2	45.567	6.7235	7	3	3	3	1.042	1.039	0.977	0.976	1.042	0.967	0.937	0.21158	1.003	0.70954	0.99	0.78928	0.976667	0.445971
P49189	4-trimethylaminobutyraldehyde dehydrogenase	ALDH9A1	53.801	222.43	39.5	19	34	19	1.051	1.022	1.044	0.963	0.971	0.957	0.916	0.0172364	0.95	0.101904	0.917	0.00104132	0.927667	0.035948
P49207	60S ribosomal protein L34	RPL34	13.293	9.0192	35.9	5	8	5	1.16	1.118	1.098	0.85	0.919	0.918	0.733	0.037716	0.822	0.0041179	0.836	0.0109559	0.797	0.045644
P49257	Protein ERGIC-53	LMAN1	57.548	272.72	25.3	11	21	11	0.953	0.991	1.008	0.99	1.01	1.055	1.039	0.0103405	1.019	0.3148	1.047	0.89148	1.035	0.0737552
P49321	Nuclear autoantigenic sperm protein	NASP	85.237	12.329	5.7	4	4	4	1.022	1.101	1.096	0.918	0.925	0.951	0.898	0.2138	0.84	0.081517	0.868	0.052218	0.868667	0.0268447
P49327	Fatty acid synthase	FASN	273.42	33.542	5.3	12	15	12	0.954	1.03	1.006	1.008	0.979	1.002	1.057	0.24494	0.95	0.46522	0.996	0.56408	1.001	0.999169
P49354	Protein farnesyltransferase/geranylgeranyltransferase type-1 subunit alpha	FNTA	44.408	19.763	9.5	3	4	3	0.93	0.985	1.002	1.122	1.003	0.997	1.206	0.038658	1.018	0.77654	0.995	0.9695	1.073	0.463961
P49368	T-complex protein 1 subunit gamma	CCT3	60.533	135.67	40	20	29	20	1.014	1.002	1.021	0.994	0.998	0.994	0.98	0.37954	0.996	0.34444	0.974	0.20662	0.983333	0.174896
P49407	Beta-arrestin-1	ARRB1	47.065	10.711	12.2	5	7	5	1.055	0.973	1.002	1.029	1.008	0.953	0.975	0.6542	1.036	0.67236	0.951	0.48252	0.987333	0.70891
P49411	Elongation factor Tu, mitochondrial	TUFM	49.541	238.1	40.9	16	40	16	0.972	0.993	0.995	1.002	1.041	1.019	1.031	0.092242	1.048	0.082678	1.024	0.027344	1.03433	0.0570883
P49419	Alpha-aminoadipic semialdehyde dehydrogenase	ALDH7A1	58.486	323.31	46.2	23	42	23	1.176	1.125	1.156	0.871	0.862	0.852	0.741	9.3764e-09	0.766	1e-32	0.737	1e-32	0.748	0.00257705
P49441	Inositol polyphosphate 1-phosphatase	INPP1	43.998	3.6147	5	2	2	2	1.042	1.018	1.034	1.004	0.943	0.98	0.964	0.26582	0.926	0.05126	0.948	0.143777	0.946	0.060026
P49454	Centromere protein F	CENPF	367.76	2.232	0.4	2	2	2	0.821	0.963	0.953	1.091	1.12	1.051	1.329	0.117658	1.163	0.140476	1.103	0.49866	1.19833	0.120143
P49458	Signal recognition particle 9 kDa protein	SRP9	10.112	15.827	58.1	6	17	6	1.008	1.028	0.973	1.002	1.004	1.04	0.994	0.9629	0.977	0.34324	1.069	0.03744	1.01333	0.747214
P49585	Choline-phosphate cytidylyltransferase A	PCYT1A	41.731	52.362	31.9	11	14	11	1.067	1.029	1.042	0.969	1.003	0.962	0.908	0.13204	0.975	0.60788	0.923	0.007079	0.935333	0.125212
P49588	Alanine--tRNA ligase, cytoplasmic	AARS	106.81	171.67	24.8	20	28	20	0.985	1.013	1.002	1.004	1.034	0.981	1.019	0.076718	1.021	0.78438	0.979	0.23282	1.00633	0.749775
P49589	Cysteine--tRNA ligase, cytoplasmic	CARS	85.472	20.333	10.3	7	8	7	1.004	0.998	0.976	1.052	1.007	0.996	1.048	0.043916	1.009	0.174977	1.02	0.91994	1.02567	0.209446
P49590	Probable histidine--tRNA ligase, mitochondrial	HARS2	56.888	8.6267	9.9	5	6	2	0.958	0.971	0.949	1.043	1.062	1.028	1.089	0.026925	1.094	0.0107153	1.083	0.043115	1.08867	0.0017696
P49591	Serine--tRNA ligase, cytoplasmic	SARS	58.777	16.812	16.3	9	9	9	1.076	1.048	1.01	1.013	0.986	0.981	0.941	0.119677	0.941	0.174036	0.971	0.56994	0.951	0.0590697
P49593	Protein phosphatase 1F	PPM1F	49.83	67.333	19.8	7	9	7	0.903	0.967	1.007	1.014	1.05	1.063	1.123	0.023341	1.086	0.00176005	1.056	0.169985	1.08833	0.0606822
P49662	Caspase-4	CASP4	43.262	1.839	2.4	1	1	1
P49711	Transcriptional repressor CTCF	CTCF	82.785	8.6073	9.1	6	7	6	1.078	0.989	1.038	0.843	0.964	1.094	0.782	0.102255	0.975	0.65282	1.054	0.3887	0.937	0.574124
P49720	Proteasome subunit beta type-3	PSMB3	22.949	53.264	34.6	8	11	8	1.016	1	0.997	0.989	0.971	1.033	0.973	0.54462	0.971	0.191121	1.036	0.059345	0.993333	0.809571
P49721	Proteasome subunit beta type-2	PSMB2	22.836	19.05	19.4	4	4	4	1.025	1.001	1.006	0.997	1.013	1.01	0.973	0.57544	1.012	0.5276	1.004	0.5305	0.996333	0.819351
P49748	Very long-chain specific acyl-CoA dehydrogenase, mitochondrial	ACADVL	70.389	116.03	32.4	18	26	18	1.062	1.026	1.023	1.059	0.98	0.96	0.997	0.85392	0.955	0.052963	0.938	0.20772	0.963333	0.231217
P49750	YLP motif-containing protein 1	YLPM1	219.98	62.243	6.7	12	13	12	0.993	1.041	0.986	0.994	0.972	1.042	1.001	0.51914	0.934	0.036764	1.057	0.039063	0.997333	0.936453
P49755	Transmembrane emp24 domain-containing protein 10	TMED10	24.976	128.21	38.8	8	11	8	0.961	1.009	0.976	1.019	1.035	1.016	1.06	0.297	1.026	0.78608	1.041	0.079582	1.04233	0.0698587
P49756	RNA-binding protein 25	RBM25	100.18	27.368	14.2	10	12	10	0.96	1.017	1.034	1.016	0.99	1.006	1.058	0.7723	0.973	0.178682	0.973	0.4294	1.00133	0.988709
P49757	Protein numb homolog	NUMB	70.803	3.781	5.8	3	3	1	0.861	0.99	0.96	1.088	1.068	1.04	1.264		1.079		1.083		1.142	0.178704
P49758	Regulator of G-protein signaling 6	RGS6	54.422	2.2836	2.5	1	1	1	0.837	0.931	0.837	1.298	1.103	1.018	1.551		1.185		1.216		1.31733	0.125259
P49761	Dual specificity protein kinase CLK3	CLK3	73.514	4.1835	3.1	1	1	1	1.048	0.965	0.946	1.112	1.023	0.932	1.061		1.06		0.985		1.03533	0.375209
P49770	Translation initiation factor eIF-2B subunit beta	EIF2B2	38.989	17.073	11.4	3	3	3	0.904	0.956	1.002	1.052	1.075	1.016	1.164	0.145624	1.124	0.036217	1.014	0.80394	1.10067	0.204299
P49773	Histidine triad nucleotide-binding protein 1	HINT1	13.802	11.415	39.7	4	5	4	1.005	0.979	0.953	1.003	1.047	1.011	0.998	0.63754	1.069	0.7705	1.061	0.160439	1.04267	0.261327
P49789	Bis(5'-adenosyl)-triphosphatase	FHIT	16.858	6.0895	12.2	1	1	1	0.932	1.067	1.073	0.949	0.938	1.047	1.018		0.879		0.976		0.957667	0.487299
P49790	Nuclear pore complex protein Nup153	NUP153	153.94	8.0192	3.4	4	5	4
P49792	E3 SUMO-protein ligase RanBP2	RANBP2	358.2	81.798	9.1	25	28	14	1.076	1.049	1.009	0.928	0.999	0.961	0.862	0.00055941	0.952	0.107199	0.952	0.55398	0.922	0.17951
P49821	NADH dehydrogenase [ubiquinone] flavoprotein 1, mitochondrial	NDUFV1	50.817	95.107	27.2	11	15	11	1.002	0.977	0.97	1.01	1.013	1.037	1.008	0.54404	1.037	0.045564	1.069	0.097945	1.038	0.216837
P49841	Glycogen synthase kinase-3 beta	GSK3B	46.744	5.638	2.4	1	1	1	1.001	0.982	1.029	0.985	0.963	1.053	0.984		0.981		1.023		0.996	0.823504
P49848	Transcription initiation factor TFIID subunit 6	TAF6	72.668	3.8757	2.7	2	2	2	0.935	0.984	1.02	1.048	0.997	1.027	1.121		1.013		1.007		1.047	0.404299
P49902	Cytosolic purine 5'-nucleotidase	NT5C2	64.969	4.7076	4.6	3	4	3
P49903	Selenide, water dikinase 1	SEPHS1	42.91	123.37	16.3	4	7	4	1.027	0.99	1.017	0.96	0.955	0.974	0.935	0.53878	0.965	0.147076	0.958	0.2326	0.952667	0.053346
P49908	Selenoprotein P	SEPP1	43.173	16.999	8.1	3	4	3	0.91	0.891	0.914	1.071	1.102	1.117	1.177		1.237		1.222		1.212	0.00898006
P49914	5-formyltetrahydrofolate cyclo-ligase	MTHFS	23.255	2.103	5.9	1	2	1	0.867	0.892	1.064	1.029	1.056	1.089	1.187		1.184		1.023		1.13133	0.18207
P49915	GMP synthase [glutamine-hydrolyzing]	GMPS	76.715	80.008	18.3	11	16	11	0.973	1.027	1.018	1.002	1.018	1.048	1.03	0.88486	0.991	0.5847	1.029	0.51794	1.01667	0.403255
P49916	DNA ligase 3	LIG3	112.91	16.452	5.6	5	5	5	0.896	1.067	0.954	1.049	1.105	0.937	1.171	0.174659	1.036	0.74574	0.982	0.88052	1.063	0.456966
P49959	Double-strand break repair protein MRE11A	MRE11A	80.592	59.407	15.7	10	13	10	1.045	1.022	1.056	0.955	0.977	0.907	0.914	0.299	0.956	0.86608	0.859	0.82134	0.909667	0.128142
P49961	Ectonucleoside triphosphate diphosphohydrolase 1	ENTPD1	57.964	2.5678	3.1	2	2	2
P50053	Ketohexokinase	KHK	32.523	12.004	4	1	1	1	0.916	1.116	0.959	1.026	0.968	1.031	1.12		0.867		1.075		1.02067	0.896499
P50135	Histamine N-methyltransferase	HNMT	33.295	122.99	30.5	8	10	8	0.968	0.956	0.962	1.045	1.031	1.07	1.08	0.03662	1.078	0.05534	1.112	0.00110321	1.09	0.0198656
P50148	Guanine nucleotide-binding protein G(q) subunit alpha	GNAQ	42.142	46.533	38.4	14	21	9	0.995	1.058	0.883	1.103	1.009	0.952	1.109	0.3679	0.954	0.038283	1.078	0.9187	1.047	0.519565
P50150	Guanine nucleotide-binding protein G(I)/G(S)/G(O) subunit gamma-4	GNG4	8.3887	2.9144	21.3	1	1	1
P50213	Isocitrate dehydrogenase [NAD] subunit alpha, mitochondrial	IDH3A	39.591	12.025	15	6	8	6	0.935	0.921	0.983	1.08	1.077	1.024	1.155	0.168855	1.169	0.020197	1.042	0.39576	1.122	0.125805
P50225	Sulfotransferase 1A1	SULT1A1	34.165	1.5908	8.1	2	2	1
P50238	Cysteine-rich protein 1	CRIP1	8.5328	13.749	67.5	4	7	4	0.661	0.627	0.688	1.283	1.341	1.325	1.941	7.0278e-07	2.139	2.1449e-10	1.926	2.4191e-07	2.002	0.00353801
P50281	Matrix metalloproteinase-14	MMP14	65.893	2.9685	2.9	2	2	2
P50336	Protoporphyrinogen oxidase	PPOX	50.765	4.3942	2.9	1	1	1
P50395	Rab GDP dissociation inhibitor beta	GDI2	50.663	323.31	65.8	26	46	18	1.019	0.984	0.989	0.98	0.995	1.017	0.962	0.120761	1.011	0.84618	1.028	0.34812	1.00033	0.998207
P50402	Emerin	EMD	28.994	103	48.4	10	20	10	1.032	1.014	1.015	0.996	0.971	1.028	0.965	0.413	0.958	0.41154	1.013	0.48368	0.978667	0.415295
P50416	Carnitine O-palmitoyltransferase 1, liver isoform	CPT1A	88.367	2.7861	2.7	2	2	2	0.952	1.069	0.865	1.081	1.04	1.013	1.136		0.973		1.171		1.09333	0.34551
P50440	Glycine amidinotransferase, mitochondrial	GATM	48.455	236.74	54.8	21	37	21	0.957	0.937	0.919	1.038	1.058	1.063	1.085	0.00012106	1.129	9.544e-05	1.157	2.2479e-08	1.12367	0.0367703
P50453	Serpin B9	SERPINB9	42.403	73.966	34	11	13	10	0.884	0.893	0.894	1.089	1.098	1.095	1.232	1.3178e-07	1.23	9.4211e-07	1.225	6.6653e-08	1.229	0.000101313
P50454	Serpin H1	SERPINH1	46.44	254.81	44.3	16	34	16	1.128	1.073	1.068	0.902	0.916	0.901	0.8	4.103e-05	0.854	1.59521e-05	0.844	4.4372e-06	0.832667	0.0175209
P50479	PDZ and LIM domain protein 4	PDLIM4	35.398	3.3458	3	1	1	1
P50502	Hsc70-interacting protein	ST13	41.331	179.21	32.8	12	35	12	1.089	1.046	1.07	0.947	0.95	0.917	0.87	1.5066e-06	0.908	0.000122907	0.857	1.1757e-10	0.878333	0.0255788
P50552	Vasodilator-stimulated phosphoprotein	VASP	39.829	49.887	27.9	8	8	8	0.929	0.983	0.991	1.034	0.985	1.098	1.113	0.0092355	1.002	0.22182	1.108	0.115856	1.07433	0.235087
P50570	Dynamin-2	DNM2	98.063	85.324	17.6	16	20	16	1.016	1.015	1.017	0.997	1.006	1.001	0.981	0.44248	0.991	0.60344	0.984	0.114582	0.985333	0.0567119
P50579	Methionine aminopeptidase 2	METAP2	52.891	18.609	14	6	7	6	1.007	1.103	0.909	0.985	0.957	0.989	0.978	0.38002	0.868	0.07994	1.088	0.1785	0.978	0.771791
P50583	Bis(5'-nucleosyl)-tetraphosphatase [asymmetrical]	NUDT2	16.829	19.198	19.7	2	3	2	0.9	0.947	0.851	1.141	1.076	1.101	1.268		1.136		1.294		1.23267	0.0525244
P50750	Cyclin-dependent kinase 9	CDK9	42.777	2.7367	4.8	2	4	1
P50851	Lipopolysaccharide-responsive and beige-like anchor protein	LRBA	319.1	12.451	2.5	8	8	7	1.193	1.059	0.9	1.01	0.88	0.897	0.847	0.54682	0.831	0.14412	0.997	0.8196	0.891667	0.237249
P50895	Basal cell adhesion molecule	BCAM	67.404	176.41	29.8	15	22	15	0.78	0.787	0.783	1.209	1.201	1.209	1.55	1.35114e-13	1.526	2.35589e-13	1.544	4.84723e-13	1.54	0.000177007
P50897	Palmitoyl-protein thioesterase 1	PPT1	34.193	48.237	17.6	4	6	4	1.008	0.979	0.917	1.006	1.082	0.999	0.998	0.89954	1.105	0.03252	1.089	0.155562	1.064	0.257584
P50914	60S ribosomal protein L14	RPL14	23.432	24.344	26	6	13	6	1.148	1.155	1.123	0.84	0.897	0.903	0.732	0.00179918	0.777	0.0065155	0.804	0.00058437	0.771	0.0161716
P50990	T-complex protein 1 subunit theta	CCT8	59.62	275.97	57.8	32	45	32	0.963	0.972	0.995	1.003	0.987	1.057	1.042	0.0058585	1.015	0.38136	1.062	0.0091358	1.03967	0.137557
P50991	T-complex protein 1 subunit delta	CCT4	57.924	182.22	38	18	25	18	0.977	1.027	0.957	1.017	1.002	1.002	1.041	0.1896	0.976	0.33278	1.047	0.123802	1.02133	0.532741
P50995	Annexin A11	ANXA11	54.389	116.87	32.5	17	30	17	1.027	1.041	1.016	0.981	0.971	0.984	0.955	0.135997	0.933	0.085043	0.969	0.22074	0.952333	0.0683621
P51114	Fragile X mental retardation syndrome-related protein 1	FXR1	69.72	8.3109	6.9	4	5	3	0.982	1.056	1.021	1.013	1.018	0.961	1.032	0.2846	0.964	0.43544	0.941	0.25898	0.979	0.582545
P51116	Fragile X mental retardation syndrome-related protein 2	FXR2	74.222	3.0108	4.2	3	3	2			1.503		0.653	0.711					0.473		0.473
P51148	Ras-related protein Rab-5C	RAB5C	23.482	106.94	43.1	7	15	5	0.99	1.019	0.997	1.046	0.99	0.982	1.057	0.26282	0.972	0.0728	0.985	0.79176	1.00467	0.912148
P51149	Ras-related protein Rab-7a	RAB7A	23.489	123.16	72	13	25	13	1.031	1.011	1.022	0.993	0.966	1.005	0.963	0.158521	0.955	0.064896	0.983	0.93266	0.967	0.085442
P51151	Ras-related protein Rab-9A	RAB9A	22.837	13.57	15.9	3	4	3	0.887	0.984	0.932	1.074	0.981	1.046	1.211	0.012878	0.997	0.961	1.122	0.2765	1.11	0.281575
P51153	Ras-related protein Rab-13	RAB13	22.774	5.3542	21.7	4	7	2	1.051	0.943	0.979	1.019	1.017	1.008	0.97	0.5382	1.078	0.3296	1.03	0.49076	1.026	0.576743
P51159	Ras-related protein Rab-27A	RAB27A	24.868	2.7043	4.1	1	1	1	0.921	1.128	0.936	0.992	1.052	0.98	1.077		0.933		1.047		1.019	0.782792
P51178	1-phosphatidylinositol 4,5-bisphosphate phosphodiesterase delta-1	PLCD1	85.664	225.8	20	10	11	10	0.994	1.053	1.049	0.984	0.958	0.966	0.99	0.37362	0.91	0.092622	0.921	0.44262	0.940333	0.193285
P51397	Death-associated protein 1	DAP	11.164	28.633	54.9	5	6	5	1.08	1.048	1.078	0.967	0.937	0.955	0.895	0.0091821	0.894	0.0101554	0.886	0.2574	0.891667	0.00116524
P51452	Dual specificity protein phosphatase 3	DUSP3	20.478	39.686	21.1	3	5	3	0.975	1.014	0.982	1.013	1.02	1.082	1.039	0.69116	1.006	0.85394	1.102	0.70624	1.049	0.286047
P51553	Isocitrate dehydrogenase [NAD] subunit gamma, mitochondrial	IDH3G	42.794	16.01	13.2	4	5	4	1.083	1.048	0.887	1.008	0.964	1.038	0.931	0.028557	0.92	0.064418	1.17	0.07934	1.007	0.994769
P51570	Galactokinase	GALK1	42.272	97.889	24.2	9	14	9	0.962	0.944	0.991	1.019	1.036	1.021	1.059	0.30222	1.097	0.021524	1.03	0.44768	1.062	0.115689
P51571	Translocon-associated protein subunit delta	SSR4	18.998	49.731	30.6	4	7	4	1.008	1.04	1.072	0.972	0.952	1.005	0.964	0.048082	0.915	0.127716	0.937	0.082555	0.938667	0.0751264
P51572	B-cell receptor-associated protein 31	BCAP31	27.991	41.07	46.7	15	23	15	1.066	1.02	1.016	0.972	0.979	0.977	0.912	0.28934	0.96	0.05018	0.962	0.72892	0.944667	0.115808
P51608	Methyl-CpG-binding protein 2	MECP2	52.44	288.79	42	20	45	20	1.05	0.999	0.984	0.987	1.003	1	0.94	0.038504	1.004	0.71958	1.016	0.55764	0.986667	0.682902
P51610	Host cell factor 1	HCFC1	208.73	111.33	9.5	16	18	16	1.02	0.981	1	0.969	0.983	0.986	0.95	0.0099418	1.002	0.82688	0.986	0.74722	0.979333	0.38836
P51636	Caveolin-2	CAV2	18.291	23.923	25.9	3	10	3	1.1	1.108	1.015	0.967	0.947	0.918	0.879	0.3522	0.855	0.190236	0.904	0.41866	0.879333	0.0225932
P51648	Fatty aldehyde dehydrogenase	ALDH3A2	54.847	38.219	21.9	9	10	9	1.008	1.002	1.001	1.076	0.97	1.024	1.067	0.40898	0.968	0.78632	1.023	0.36216	1.01933	0.648159
P51649	Succinate-semialdehyde dehydrogenase, mitochondrial	ALDH5A1	57.214	19.347	9.2	4	5	4	0.981	0.966	0.952	1.105	0.988	1.031	1.126	0.091942	1.023	0.63626	1.083	0.28708	1.07733	0.16329
P51659	Peroxisomal multifunctional enzyme type 2	HSD17B4	79.685	108.36	16.4	10	14	10	0.918	0.928	0.92	1.109	1.105	1.082	1.208	0.35642	1.191	0.0050194	1.176	0.158358	1.19167	0.0029223
P51665	26S proteasome non-ATPase regulatory subunit 7	PSMD7	37.025	126.02	20.1	5	8	5	0.974	0.997	0.985	1.075	1.021	0.998	1.104	0.047865	1.024	0.55136	1.013	0.95664	1.047	0.305831
P51668	Ubiquitin-conjugating enzyme E2 D1	UBE2D1	16.602	11.079	12.2	2	2	2	1.012	1.029	1.06	1.031	0.985	0.901	1.019	0.61488	0.957	0.3925	0.85	0.072581	0.942	0.438128
P51687	Sulfite oxidase, mitochondrial	SUOX	60.282	3.8658	4.4	3	3	3
P51688	N-sulphoglucosamine sulphohydrolase	SGSH	56.695	11.05	11.8	5	6	5	0.989	1.026	0.901	1.055	1.038	1.01	1.067	0.24986	1.012	0.83838	1.121	0.044704	1.06667	0.220465
P51689	Arylsulfatase D	ARSD	64.859	11.724	6.7	3	3	3	0.921	1.013	0.927	1.104	1.062	0.989	1.199	0.22062	1.048	0.33174	1.067	0.094284	1.10467	0.199119
P51692	Signal transducer and activator of transcription 5B	STAT5B	89.865	22.121	13.1	10	12	1	1.036	1.004	0.996	1.02	0.991	0.973	0.985	0.84072	0.987	0.58022	0.977	0.35196	0.983	0.0459788
P51784	Ubiquitin carboxyl-terminal hydrolase 11	USP11	109.82	41.786	5.8	5	5	4	0.953	0.958	0.927	1.074	1.011	1.033	1.127	0.0060234	1.055	0.90408	1.114	0.046417	1.09867	0.0640493
P51812	Ribosomal protein S6 kinase alpha-3	RPS6KA3	83.735	15.422	8.2	6	7	6	0.987	0.983	0.951	0.982	1.038	1.054	0.995	0.33914	1.056	0.98074	1.108	0.25784	1.053	0.314912
P51858	Hepatoma-derived growth factor	HDGF	26.788	233.94	52.9	12	25	11	1.06	1.029	1.075	0.961	0.931	0.959	0.907	5.8193e-05	0.905	0.063859	0.892	0.0020021	0.901333	0.00377838
P51884	Lumican	LUM	38.429	276.89	37.9	13	100	13	0.95	0.954	0.928	1.051	1.044	1.067	1.106	2.6324e-06	1.094	0.042063	1.15	1.66533e-15	1.11667	0.0272484
P51888	Prolargin	PRELP	43.809	264.42	52.9	18	66	18	1.037	0.983	1	0.966	1.003	1.017	0.932	0.00184102	1.02	0.81232	1.017	0.026281	0.989667	0.785565
P51911	Calponin-1	CNN1	33.17	105.46	38.4	12	19	10	0.834	0.787	0.842	1.101	1.187	1.199	1.32	1.4013e-06	1.508	5.7067e-07	1.424	4.1693e-08	1.41733	0.0179952
P51970	NADH dehydrogenase [ubiquinone] 1 alpha subcomplex subunit 8	NDUFA8	20.105	13.932	40.1	6	7	6	0.901	0.96	0.899	1.02	1.051	1.035	1.132	0.090039	1.095	0.50766	1.151	0.99858	1.126	0.0222148
P51991	Heterogeneous nuclear ribonucleoprotein A3	HNRNPA3	39.594	323.31	48.4	24	55	23	1.027	1.001	0.983	0.969	0.996	1.006	0.944	0.20606	0.995	0.58998	1.023	0.0128024	0.987333	0.690195
P52198	Rho-related GTP-binding protein RhoN	RND2	25.368	-2	3.1	1	1	1	1.016	1.091	1.032	0.971	0.969	0.938	0.956		0.888		0.909		0.917667	0.0834966
P52209	6-phosphogluconate dehydrogenase, decarboxylating	PGD	53.139	176.78	40.2	16	29	16	0.996	1.011	0.976	1.002	1.002	0.99	1.006	0.075363	0.991	0.61726	1.014	0.34016	1.00367	0.703742
P52272	Heterogeneous nuclear ribonucleoprotein M	HNRNPM	77.515	323.31	55.3	40	74	40	1.04	1.021	1.016	0.952	0.976	0.996	0.915	3.8475e-06	0.956	0.152237	0.98	0.80156	0.950333	0.171859
P52294	Importin subunit alpha-5	KPNA1	60.221	9.409	3.3	2	3	1	0.982	1.009	0.969	0.977	1.034	1.038	0.995		1.025		1.071		1.03033	0.377884
P52298	Nuclear cap-binding protein subunit 2	NCBP2	18.001	3.471	17.9	3	3	3	1.072	0.9	1.037	1.012	1	0.996	0.944	0.137136	1.111	0.066216	0.96	0.5501	1.005	0.974672
P52306	Rap1 GTPase-GDP dissociation stimulator 1	RAP1GDS1	66.316	31.567	10.2	4	4	4	0.998	1.11	0.994	0.979	0.975	0.97	0.981	0.83476	0.878	0.078282	0.976	0.9918	0.945	0.321351
P52434	DNA-directed RNA polymerases I, II, and III subunit RPABC3	POLR2H	17.143	8.977	13.3	2	2	2	1.006	0.966	0.969	0.978	1.015	1.077	0.972		1.051		1.111		1.04467	0.467887
P52564	Dual specificity mitogen-activated protein kinase kinase 6	MAP2K6	37.492	2.7489	6.3	2	2	2	0.958	0.98	0.835	1.277	1.012	0.977	1.333		1.033		1.17		1.17867	0.219897
P52565	Rho GDP-dissociation inhibitor 1	ARHGDIA	23.207	174.47	33.3	8	17	8	0.978	0.957	0.985	1.01	0.975	1.027	1.033	0.22912	1.019	0.95498	1.043	0.077758	1.03167	0.0639024
P52566	Rho GDP-dissociation inhibitor 2	ARHGDIB	22.988	111.19	45.8	7	9	7	0.892	0.81	0.954	1.032	1.073	1.22	1.157	0.068935	1.325	0.00024212	1.279	0.00087881	1.25367	0.0457572
P52594	Arf-GAP domain and FG repeat-containing protein 1	AGFG1	58.259	42.64	10.3	5	5	4	1.042	1.007	0.982	1.037	0.997	0.957	0.995	0.8884	0.99	0.80116	0.975	0.68444	0.986667	0.21361
P52597	Heterogeneous nuclear ribonucleoprotein F	HNRNPF	45.671	147.46	39.5	12	23	10	0.965	1.026	1.024	0.995	0.999	1.002	1.031	0.50768	0.974	0.82712	0.979	0.146941	0.994667	0.822353
P52630	Signal transducer and activator of transcription 2	STAT2	97.915	59.953	6.1	4	5	4	1.021	1.093	0.963	0.969	0.93	1.039	0.949	0.3697	0.851	0.96942	1.079	0.22552	0.959667	0.639758
P52655	Transcription initiation factor IIA subunit 1	GTF2A1	41.513	3.2964	2.9	1	1	1	0.958	0.998	0.95	1.057	0.995	1.059	1.103		0.997		1.115		1.07167	0.259588
P52701	DNA mismatch repair protein Msh6	MSH6	152.78	23.486	6.8	9	9	9	0.975	1.023	1.013	1.03	0.972	1.007	1.056	0.70996	0.95	0.044115	0.994	0.70344	1	0.982271
P52758	Ribonuclease UK114	HRSP12	14.494	5.2912	8	1	1	1
P52788	Spermine synthase	SMS	41.268	101.28	38	12	17	12	0.97	0.984	0.965	1.008	0.99	1.057	1.039	0.0190235	1.006	0.22174	1.095	0.028503	1.04667	0.275304
P52888	Thimet oligopeptidase	THOP1	78.839	27.09	13.4	8	9	8	1.042	0.934	1.029	0.982	0.998	1.018	0.942	0.28764	1.069	0.111863	0.989	0.61348	1	0.978647
P52907	F-actin-capping protein subunit alpha-1	CAPZA1	32.922	247.92	43.4	8	13	6	1.001	0.985	0.99	1.033	0.971	0.992	1.032	0.67432	0.986	0.3107	1.002	0.86326	1.00667	0.730719
P52943	Cysteine-rich protein 2	CRIP2	22.492	93.381	20.2	3	4	3	0.935	0.868	0.925	1.077	1.012	1.196	1.152	0.123496	1.166	0.2405	1.293	0.0195553	1.20367	0.0546456
P52948	Nuclear pore complex protein Nup98-Nup96	NUP98	197.58	50.636	10.5	17	19	17	1.041	1.046	1.009	0.992	0.974	1.017	0.953	0.58402	0.931	0.068063	1.008	0.92626	0.964	0.326396
P53004	Biliverdin reductase A	BLVRA	33.428	52.8	31.4	10	14	10	0.948	0.99	0.967	1.017	1.043	1.026	1.073	0.038621	1.054	0.063538	1.061	0.006801	1.06267	0.0108715
P53007	Tricarboxylate transport protein, mitochondrial	SLC25A1	34.012	44.101	31.2	10	16	10	0.948	0.987	0.973	1.035	1.03	0.998	1.092	0.069897	1.044	0.081683	1.026	0.43158	1.054	0.148483
P53041	Serine/threonine-protein phosphatase 5	PPP5C	56.878	76.179	17.6	7	8	7	0.958	0.987	0.955	1.107	1.028	1.016	1.156	0.0176845	1.042	0.72188	1.064	0.23604	1.08733	0.166888
P53365	Arfaptin-2	ARFIP2	37.855	2.1228	3.5	1	1	1
P53367	Arfaptin-1	ARFIP1	41.738	6.8627	13.4	4	4	4	1.06	1.051	0.995	1.012	1.008	0.896	0.955		0.959		0.901		0.938333	0.12174
P53396	ATP-citrate synthase	ACLY	120.84	104.68	18	18	23	18	1.038	1.027	1.023	0.973	0.971	0.952	0.937	0.141845	0.945	0.00154014	0.931	0.0021958	0.937667	0.00669422
P53582	Methionine aminopeptidase 1	METAP1	43.215	13.629	11.4	3	3	3	1.013	1.053	0.921	1.113	1.03	0.897	1.099	0.41814	0.978	0.4641	0.974	0.6893	1.017	0.782596
P53597	Succinate--CoA ligase [ADP/GDP-forming] subunit alpha, mitochondrial	SUCLG1	36.249	72.578	26.9	8	13	8	0.977	0.979	1.024	1.067	1.016	0.982	1.092	0.097264	1.038	0.135644	0.959	0.48676	1.02967	0.608908
P53618	Coatomer subunit beta	COPB1	107.14	69.863	16.7	15	17	15	0.992	1.094	0.918	1.039	1	1.015	1.047	0.020522	0.914	0.137985	1.106	0.0049423	1.02233	0.810765
P53621	Coatomer subunit alpha	COPA	138.34	245.45	24.4	26	36	26	1.009	1.024	1.021	0.99	0.992	1.007	0.981	0.66978	0.969	0.146184	0.986	0.93636	0.978667	0.0761087
P53675	Clathrin heavy chain 2	CLTCL1	187.03	-2	10.7	18	24	1	0.898	1.011	1.074	1.003	0.963	1.057	1.117		0.953		0.984		1.018	0.818951
P53677	AP-3 complex subunit mu-2	AP3M2	46.977	1.6983	4.3	2	2	1
P53680	AP-2 complex subunit sigma	AP2S1	17.018	4.7146	16.9	3	3	3	0.971	0.918	0.915	1.083	1.163	0.96	1.115	0.4247	1.267	0.32104	1.049	0.6968	1.14367	0.194196
P53801	Pituitary tumor-transforming gene 1 protein-interacting protein	PTTG1IP	20.324	6.1946	10	1	1	1
P53814	Smoothelin	SMTN	99.058	1.5203	1	1	1	1
P53990	IST1 homolog	IST1	39.75	25.603	15.7	6	8	6	1.037	1.009	1.017	0.972	1.004	1.012	0.937	0.052343	0.995	0.68522	0.995	0.86658	0.975667	0.414678
P53992	Protein transport protein Sec24C	SEC24C	118.32	62.95	10	8	9	8	1.021	1.018	0.959	1.047	1.081	1.001	1.025	0.58802	1.062	0.20058	1.044	0.099604	1.04367	0.0766905
P53999	Activated RNA polymerase II transcriptional coactivator p15	SUB1	14.395	16.857	35.4	6	10	6	1.03	1.016	1.021	0.908	0.902	1.049	0.882	0.00103559	0.888	0.013817	1.027	0.57028	0.932333	0.355035
P54105	Methylosome subunit pICln	CLNS1A	26.215	19.828	5.5	1	1	1	0.898	0.981	0.955	1.095	0.998	1.087	1.219		1.017		1.138		1.12467	0.218079
P54136	Arginine--tRNA ligase, cytoplasmic	RARS	75.378	70.007	24.4	16	21	16	1.033	1.049	1.005	0.975	0.948	0.968	0.944	0.0093236	0.904	0.023704	0.963	0.096441	0.937	0.103469
P54289	Voltage-dependent calcium channel subunit alpha-2/delta-1	CACNA2D1	124.57	29.616	7	7	7	7	1.03	1.087	1.066	0.948	0.936	0.959	0.92	0.0155842	0.861	0.002461	0.9	0.00020286	0.893667	0.0419867
P54577	Tyrosine--tRNA ligase, cytoplasmic	YARS	59.143	50.069	39	21	23	21	1.061	1.094	1.071	0.948	0.943	0.909	0.893	0.00099562	0.862	2.3889e-05	0.849	0.00011763	0.868	0.0163065
P54578	Ubiquitin carboxyl-terminal hydrolase 14	USP14	56.068	254.31	41.1	17	23	17	0.986	1.029	0.963	1.014	1	0.981	1.028	0.170682	0.972	0.34054	1.019	0.21646	1.00633	0.804271
P54619	5'-AMP-activated protein kinase subunit gamma-1	PRKAG1	37.579	11.554	6.3	2	2	2	1.037	1.068	0.862	1.107	0.94	1.022	1.068	0.49678	0.88	0.24498	1.186	0.41196	1.04467	0.767569
P54652	Heat shock-related 70 kDa protein 2	HSPA2	70.02	68.854	32.2	20	39	8	1.112	1.071	1.127	0.87	0.899	0.952	0.782	0.00044481	0.839	0.000101149	0.845	0.000139128	0.822	0.0229081
P54687	Branched-chain-amino-acid aminotransferase, cytosolic	BCAT1	42.966	2.994	4.4	2	2	2	1.153	0.995	1.108	0.899	0.885	0.983	0.78		0.889		0.887		0.852	0.0922621
P54707	Potassium-transporting ATPase alpha chain 2	ATP12A	115.51	-2	3.6	5	8	0
P54709	Sodium/potassium-transporting ATPase subunit beta-3	ATP1B3	31.512	38.518	14	3	3	3	1.057	1.029	1.027	0.935	0.904	1.067	0.885		0.879		1.039		0.934333	0.400138
P54725	UV excision repair protein RAD23 homolog A	RAD23A	39.609	6.1474	11.6	5	8	3	0.871	0.886	0.833	1.188	1.074	1.164	1.364	0.050122	1.212	0.020402	1.397	0.032501	1.32433	0.0352072
P54727	UV excision repair protein RAD23 homolog B	RAD23B	43.171	31.003	19.3	10	16	8	1.062	0.997	1.035	0.981	0.963	0.95	0.924	0.0057565	0.966	0.50012	0.918	0.48576	0.936	0.0772746
P54753	Ephrin type-B receptor 3	EPHB3	110.33	1.5032	3.1	3	3	1	0.934	0.949	0.79	1.166	1.108	1.073	1.248		1.168		1.358		1.258	0.0509065
P54760	Ephrin type-B receptor 4	EPHB4	108.27	26.955	8	7	8	5	0.94	1.036	0.965	1.061	0.993	1.007	1.129	0.129045	0.958	0.41354	1.044	0.82144	1.04367	0.557862
P54819	Adenylate kinase 2, mitochondrial	AK2	26.477	172.84	52.3	9	13	9	1.041	0.972	0.961	0.992	1.045	1	0.953	0.80454	1.075	0.059742	1.041	0.172921	1.023	0.674754
P54920	Alpha-soluble NSF attachment protein	NAPA	33.232	63.022	32.2	8	10	8	0.946	1.033	0.963	1.04	1	1.042	1.099	0.073459	0.968	0.64416	1.082	0.29022	1.04967	0.439106
P54922	[Protein ADP-ribosylarginine] hydrolase	ADPRH	39.506	1.4519	4.2	1	1	1
P55001	Microfibrillar-associated protein 2	MFAP2	20.825	17.29	22.4	3	6	3	0.945	1.047	0.897	1.1	1.064	0.965	1.164	0.23954	1.016	0.35788	1.076	0.8453	1.08533	0.238018
P55008	Allograft inflammatory factor 1	AIF1	16.703	7.8264	21.8	3	4	3	0.88	0.893	0.869	1.116	1.162	1.094	1.268	0.004697	1.301	0.019055	1.259	0.045463	1.276	0.00250044
P55010	Eukaryotic translation initiation factor 5	EIF5	49.222	45.766	14.2	6	10	6	1.124	1.053	1.04	0.901	0.892	0.979	0.802	0.0025973	0.847	0.00030325	0.941	0.053301	0.863333	0.121802
P55036	26S proteasome non-ATPase regulatory subunit 4	PSMD4	40.736	39.238	20.4	6	8	4	1.035	0.905	1.025	1.031	0.921	1.103	0.996	0.92106	1.018	0.7755	1.076	0.38818	1.03	0.410989
P55039	Developmentally-regulated GTP-binding protein 2	DRG2	40.746	8.9879	9.3	3	3	3	1.038	1.033	1.113	0.93	1.003	0.892	0.896	0.31904	0.971	0.37576	0.801	0.049097	0.889333	0.22028
P55058	Phospholipid transfer protein	PLTP	54.739	35.147	4.9	2	3	2	0.95	1	1.019	1.065	1.043	1.044	1.121	0.23774	1.043	0.6184	1.025	0.41954	1.063	0.214062
P55060	Exportin-2	CSE1L	110.42	92.949	17.3	15	18	15	0.995	1.014	0.984	1.011	1.011	0.968	1.016	0.32856	0.997	0.50552	0.984	0.9717	0.999	0.932594
P55072	Transitional endoplasmic reticulum ATPase	VCP	89.321	323.31	56.3	39	69	39	1.025	1.023	1.022	0.956	0.978	0.999	0.933	0.0009179	0.956	0.49118	0.977	0.78484	0.955333	0.106488
P55081	Microfibrillar-associated protein 1	MFAP1	51.958	2.0141	3	1	1	1
P55083	Microfibril-associated glycoprotein 4	MFAP4	28.648	169.37	20	3	16	3	0.823	0.802	0.818	1.164	1.164	1.214	1.414	6.98996e-13	1.451	6.77125e-13	1.484	1.1973e-10	1.44967	0.00211533
P55084	Trifunctional enzyme subunit beta, mitochondrial	HADHB	51.294	139.46	39	18	35	18	1.021	1.048	1	0.981	0.964	0.969	0.961	0.46342	0.92	0.00035573	0.969	0.34842	0.95	0.120369
P55145	Mesencephalic astrocyte-derived neurotrophic factor	MANF	20.7	59.111	41.2	9	13	9	0.977	0.959	0.981	1.079	0.995	1.044	1.104	0.0185978	1.038	0.069384	1.064	0.0054443	1.06867	0.0947603
P55157	Microsomal triglyceride transfer protein large subunit	MTTP	99.35	7.2899	3.4	2	2	2	0.901	1.016	0.851	1.049	0.976	1.221	1.164		0.961		1.435		1.18667	0.381734
P55196	Afadin	AFDN	206.8	10.419	3.1	5	5	4	1.03	1.026	0.998	1.039	1.016	0.982	1.009	0.52892	0.99	0.40008	0.984	0.6449	0.994333	0.598364
P55209	Nucleosome assembly protein 1-like 1	NAP1L1	45.374	71.589	14.3	4	5	3	0.991	0.968	0.987	0.983	0.963	1.059	0.992	0.73556	0.995	0.80392	1.073	0.90634	1.02	0.604701
P55263	Adenosine kinase	ADK	40.545	6.5507	9.7	4	4	4	0.984	0.926	1.057	0.968	1.039	1.029	0.984	0.76172	1.122	0.3401	0.974	0.72694	1.02667	0.706576
P55265	Double-stranded RNA-specific adenosine deaminase	ADAR	136.06	97.27	12.9	15	20	15	0.936	0.979	0.975	1.005	1.037	1.07	1.074	0.0071632	1.059	0.153022	1.097	0.0148605	1.07667	0.0277417
P55268	Laminin subunit beta-2	LAMB2	195.98	323.31	36	51	75	51	0.93	0.953	0.925	1.069	1.039	1.072	1.149	5.7836e-12	1.09	0.003338	1.159	1.3004e-08	1.13267	0.0339541
P55287	Cadherin-11	CDH11	87.964	105.31	18.5	13	16	13	1.025	0.953	1.019	1.014	0.988	1.046	0.989	0.2985	1.037	0.3836	1.026	0.78526	1.01733	0.436028
P55290	Cadherin-13	CDH13	78.286	48.225	10.2	6	9	6	0.909	0.831	0.815	1.134	1.157	1.167	1.248	0.041204	1.392	0.0054031	1.432	0.065722	1.35733	0.0274031
P55735	Protein SEC13 homolog	SEC13	35.54	16.457	21.7	6	7	6	0.988	1.004	1.055	1.069	0.965	0.969	1.082	0.2574	0.961	0.39166	0.918	0.34588	0.987	0.820154
P55769	NHP2-like protein 1	SNU13	14.173	56.296	39.8	4	7	4	1.014	0.97	1.087	0.99	0.963	0.954	0.976	0.29294	0.993	0.46758	0.878	0.022939	0.949	0.371772
P55786	Puromycin-sensitive aminopeptidase	NPEPPS	103.28	155.69	33.2	29	41	29	1.019	0.983	1.025	0.981	0.996	0.994	0.963	0.26	1.013	0.78606	0.97	0.048219	0.982	0.441832
P55789	FAD-linked sulfhydryl oxidase ALR	GFER	23.449	1.4297	5.9	1	1	1	0.952	1.019	1.002	0.992	0.991	1.054	1.042		0.973		1.052		1.02233	0.549485
P55795	Heterogeneous nuclear ribonucleoprotein H2	HNRNPH2	49.263	150.3	40.3	14	28	6	0.982	1.031	1.016	0.981	0.959	1.011	0.999	0.8022	0.93	0.0277	0.995	0.48766	0.974667	0.454189
P55809	Succinyl-CoA:3-ketoacid coenzyme A transferase 1, mitochondrial	OXCT1	56.157	52.589	16.9	9	10	9	0.951	0.972	1.014	1.01	1.027	0.996	1.062	0.189862	1.057	0.76864	0.982	0.76552	1.03367	0.405446
P55884	Eukaryotic translation initiation factor 3 subunit B	EIF3B	92.48	152.15	23.7	17	22	17	0.971	1.037	0.971	1.031	0.981	0.995	1.062	0.098405	0.946	0.026123	1.025	0.29776	1.011	0.837196
P55899	IgG receptor FcRn large subunit p51	FCGRT	39.743	7.1392	6.6	2	2	2	1.033	1.132	0.995	0.977	0.843	1.047	0.946		0.745		1.052		0.914333	0.508544
P55957	BH3-interacting domain death agonist	BID	21.994	2.0787	5.6	1	2	1	1.03	0.941	0.991	1.139	1.016	0.911	1.106		1.08		0.919		1.035	0.705279
P56134	ATP synthase subunit f, mitochondrial	ATP5J2	10.918	4.5071	11.7	1	1	1	0.895	1.009	1.073	0.954	1.054	1.011	1.066		1.045		0.942		1.01767	0.76492
P56192	Methionine--tRNA ligase, cytoplasmic	MARS	101.11	24.911	10	7	8	7	1	1.047	1.015	0.938	0.963	0.953	0.938	0.45024	0.92	0.23892	0.939	0.118278	0.932333	0.0132028
P56211	cAMP-regulated phosphoprotein 19	ARPP19	12.323	5.0054	33	2	2	1
P56270	Myc-associated zinc finger protein	MAZ	48.607	6.5115	5.5	3	4	2	1.085	1.136	1.005	0.99	0.9	0.914	0.912		0.792		0.909		0.871	0.132772
P56277	Cx9C motif-containing protein 4	CMC4	7.7469	4.6048	25	1	1	1	0.81	0.866	0.78	1.155	1.24	1.148	1.426		1.432		1.472		1.44333	0.00110319
P56385	ATP synthase subunit e, mitochondrial	ATP5I	7.9331	7.7612	14.5	1	1	1	0.812	0.916	0.926	1.031	1.138	1.169	1.27		1.242		1.262		1.258	0.00125118
P56537	Eukaryotic translation initiation factor 6	EIF6	26.599	118.19	35.9	6	7	6	0.979	1.091	0.944	1.085	1.005	1.012	1.108	0.02882	0.921	0.035495	1.072	0.31768	1.03367	0.709498
P56545	C-terminal-binding protein 2	CTBP2	48.944	3.0985	11.7	6	6	2	1.082	1.042	1.112	0.91	0.932	0.937	0.841		0.894		0.843		0.859333	0.024969
P56556	NADH dehydrogenase [ubiquinone] 1 alpha subcomplex subunit 6	NDUFA6	17.871	4.3804	14.9	3	3	3	0.884	1.048	0.91	1.149	1.098	0.927	1.3		1.048		1.019		1.12233	0.365601
P56962	Syntaxin-17	STX17	33.403	4.4094	6.3	2	2	2	0.924	0.974	1.021	1.124	1	0.975	1.216		1.027		0.955		1.066	0.571888
P57087	Junctional adhesion molecule B	JAM2	33.207	12.397	6	1	1	1
P57105	Synaptojanin-2-binding protein	SYNJ2BP	15.928	12.604	14.5	2	2	2	0.907	1.139	1.04	0.826	1.028	1.05	0.911		0.903		1.01		0.941333	0.295742
P57721	Poly(rC)-binding protein 3	PCBP3	39.465	14.315	19.7	6	14	1	1.026	1.063	1.004	0.931	1	0.987	0.907	0.123859	0.941	0.041862	0.983	0.89712	0.943667	0.176267
P57737	Coronin-7	CORO7	100.6	5.382	3.4	3	3	3
P57740	Nuclear pore complex protein Nup107	NUP107	106.37	11.321	8	7	8	7	0.927	0.995	0.983	0.982	1.016	1.016	1.059	0.3718	1.021	0.42472	1.034	0.34218	1.038	0.105252
P57768	Sorting nexin-16	SNX16	39.166	1.962	2.9	1	1	1
P57772	Selenocysteine-specific elongation factor	EEFSEC	65.304	42.331	9.9	5	5	5	1.002	1.126	0.986	0.985	0.919	1.004	0.983	0.45406	0.816	0.11484	1.018	0.73778	0.939	0.506012
P58012	Forkhead box protein L2	FOXL2	38.772	5.1719	2.9	1	1	1	1.103	1.066	0.887	0.947	1.03	0.987	0.859		0.966		1.113		0.979333	0.79979
P58335	Anthrax toxin receptor 2	ANTXR2	53.666	7.0819	6.7	3	3	3
P58546	Myotrophin	MTPN	12.895	96.794	20.3	2	4	2	0.998	0.998	1.039	1.028	0.982	0.969	1.03	0.28944	0.984	0.60218	0.933	0.94998	0.982333	0.647603
P58876	Histone H2B type 1-D	HIST1H2BD	13.936	1.7336	72.2	11	135	1	1.084	1.114	0.956	0.902	1.04	0.919	0.832		0.934		0.961		0.909	0.213147
P59998	Actin-related protein 2/3 complex subunit 4	ARPC4	19.667	10.578	28	5	11	5	1.036	1.009	1.036	0.953	1.013	0.979	0.92	0.144383	1.004	0.61188	0.945	0.158218	0.956333	0.288512
P60002	Transcription elongation factor 1 homolog	ELOF1	9.4618	18.509	21.7	1	2	1	0.967	1.019	0.997	0.998	1.112	0.913	1.032		1.091		0.916		1.013	0.885618
P60033	CD81 antigen	CD81	25.809	88.134	9.7	1	2	1	0.93	0.977	0.903	1.069	1.048	1.086	1.149	0.0175813	1.073	0.39764	1.203	0.168316	1.14167	0.0840091
P60174	Triosephosphate isomerase	TPI1	30.791	294.03	67.5	18	65	18	1.006	0.978	0.997	0.994	1.012	1.014	0.988	0.6794	1.035	0.061038	1.017	0.0125154	1.01333	0.513673
P60228	Eukaryotic translation initiation factor 3 subunit E	EIF3E	52.22	62.217	28.5	13	15	13	0.998	1.045	0.998	0.988	0.994	0.983	0.99	0.5728	0.951	0.97962	0.985	0.92458	0.975333	0.245883
P60468	Protein transport protein Sec61 subunit beta	SEC61B	9.9743	18.465	37.5	3	6	3	1.069	1.1	0.979	0.929	0.979	0.946	0.869	0.133104	0.89	0.009701	0.966	0.26354	0.908333	0.131645
P60510	Serine/threonine-protein phosphatase 4 catalytic subunit	PPP4C	35.08	3.6825	11.1	3	4	1	0.979	1.032	1.025	1.037	0.93	1.016	1.059		0.901		0.991		0.983667	0.77613
P60660	Myosin light polypeptide 6	MYL6	16.93	169.93	52.3	8	26	6	0.991	0.982	0.997	0.996	0.981	1.042	1.005	0.24488	0.999	0.9788	1.045	0.096881	1.01633	0.452338
P60842	Eukaryotic initiation factor 4A-I	EIF4A1	46.153	116.78	36.2	17	27	8	1.081	0.969	1.043	0.893	0.965	1.024	0.826	0.024997	0.996	0.477	0.982	0.73756	0.934667	0.436334
P60866	40S ribosomal protein S20	RPS20	13.373	29.19	36.1	5	10	5	1.036	0.995	1.001	0.996	1.001	0.961	0.961	0.090156	1.006	0.51308	0.96	0.2007	0.975667	0.318729
P60891	Ribose-phosphate pyrophosphokinase 1	PRPS1	34.834	120.21	39.6	11	18	6	0.941	0.974	0.951	1.025	1.039	1.078	1.089	0.0049437	1.067	0.189202	1.134	0.0048759	1.09667	0.052391
P60900	Proteasome subunit alpha type-6	PSMA6	27.399	130.06	45.1	11	18	11	0.983	0.979	1.018	1.024	0.984	1.056	1.042	0.85284	1.005	0.68704	1.037	0.109338	1.028	0.186258
P60903	Protein S100-A10	S100A10	11.203	18.796	45.4	4	10	4	1.074	0.967	0.992	0.97	1	0.976	0.903	0.0076444	1.034	0.34632	0.984	0.60984	0.973667	0.619025
P60953	Cell division control protein 42 homolog	CDC42	21.258	103.57	43.5	8	24	7	1.069	1.023	1.049	0.991	0.978	0.965	0.927	0.0056604	0.956	0.060097	0.92	0.030977	0.934333	0.0418309
P60981	Destrin	DSTN	18.506	66.324	46.7	12	28	11	1.012	0.963	0.981	1.046	1.004	1.011	1.034	0.9638	1.043	0.125822	1.031	0.050903	1.036	0.0141897
P60983	Glia maturation factor beta	GMFB	16.713	8.7564	20.4	4	5	4
P61006	Ras-related protein Rab-8A	RAB8A	23.668	21.559	26.6	5	8	4	1.024	1.041	0.998	0.86	0.996	0.972	0.84	0.047937	0.957	0.44902	0.974	0.3195	0.923667	0.289858
P61009	Signal peptidase complex subunit 3	SPCS3	20.313	7.4143	11.1	2	2	2	1.058	1.001	1.002	0.966	1.031	0.957	0.913		1.03		0.955		0.966	0.493071
P61011	Signal recognition particle 54 kDa protein	SRP54	55.704	17.048	15.5	7	9	7	1.094	0.989	1.027	1.048	0.965	0.831	0.958	0.94356	0.976	0.34122	0.809	0.077225	0.914333	0.331044
P61018	Ras-related protein Rab-4B	RAB4B	23.586	5.8579	12.2	2	2	2	0.832	0.958	0.978	1.119	1.102	1.015	1.345		1.15		1.038		1.17767	0.229323
P61019	Ras-related protein Rab-2A	RAB2A	23.545	121.13	57.1	11	18	6	0.918	1.021	1.075	1.171	0.956	0.991	1.276	0.28994	0.936	0.99544	0.922	0.30464	1.04467	0.827462
P61020	Ras-related protein Rab-5B	RAB5B	23.707	106.15	37.7	6	10	4	1.014	1.034	1.016	1.002	0.98	1.025	0.988	0.9468	0.948	0.04766	1.009	0.54812	0.981667	0.489449
P61026	Ras-related protein Rab-10	RAB10	22.541	17.909	33	7	11	5	1.002	0.983	1.03	1.009	0.991	0.979	1.007	0.61194	1.008	0.9082	0.95	0.69914	0.988333	0.663712
P61081	NEDD8-conjugating enzyme Ubc12	UBE2M	20.9	48.832	42.1	8	10	8	0.964	0.961	1.008	1.013	1.045	0.991	1.051	0.80366	1.087	0.10364	0.983	0.66194	1.04033	0.397207
P61086	Ubiquitin-conjugating enzyme E2 K	UBE2K	22.406	13.617	24	4	4	4	0.992	1.057	1.004	1.046	0.986	0.96	1.054	0.82734	0.933	0.124195	0.956	0.81806	0.981	0.696101
P61088	Ubiquitin-conjugating enzyme E2 N	UBE2N	17.138	76.073	53.3	8	17	8	0.986	1.044	1.004	0.986	0.98	0.951	1	0.84588	0.939	0.0058641	0.947	0.13798	0.962	0.246596
P61106	Ras-related protein Rab-14	RAB14	23.897	114.54	57.2	10	13	10	1.039	0.992	1.061	0.96	0.977	0.971	0.924	0.106637	0.985	0.96788	0.915	0.22588	0.941333	0.163996
P61158	Actin-related protein 3	ACTR3	47.371	189.11	47.6	18	32	18	1.007	1.02	1.009	0.99	0.971	1.029	0.983	0.21462	0.952	0.022701	1.02	0.98966	0.985	0.590189
P61160	Actin-related protein 2	ACTR2	44.76	65.05	30.2	10	14	10	1.016	1	1.019	1.001	0.977	0.992	0.985	0.6299	0.977	0.66204	0.974	0.6678	0.978667	0.0343249
P61163	Alpha-centractin	ACTR1A	42.613	135.84	28.5	9	13	5	0.937	0.998	1.039	1.048	0.979	1.012	1.118	0.035177	0.981	0.6301	0.974	0.67296	1.02433	0.727265
P61201	COP9 signalosome complex subunit 2	COPS2	51.596	37.094	22.3	10	12	10	0.985	0.975	1.009	0.985	1.03	1.058	1	0.54774	1.056	0.4238	1.049	0.23104	1.035	0.246116
P61221	ATP-binding cassette sub-family E member 1	ABCE1	67.314	42.223	13.5	8	10	8	1.013	0.987	1.071	0.91	0.974	1.001	0.898	0.038859	0.987	0.701	0.935	0.13756	0.94	0.202737
P61224	Ras-related protein Rap-1b	RAP1B	20.825	153.53	46.7	10	21	4	1.02	0.964	0.918	0.996	1.055	1.005	0.976	0.67566	1.094	0.0061211	1.095	0.25258	1.055	0.381315
P61225	Ras-related protein Rap-2b	RAP2B	20.504	40.547	28.4	5	6	5	1.013	1.017	1.078	0.942	0.987	0.967	0.93	0.057842	0.971	0.5502	0.897	0.050483	0.932667	0.129384
P61244	Protein max	MAX	18.275	2.6282	6.2	1	2	1
P61247	40S ribosomal protein S3a	RPS3A	29.945	127.35	54.5	16	25	16	1.061	1.044	1.071	0.927	0.942	0.939	0.874	3.5622e-06	0.902	0.00193865	0.877	1.64072e-05	0.884333	0.0097459
P61254	60S ribosomal protein L26	RPL26	17.258	11.081	24.1	5	7	2	1.086	1.022	1.065	0.883	1.005	0.981	0.813	0.034536	0.983	0.7489	0.921	0.157223	0.905667	0.273003
P61289	Proteasome activator complex subunit 3	PSME3	29.506	2.9678	4.3	1	1	1
P61313	60S ribosomal protein L15	RPL15	24.146	47.409	31.9	7	9	7	1.059	1.111	1.135	0.894	0.856	0.94	0.844	0.00081707	0.77	0.0036602	0.828	0.022721	0.814	0.0263777
P61326	Protein mago nashi homolog	MAGOH	17.163	56.771	42.5	4	6	4	1.054	1.068	1.047	1.008	0.989	0.994	0.956	0.31116	0.926	0.9549	0.949	0.8483	0.943667	0.0389279
P61353	60S ribosomal protein L27	RPL27	15.798	1.6266	6.6	1	2	1	0.963	1.07	1.005	1.07	0.9	1.018	1.111		0.841		1.013		0.988333	0.871823
P61421	V-type proton ATPase subunit d 1	ATP6V0D1	40.329	10.589	12	4	4	4	1.015	0.944	1.005	0.99	0.96	1.101	0.975	0.36054	1.017	0.34138	1.096	0.125376	1.02933	0.57602
P61457	Pterin-4-alpha-carbinolamine dehydratase	PCBD1	11.999	43.221	42.3	5	6	4	0.866	0.982	0.928	1.065	1.002	1.113	1.23	0.02824	1.02	0.72504	1.199	0.02566	1.14967	0.19844
P61513	60S ribosomal protein L37a	RPL37A	10.275	3.4526	17.4	2	3	2
P61586	Transforming protein RhoA	RHOA	21.768	115.32	43.5	9	24	3	1.083	0.927	1.054	0.949	0.989	1.001	0.876	0.069922	1.067	0.097957	0.95	0.42496	0.964333	0.628969
P61601	Neurocalcin-delta	NCALD	22.245	37.993	37.8	7	12	4	1.024	0.969	1.02	0.921	1.025	1.045	0.899	0.67362	1.058	0.59392	1.025	0.47008	0.994	0.902411
P61604	10 kDa heat shock protein, mitochondrial	HSPE1	10.932	50.982	75.5	9	18	9	0.958	0.978	0.964	1.028	1.009	1.072	1.073	0.0113793	1.032	0.71438	1.112	0.00144028	1.07233	0.119466
P61619	Protein transport protein Sec61 subunit alpha isoform 1	SEC61A1	52.264	18.455	9	4	7	4	1.028	1.042	1.039	1.048	0.948	0.926	1.019	0.851	0.91	0.065703	0.891	0.20718	0.94	0.338717
P61626	Lysozyme C	LYZ	16.537	25.864	32.4	5	9	5	0.696	0.655	0.699	1.33	1.274	1.362	1.911	1.52331e-05	1.945	1.7673e-06	1.948	1.66729e-05	1.93467	0.000130318
P61758	Prefoldin subunit 3	VBP1	22.658	22.548	40.6	8	10	8	1.046	1.035	0.962	0.973	0.944	1.042	0.93	0.37376	0.912	0.20536	1.083	0.81462	0.975	0.711797
P61764	Syntaxin-binding protein 1	STXBP1	67.568	14.084	9.3	5	5	5	1.007	0.918	1.067	1.147	0.938	0.95	1.139	0.26176	1.022	0.80438	0.89	0.31266	1.017	0.905054
P61769	Beta-2-microglobulin	B2M	13.714	17.659	37.8	4	7	4	0.84	0.76	0.815	1.259	1.184	1.213	1.499	0.00059929	1.558	0.000155001	1.488	0.0017015	1.515	0.0017634
P61916	Epididymal secretory protein E1	NPC2	16.57	22.911	43	5	8	5	0.989	1.021	0.978	1.029	1.034	0.994	1.04	0.165123	1.013	0.69256	1.016	0.4988	1.023	0.15605
P61923	Coatomer subunit zeta-1	COPZ1	20.198	15.137	8.5	2	3	2	0.978	0.905	0.939	1.149	1.045	1.025	1.175		1.155	0.47252	1.092		1.14067	0.0401338
P61952	Guanine nucleotide-binding protein G(I)/G(S)/G(O) subunit gamma-11	GNG11	8.4807	6.9436	17.8	1	1	1	0.922	1.094	0.797	0.975	0.991	1.233	1.057		0.906		1.547		1.17	0.570425
P61956	Small ubiquitin-related modifier 2	SUMO2	10.871	22.338	27.4	3	8	3	1.031	0.981	1.017	0.994	0.998	1.005	0.964	0.180062	1.017	0.70716	0.988	0.35308	0.989667	0.631287
P61960	Ubiquitin-fold modifier 1	UFM1	9.1175	45.611	27.1	2	3	2	0.958	0.968	0.956	1.041	1.049	1.06	1.087	0.29372	1.084	0.84338	1.109	0.125378	1.09333	0.00959445
P61962	DDB1- and CUL4-associated factor 7	DCAF7	38.926	18.877	11.7	4	5	4	0.974	1.162	0.963	1.035	0.987	0.931	1.063	0.049021	0.849	0.31492	0.967	0.6688	0.959667	0.6269
P61964	WD repeat-containing protein 5	WDR5	36.588	22.72	18.3	5	6	5	0.932	1.001	0.993	1.015	0.983	0.994	1.089	0.5234	0.982	0.70726	1.001	0.2565	1.024	0.618633
P61970	Nuclear transport factor 2	NUTF2	14.478	87.008	56.7	5	11	5	1.023	1.006	1.06	0.96	0.945	0.991	0.938	0.026604	0.939	0.059437	0.935	0.0057392	0.937333	0.000588827
P61978	Heterogeneous nuclear ribonucleoprotein K	HNRNPK	50.976	205.69	38	19	43	19	0.995	1.016	1.03	0.99	0.997	0.989	0.995	0.79212	0.981	0.0140962	0.96	0.54794	0.978667	0.23132
P61981	14-3-3 protein gamma	YWHAG	28.302	125.67	43.3	11	32	7	1.064	0.982	1.004	0.956	1	1.022	0.898	0.054659	1.018	0.953	1.018	0.28744	0.978	0.685774
P62070	Ras-related protein R-Ras2	RRAS2	23.399	5.5383	26	5	9	3	1.036	1.059	1.008	0.993	0.998	0.924	0.958	0.57078	0.942	0.67472	0.917	0.188638	0.939	0.0560313
P62072	Mitochondrial import inner membrane translocase subunit Tim10	TIMM10	10.333	11.303	31.1	3	3	3	0.966	0.963	0.998	1.049	1.11	0.923	1.086	0.49572	1.153	0.122356	0.925	0.4659	1.05467	0.605108
P62081	40S ribosomal protein S7	RPS7	22.127	20.15	23.2	6	10	6	1.151	1.028	1.03	0.933	0.995	0.863	0.811	0.053539	0.968	0.08102	0.838	0.068442	0.872333	0.170966
P62136	Serine/threonine-protein phosphatase PP1-alpha catalytic subunit	PPP1CA	37.512	4.4142	33.3	9	17	2	0.963	1.014	1.043	0.973	1.004	1.012	1.01		0.99		0.97		0.99	0.549824
P62140	Serine/threonine-protein phosphatase PP1-beta catalytic subunit	PPP1CB	37.186	100.03	36.4	10	20	3	0.987	1.047	0.894	1.078	1.013	1.019	1.092	0.91852	0.968	0.135702	1.14	0.26506	1.06667	0.408646
P62158	Calmodulin	CALM1	16.837	182.81	52.3	9	33	9	0.999	0.988	1.024	0.992	0.984	1.021	0.993	0.72402	0.996	0.26672	0.997	0.24926	0.995333	0.0871173
P62166	Neuronal calcium sensor 1	NCS1	21.878	4.7862	12.1	2	2	2	0.985	0.983	0.965	1.061	1.036	0.988	1.077	0.46732	1.054	0.67822	1.024	0.82794	1.05167	0.107271
P62191	26S protease regulatory subunit 4	PSMC1	49.184	156.34	33.4	11	15	11	1.007	0.989	1.03	0.966	1.036	1.022	0.959	0.057644	1.048	0.25788	0.992	0.66946	0.999667	0.977584
P62195	26S protease regulatory subunit 8	PSMC5	45.626	155.59	41.6	13	23	12	0.991	1.044	1.017	1.043	0.975	0.991	1.052	0.3607	0.934	0.0063375	0.974	0.5106	0.986667	0.764177
P62241	40S ribosomal protein S8	RPS8	24.205	128.32	48.1	8	13	8	1.024	1.064	1.094	0.946	0.967	0.928	0.924	0.4549	0.909	0.123382	0.848	0.021498	0.893667	0.0724512
P62244	40S ribosomal protein S15a	RPS15A	14.839	23.934	70.8	9	12	9	1.08	1.047	1.011	0.918	1.031	0.99	0.85	0.0028849	0.985	0.48978	0.979	0.7996	0.938	0.37778
P62249	40S ribosomal protein S16	RPS16	16.445	29.945	52.1	8	13	8	1.03	1.045	1.007	0.964	0.95	0.988	0.936	0.026976	0.909	0.0112768	0.981	0.85894	0.942	0.15708
P62253	Ubiquitin-conjugating enzyme E2 G1	UBE2G1	19.509	4.5815	7.1	1	1	1
P62258	14-3-3 protein epsilon	YWHAE	29.174	323.31	73.7	21	45	18	0.973	1	1.013	0.984	1.015	1.006	1.011	0.90396	1.015	0.6654	0.993	0.88474	1.00633	0.527137
P62263	40S ribosomal protein S14	RPS14	16.273	114.28	38.4	6	11	6	1.048	1.074	1.056	0.926	0.95	0.898	0.884	0.38718	0.885	0.058795	0.85	0.138763	0.873	0.0139749
P62266	40S ribosomal protein S23	RPS23	15.807	22.281	29.4	5	9	5	0.991	1.068	1.148	0.925	0.937	0.9	0.933	0.072802	0.877	0.0030804	0.784	2.1444e-06	0.864667	0.140994
P62269	40S ribosomal protein S18	RPS18	17.718	33.574	53.3	11	17	11	1.095	1.081	1.066	0.944	0.936	0.905	0.862	0.00024478	0.866	3.0397e-06	0.849	5.7511e-05	0.859	0.00231916
P62273	40S ribosomal protein S29	RPS29	6.6767	2.9369	28.6	3	4	3	1.041	0.915	1.095	0.942	1.041	0.97	0.905	0.0070621	1.138	0.27424	0.886	0.025196	0.976333	0.785184
P62277	40S ribosomal protein S13	RPS13	17.222	38.336	48.3	8	16	8	1.107	1.043	1.155	0.868	0.938	0.926	0.784	0.0022768	0.899	0.072582	0.802	0.00036277	0.828333	0.0670136
P62280	40S ribosomal protein S11	RPS11	18.431	41.89	34.2	7	13	7	1.029	1.029	1.044	0.959	0.991	0.955	0.932	0.167378	0.963	0.3174	0.915	0.046023	0.936667	0.0697536
P62304	Small nuclear ribonucleoprotein E	SNRPE	10.803	17.137	25	2	4	2	1.042	1.061	1.09	0.999	0.95	0.877	0.959	0.0095784	0.895	0.50082	0.805	0.0164206	0.886333	0.186719
P62306	Small nuclear ribonucleoprotein F	SNRPF	9.7251	13.686	15.1	1	2	1	1.202	1.123	1.209	0.831	0.811	0.85	0.691	0.21532	0.722	0.105045	0.703	0.100365	0.705333	0.00199821
P62308	Small nuclear ribonucleoprotein G	SNRPG	8.496	6.221	35.5	4	8	4	0.976	1.025	1.006	0.995	0.992	1.018	1.019	0.89606	0.968	0.51592	1.012	0.44532	0.999667	0.978799
P62310	U6 snRNA-associated Sm-like protein LSm3	LSM3	11.845	7.7499	11.8	1	4	1	0.94	1.013	0.996	1.065	1.03	0.939	1.133	0.130345	1.017	0.2182	0.943	0.73088	1.031	0.712632
P62312	U6 snRNA-associated Sm-like protein LSm6	LSM6	9.1275	5.7378	43.8	4	4	4
P62314	Small nuclear ribonucleoprotein Sm D1	SNRPD1	13.281	15.437	20.2	2	3	2	0.975	1.019	0.931	1.014	1.041	1.006	1.04	0.45506	1.022	0.56772	1.081	0.40736	1.04767	0.150286
P62316	Small nuclear ribonucleoprotein Sm D2	SNRPD2	13.527	91.972	61.9	8	20	8	1.02	1.003	1.074	1.053	0.993	0.924	1.032	0.34326	0.99	0.9283	0.86	1.89205e-05	0.960667	0.588643
P62318	Small nuclear ribonucleoprotein Sm D3	SNRPD3	13.916	70.006	31.7	3	7	3	0.987	1.074	1.016	0.909	0.973	0.962	0.921	0.21866	0.906	0.64498	0.947	0.196282	0.924667	0.0383097
P62328	Thymosin beta-4	TMSB4X	5.0526	32.644	70.5	5	12	3	1.217	1.125	1.064	0.857	0.934	0.899	0.704	1.5837e-06	0.83	0.003484	0.845	0.00058254	0.793	0.0805878
P62330	ADP-ribosylation factor 6	ARF6	20.082	13.443	14.9	2	2	2	1.016	1.023	0.929	1.123	0.982	0.957	1.105		0.96		1.03		1.03167	0.61291
P62333	26S protease regulatory subunit 10B	PSMC6	44.172	115.87	41.1	14	24	14	1.024	0.997	0.966	0.993	1.035	0.999	0.97	0.35608	1.038	0.068517	1.034	0.68444	1.014	0.667326
P62424	60S ribosomal protein L7a	RPL7A	29.995	46.033	32.7	9	14	9	1.069	1.029	1.049	1.025	0.903	0.941	0.959	0.74516	0.878	0.035136	0.897	0.040664	0.911333	0.102718
P62487	DNA-directed RNA polymerase II subunit RPB7	POLR2G	19.294	2.6297	7.6	1	1	1
P62495	Eukaryotic peptide chain release factor subunit 1	ETF1	49.03	2.4115	3	1	1	1	0.921	1.066	0.971	1.06	1.008	0.989	1.151		0.946		1.019		1.03867	0.669751
P62633	Cellular nucleic acid-binding protein	CNBP	19.463	70.573	53.1	8	9	8	0.919	0.927	0.946	1.08	1.117	1.072	1.175	0.0020779	1.205	0.020939	1.133	0.127079	1.171	0.0187853
P62701	40S ribosomal protein S4, X isoform	RPS4X	29.597	96.331	45.2	15	31	15	1.041	1.054	1.047	0.965	0.975	0.959	0.927	0.40412	0.925	0.00060122	0.916	0.8486	0.922667	0.00310718
P62736	Actin, aortic smooth muscle	ACTA2	42.009	5.2462	71.1	24	283	1	0.892	1.014	0.878	1.077	1.071	0.942	1.207	0.3423	1.056	0.92446	1.073	0.32934	1.112	0.180538
P62745	Rho-related GTP-binding protein RhoB	RHOB	22.123	9.9826	25	4	8	2	0.897	0.884	0.96	1.089	1.088	1.088	1.214	0.173136	1.231	0.073215	1.133	0.21472	1.19267	0.0305687
P62750	60S ribosomal protein L23a	RPL23A	17.695	37.999	34	8	14	8	1.041	1.059	1.061	0.924	0.94	0.977	0.888	0.027744	0.888	0.00039697	0.921	0.023244	0.899	0.0189661
P62753	40S ribosomal protein S6	RPS6	28.68	64.171	34.5	10	21	10	1.036	1.02	1.066	0.951	0.966	0.957	0.918	0.0748	0.947	0.133361	0.898	0.051183	0.921	0.0485267
P62760	Visinin-like protein 1	VSNL1	22.142	3.6658	17.3	3	3	3
P62805	Histone H4	HIST1H4A	11.367	135.56	53.4	10	91	10	1.139	1.065	1.11	0.87	0.919	0.89	0.764	2.3459e-13	0.863	0.00116247	0.802	7.17704e-12	0.809667	0.0392664
P62820	Ras-related protein Rab-1A	RAB1A	22.677	195.11	52.7	11	19	6	1.061	1.07	1.009	0.964	0.95	0.967	0.909	0.0039446	0.888	0.0088417	0.958	0.079604	0.918333	0.0892497
P62826	GTP-binding nuclear protein Ran	RAN	24.423	75.808	37.5	10	24	10	1.061	1.01	1.015	1.007	0.973	0.981	0.949	0.0389	0.963	0.164259	0.967	0.41712	0.959667	0.0275231
P62829	60S ribosomal protein L23	RPL23	14.865	89.845	49.3	6	16	6	1.081	1.062	1.092	0.932	0.946	0.91	0.862	0.0067415	0.891	0.0034174	0.833	0.000195839	0.862	0.0246146
P62834	Ras-related protein Rap-1A	RAP1A	20.987	22.911	41.8	8	17	2	1.072	0.993	1.033	0.988	0.984	0.953	0.922	0.48584	0.991	0.97414	0.923	0.157496	0.945333	0.19163
P62837	Ubiquitin-conjugating enzyme E2 D2	UBE2D2	16.735	12.453	14.3	3	5	2	1.046	0.832	1.382	0.742	0.767	1.222	0.709		0.922		0.884		0.838333	0.208371
P62841	40S ribosomal protein S15	RPS15	17.04	56.245	21.4	2	7	2	1.072	1.122	1.072	0.962	0.948	0.942	0.897	0.033699	0.845	0.0148587	0.879	0.008075	0.873667	0.0242543
P62847	40S ribosomal protein S24	RPS24	15.423	58.671	33.8	4	8	4	1.132	1.085	1.124	0.882	0.863	0.935	0.779	3.5261e-05	0.795	0.00164222	0.832	0.0164045	0.802	0.0114265
P62851	40S ribosomal protein S25	RPS25	13.742	8.8459	28	4	7	4	1.089	1.057	1.04	0.893	0.964	0.921	0.82	0.026497	0.912	0.37074	0.886	0.0054553	0.872667	0.0717544
P62854	40S ribosomal protein S26	RPS26	13.015	55.652	27	3	6	3	1.123	1.019	1.088	0.959	0.925	0.985	0.854	0.51028	0.908	0.7886	0.905	0.82322	0.889	0.0401133
P62857	40S ribosomal protein S28	RPS28	7.8409	30.71	52.2	4	6	4	1.043	1.065	0.987	0.948	0.942	0.999	0.909	0.9147	0.885	0.069502	1.012	0.8745	0.935333	0.305257
P62873	Guanine nucleotide-binding protein G(I)/G(S)/G(T) subunit beta-1	GNB1	37.377	316.3	32.9	10	23	5	0.994	0.963	1.003	1.04	0.976	0.986	1.046	0.64208	1.013	0.76024	0.983	0.53952	1.014	0.599425
P62875	DNA-directed RNA polymerases I, II, and III subunit RPABC5	POLR2L	7.645	4.3892	29.9	2	2	2	1.017	0.911	0.952	1.05	1.049	1.037	1.032		1.151		1.089		1.09067	0.156207
P62877	E3 ubiquitin-protein ligase RBX1	RBX1	12.274	2.9671	13	1	1	1	0.915	0.906	0.972	1.075	1.063	1.075	1.175		1.173		1.106		1.15133	0.0287731
P62879	Guanine nucleotide-binding protein G(I)/G(S)/G(T) subunit beta-2	GNB2	37.331	291.83	42.9	12	20	5	0.998	1.015	0.995	1.028	0.997	1.021	1.03	0.20046	0.982	0.70368	1.026	0.23204	1.01267	0.577478
P62888	60S ribosomal protein L30	RPL30	12.784	64.459	49.6	6	10	6	1.103	1.074	1.051	0.943	0.938	0.976	0.855	0.0038641	0.873	0.00124101	0.929	0.22016	0.885667	0.0572821
P62899	60S ribosomal protein L31	RPL31	14.463	23.737	39.2	6	9	6	1.096	1.051	1.097	0.917	0.89	0.933	0.837	0.0039163	0.847	0.150897	0.851	0.0190606	0.845	0.00128517
P62906	60S ribosomal protein L10a	RPL10A	24.831	150.86	43.8	9	19	9	1.04	0.987	1.087	0.982	0.928	0.955	0.944	0.0046353	0.94	0.20524	0.879	5.9862e-05	0.921	0.0995974
P62910	60S ribosomal protein L32	RPL32	15.86	23.058	45.2	6	11	6	1.174	1.112	1.048	0.862	0.912	0.91	0.734	0.0007399	0.82	0.0132771	0.868	0.020542	0.807333	0.0696164
P62913	60S ribosomal protein L11	RPL11	20.252	31.4	34.3	8	10	8	1.025	1.026	1.022	0.986	0.972	0.935	0.962	0.45042	0.947	0.60386	0.915	0.76242	0.941333	0.0787456
P62917	60S ribosomal protein L8	RPL8	28.024	112.54	35	11	12	11	1.055	1.06	1.07	0.946	0.94	0.94	0.897	0.5548	0.887	0.093175	0.879	0.063196	0.887667	0.00360932
P62937	Peptidyl-prolyl cis-trans isomerase A	PPIA	18.012	184.07	75.2	13	52	13	0.986	0.983	0.996	1.008	1.046	0.996	1.022	0.82004	1.064	0.0126815	1	0.05492	1.02867	0.336237
P62942	Peptidyl-prolyl cis-trans isomerase FKBP1A	FKBP1A	11.951	84.581	41.7	4	10	4	1.07	1.021	1.052	1.009	0.93	1.002	0.943	0.125099	0.911	0.28478	0.952	0.20972	0.935333	0.0548542
P62979	Ubiquitin-40S ribosomal protein S27a	RPS27A	17.965	205.71	58.3	9	43	2	0.956	1.069	0.868	1.093	1.067	0.967	1.143	0.36336	0.998	0.9802	1.114	0.59578	1.085	0.257516
P62993	Growth factor receptor-bound protein 2	GRB2	25.206	64.804	45.6	10	20	10	0.988	0.986	0.998	1.021	1.026	1.017	1.033	0.64298	1.041	0.0628	1.019	0.53186	1.031	0.0575455
P62995	Transformer-2 protein homolog beta	TRA2B	33.665	24.343	24.7	6	8	5	1.086	1.055	1.067	0.912	0.939	0.966	0.84	0.00094307	0.89	0.030181	0.905	0.0136016	0.878333	0.0422535
P63000	Ras-related C3 botulinum toxin substrate 1	RAC1	21.45	31.948	40.6	8	14	7	1.056	0.973	0.981	0.955	1.02	1.032	0.904	0.080521	1.048	0.168003	1.052	0.74028	1.00133	0.987088
P63010	AP-2 complex subunit beta	AP2B1	104.55	154.28	20.7	18	23	9	1.017	0.987	1.059	0.944	0.984	1.041	0.928	0.43694	0.997	0.87674	0.983	0.81888	0.969333	0.360202
P63027	Vesicle-associated membrane protein 2	VAMP2	12.663	61.89	34.5	2	3	1	1.03	1.01	0.952	1.131	0.899	1.014	1.098	0.47144	0.89	0.63332	1.065	0.38534	1.01767	0.883504
P63092	Guanine nucleotide-binding protein G(s) subunit alpha isoforms short	GNAS	45.664	53.771	28.2	11	19	10	0.945	1.015	1.059	0.978	1.009	0.969	1.035	0.38868	0.994	0.90368	0.915	0.043557	0.981333	0.694579
P63096	Guanine nucleotide-binding protein G(i) subunit alpha-1	GNAI1	40.361	39.918	35.9	12	23	3	0.946	1.046	1.06	0.984	1.001	0.988	1.04	0.7394	0.957	0.86726	0.932	0.38306	0.976333	0.598906
P63098	Calcineurin subunit B type 1	PPP3R1	19.3	14.429	23.5	3	5	3	1.052	0.966	0.987	1.003	0.983	0.975	0.953	0.48942	1.018	0.62934	0.988	0.92798	0.986333	0.606899
P63104	14-3-3 protein zeta/delta	YWHAZ	27.745	233.69	52.2	16	54	11	1.029	0.992	1.011	0.965	0.981	1.043	0.938	0.38422	0.989	0.97736	1.032	0.5963	0.986333	0.709558
P63151	Serine/threonine-protein phosphatase 2A 55 kDa regulatory subunit B alpha isoform	PPP2R2A	51.691	70.471	25.7	10	16	6	1.048	1.001	0.967	0.999	1.009	0.985	0.953	0.058319	1.008	0.6095	1.019	0.9101	0.993333	0.80575
P63162	Small nuclear ribonucleoprotein-associated protein N	SNRPN	24.614	63.824	17.9	4	6	4	0.935	0.985	1.014	1.05	0.994	0.98	1.123	0.187719	1.009	0.36376	0.966	0.2615	1.03267	0.637694
P63165	Small ubiquitin-related modifier 1	SUMO1	11.557	16.118	34.7	4	4	4	1.085	1.044	1.022	0.941	0.943	0.955	0.867	0.032759	0.903	0.039623	0.934	0.030821	0.901333	0.0582788
P63167	Dynein light chain 1, cytoplasmic	DYNLL1	10.366	124.95	59.6	6	11	3	1.089	1.002	1.115	0.877	0.899	1.031	0.805	0.000196637	0.897	0.091057	0.925	0.03308	0.875667	0.121035
P63172	Dynein light chain Tctex-type 1	DYNLT1	12.452	25.832	14.2	1	1	1	0.903	1.31	0.937	0.948	0.925	0.993	1.05		0.706		1.06		0.938667	0.672638
P63173	60S ribosomal protein L38	RPL38	8.2178	8.2513	48.6	3	4	3	0.952	0.978	0.9	1.108	1.12	1.04	1.164	0.0048371	1.145	0.159256	1.156	0.20102	1.155	0.00164121
P63208	S-phase kinase-associated protein 1	SKP1	18.658	64.072	35	9	14	9	0.991	0.974	1.008	0.975	1	1.034	0.984	0.65134	1.027	0.8316	1.026	0.13392	1.01233	0.557161
P63220	40S ribosomal protein S21	RPS21	9.1113	15.379	49.4	4	4	4	0.997	1.011	0.968	1.031	0.988	1.002	1.034	0.3641	0.977	0.70994	1.035	0.46192	1.01533	0.589711
P63241	Eukaryotic translation initiation factor 5A-1	EIF5A	16.832	141.99	52.6	9	19	9	1.049	0.985	1.032	0.999	0.988	0.981	0.952	0.32652	1.003	0.39992	0.951	0.71458	0.968667	0.273866
P63244	Receptor of activated protein C kinase 1	RACK1	35.076	176.86	49.8	14	24	14	1.034	0.994	1.025	0.982	1.008	0.934	0.95	0.28764	1.014	0.19246	0.911	0.0132163	0.958333	0.372213
P63261	Actin, cytoplasmic 2	ACTG1	41.792	323.31	72.8	25	320	11	0.991	1.042	1.002	1.001	0.968	1.017	1.01	0.22048	0.929	0.0142035	1.015	0.066336	0.984667	0.689187
P63279	SUMO-conjugating enzyme UBC9	UBE2I	18.007	79.436	28.5	5	11	5	1.019	0.991	1.003	0.959	1.02	1.046	0.941	0.25956	1.029	0.55212	1.043	0.125637	1.00433	0.941235
P63302	Selenoprotein W	SEPW1	9.4479	4.8654	13.8	1	2	1	0.961	0.953	1.06	1.027	0.953	1.058	1.069	0.30824	1	0.99398	0.998	0.98086	1.02233	0.517027
P67775	Serine/threonine-protein phosphatase 2A catalytic subunit alpha isoform	PPP2CA	35.594	163.3	37.9	9	14	7	0.918	0.99	1.016	1.01	1.016	1.065	1.1	0.0176762	1.026	0.48366	1.048	0.108897	1.058	0.156948
P67809	Nuclease-sensitive element-binding protein 1	YBX1	35.924	103.77	34.6	7	14	5	1.005	1.042	1.006	0.921	0.996	0.987	0.916	0.2001	0.956	0.33838	0.981	0.7277	0.951	0.174513
P67812	Signal peptidase complex catalytic subunit SEC11A	SEC11A	20.625	1.9217	3.9	1	2	1	1.116	1.304	0.764	0.78	0.848	1.213	0.699	0.3196	0.65	0.134796	1.588	0.3631	0.979	0.785763
P67870	Casein kinase II subunit beta	CSNK2B	24.942	26.953	19.5	3	3	3	0.987	1.018	1.036	1.023	0.884	1.073	1.036		0.868		1.036		0.98	0.77481
P67936	Tropomyosin alpha-4 chain	TPM4	28.521	185.45	70.6	26	42	13	0.984	1.018	0.966	1.025	1.026	0.997	1.042	0.72542	1.008	0.30844	1.032	0.034698	1.02733	0.15585
P68032	Actin, alpha cardiac muscle 1	ACTC1	42.019	323.31	71.1	24	286	0
P68036	Ubiquitin-conjugating enzyme E2 L3	UBE2L3	17.861	93.585	31.8	5	7	5	0.962	1.024	0.953	1.008	1.001	1.035	1.048	0.21862	0.978	0.49104	1.086	0.2121	1.03733	0.443069
P68363	Tubulin alpha-1B chain	TUBA1B	50.151	24.118	60.3	21	77	0
P68366	Tubulin alpha-4A chain	TUBA4A	49.924	18.847	51.3	19	62	3	0.734	0.741	0.758	1.259	1.211	1.292	1.715	0.0022179	1.634	0.000181289	1.704	0.00058048	1.68433	0.00126845
P68371	Tubulin beta-4B chain	TUBB4B	49.83	323.31	65.4	22	84	1	1.007	1.016	1.032	0.942	0.975	1.085	0.935	0.25634	0.96	0.54092	1.051	0.91576	0.982	0.698035
P68402	Platelet-activating factor acetylhydrolase IB subunit beta	PAFAH1B2	25.569	70.526	24.5	4	5	4	0.998	1.018	1.061	1.01	0.865	1.042	1.012	0.25962	0.85	0.20648	0.982	0.55876	0.948	0.483479
P68543	UBX domain-containing protein 2A	UBXN2A	29.278	1.5935	7.3	2	2	2	1.15	1.147	1.206	0.786	0.773	0.957	0.683	0.252	0.674	0.25502	0.794	0.28932	0.717	0.0348846
P68871	Hemoglobin subunit beta	HBB	15.998	323.31	94.6	13	111	7	0.61	0.659	0.564	1.376	1.312	1.368	2.256	1.62448e-12	1.991	1.0574e-08	2.426	1.62448e-12	2.22433	0.00778833
P69891	Hemoglobin subunit gamma-1	HBG1	16.14	43.279	51	6	10	4	0.881	0.841	0.881	1.136	1.14	1.142	1.289	0.00034181	1.356	8.1664e-05	1.296	0.00032086	1.31367	0.00517024
P69905	Hemoglobin subunit alpha	HBA1	15.257	145.34	71.1	9	43	9	0.72	0.731	0.664	1.323	1.296	1.211	1.837	1.94544e-12	1.773	1e-32	1.824	2.88658e-15	1.81133	0.000498563
P78318	Immunoglobulin-binding protein 1	IGBP1	39.221	5.0949	8.3	3	3	3	1.063	1.01	1.051	0.879	1.043	0.958	0.827		1.033		0.912		0.924	0.401878
P78330	Phosphoserine phosphatase	PSPH	25.007	24.442	9.8	2	3	2	0.941	1.052	0.959	1.012	0.986	1.063	1.075	0.37208	0.937	0.168179	1.108	0.38372	1.04	0.620894
P78344	Eukaryotic translation initiation factor 4 gamma 2	EIF4G2	102.36	31.857	14.3	12	16	12	0.972	0.987	0.981	1.061	1.003	0.985	1.092	0.04622	1.016	0.57094	1.004	0.2863	1.03733	0.379689
P78346	Ribonuclease P protein subunit p30	RPP30	29.321	3.6301	3.4	1	1	1	1.112	0.97	0.972	1.122	0.897	0.968	1.009		0.925		0.996		0.976667	0.539343
P78347	General transcription factor II-I	GTF2I	112.42	106.03	21.4	20	25	20	1.022	1.004	1.038	0.978	0.992	0.963	0.957	0.114055	0.988	0.27778	0.928	0.058682	0.957667	0.188003
P78356	Phosphatidylinositol 5-phosphate 4-kinase type-2 beta	PIP4K2B	47.377	36.38	19.7	8	10	6	0.985	0.991	1.008	1.087	1.018	0.927	1.104	0.084417	1.027	0.51136	0.92	0.25324	1.017	0.84855
P78371	T-complex protein 1 subunit beta	CCT2	57.488	281.63	51.4	24	46	24	1.012	0.961	0.99	0.992	0.99	1.004	0.98	0.75512	1.03	0.121761	1.014	0.65616	1.008	0.708527
P78406	mRNA export factor	RAE1	40.968	119.66	35.3	10	11	10	1.022	0.997	0.976	0.964	1.042	0.975	0.943	0.56292	1.045	0.80508	0.999	0.76278	0.995667	0.899044
P78417	Glutathione S-transferase omega-1	GSTO1	27.566	75.354	51.5	15	23	15	1.175	1.122	1.104	0.893	0.846	0.873	0.76	8.9823e-11	0.754	9.96647e-13	0.791	5.0766e-09	0.768333	0.00470569
P78527	DNA-dependent protein kinase catalytic subunit	PRKDC	469.08	323.31	23.3	89	111	89	1.014	1.031	1.035	0.975	0.99	0.981	0.962	0.070995	0.96	0.0133176	0.948	0.00098303	0.956667	0.0156386
P78537	Biogenesis of lysosome-related organelles complex 1 subunit 1	BLOC1S1	17.262	7.8869	11.8	2	2	2	0.978	1.011	0.93	1.045	1.01	1.043	1.069		0.999		1.122		1.06333	0.281339
P78539	Sushi repeat-containing protein SRPX	SRPX	51.571	1.9741	2.8	1	1	1	1.149	0.904	1.1	0.939	1.005	0.917	0.817		1.112		0.834		0.921	0.527126
P78559	Microtubule-associated protein 1A	MAP1A	305.48	19.464	2.5	6	6	5	0.951	0.95	0.933	1.05	1.066	1.037	1.104	0.105043	1.122	0.0116187	1.111	0.038238	1.11233	0.00291902
P78563	Double-stranded RNA-specific editase 1	ADARB1	80.762	2.1912	1.2	1	2	1	1.066	1.036	1.064	0.946	0.935	0.97	0.887	0.065596	0.903	0.067138	0.912	0.119122	0.900667	0.00893162
P80188	Neutrophil gelatinase-associated lipocalin	LCN2	22.588	2.2816	8.6	1	1	1
P80217	Interferon-induced 35 kDa protein	IFI35	31.546	1.9863	3.1	1	1	1
P80297	Metallothionein-1X	MT1X	6.0683	2.6296	34.4	3	1	1	0.831	0.799	0.786	1.162	1.207	1.216	1.398		1.511		1.547		1.48533	0.00889425
P80303	Nucleobindin-2	NUCB2	50.195	34.503	16.7	7	8	7	0.878	0.867	0.999	1.163	1.03	1.085	1.325	0.084405	1.188	0.4066	1.086	0.0151812	1.19967	0.126506
P80723	Brain acid soluble protein 1	BASP1	22.693	110.72	68.3	15	27	15	1.151	1.109	1.146	0.825	0.892	0.89	0.717	7.19425e-14	0.804	1.20903e-12	0.777	3.84914e-13	0.766	0.0232767
P80748	Immunoglobulin lambda variable 3-21	IGLV3-21	12.446	44.291	13.7	1	2	1	1.127	1.037	1.142	0.891	0.903	0.918	0.791	0.045835	0.871	0.036065	0.804	0.0141593	0.822	0.0326221
P82650	28S ribosomal protein S22, mitochondrial	MRPS22	41.28	14.957	7.5	2	2	2	0.856	1.097	0.775	1.223	1.047	1.032	1.429		0.954		1.332		1.23833	0.322485
P82673	28S ribosomal protein S35, mitochondrial	MRPS35	36.844	4.9969	7.4	2	2	2
P82909	28S ribosomal protein S36, mitochondrial	MRPS36	11.466	27.589	40.8	3	3	3	0.923	0.963	1.004	1.034	1.114	0.965	1.12		1.157		0.961		1.07933	0.406332
P82921	28S ribosomal protein S21, mitochondrial	MRPS21	10.741	8.2595	13.8	1	1	1	1.024	1.092	1.037	0.981	0.941	0.944	0.958		0.862		0.91		0.91	0.12542
P82932	28S ribosomal protein S6, mitochondrial	MRPS6	14.226	3.0216	16	2	2	2	1.054	0.973	1.014	0.943	0.984	1.044	0.895		1.011		1.03		0.978667	0.705932
P82933	28S ribosomal protein S9, mitochondrial	MRPS9	45.834	4.7329	5.1	2	2	2	1.064	1.094	1.079	0.998	0.855	0.938	0.938		0.782		0.869		0.863	0.145714
P82979	SAP domain-containing ribonucleoprotein	SARNP	23.671	65.382	34.8	6	10	6	1.005	0.917	0.884	1.094	1.044	1.068	1.089	0.169659	1.138	0.086761	1.208	0.029525	1.145	0.0673994
P83110	Serine protease HTRA3	HTRA3	48.607	2.1593	4.6	2	2	1
P83111	Serine beta-lactamase-like protein LACTB, mitochondrial	LACTB	60.693	4.212	3.3	2	2	2	1.06	1.022	1.102	0.933	0.958	0.938	0.88	0.31686	0.937	0.72172	0.851	0.130721	0.889333	0.0760074
P83731	60S ribosomal protein L24	RPL24	17.779	39.716	40.8	8	15	8	1.048	1.085	1.105	0.907	0.888	0.939	0.865	0.0033402	0.818	0.000158042	0.85	0.0048374	0.844333	0.0139192
P83876	Thioredoxin-like protein 4A	TXNL4A	16.786	4.0446	15.5	2	2	2
P83881	60S ribosomal protein L36a	RPL36A	12.441	2.7435	26.4	4	7	1	1.064	1.04	1.071	0.89	0.884	1.065	0.836		0.85		0.994		0.893333	0.228314
P83916	Chromobox protein homolog 1	CBX1	21.418	14.855	32.4	5	11	4	1.027	1.031	1.044	0.978	0.892	0.987	0.952	0.5988	0.865	0.20976	0.945	0.52976	0.920667	0.156937
P84022	Mothers against decapentaplegic homolog 3	SMAD3	48.08	4.7394	7.5	3	4	2	0.983	0.98	1.121	0.995	0.997	0.936	1.012	0.68884	1.017	0.7512	0.835	0.049964	0.954667	0.590231
P84077	ADP-ribosylation factor 1	ARF1	20.697	234.16	48.6	8	15	5	1.036	1.039	1.032	0.954	0.988	0.975	0.921	0.042219	0.951	0.2608	0.945	0.199102	0.939	0.0344064
P84085	ADP-ribosylation factor 5	ARF5	20.529	56.077	38.9	6	9	3	0.962	1.047	0.987	1.026	1.031	1.034	1.067	0.2598	0.985	0.96094	1.048	0.124658	1.03333	0.391065
P84090	Enhancer of rudimentary homolog	ERH	12.259	96.541	38.5	5	13	5	0.966	0.986	1.034	0.954	0.981	1.095	0.988	0.27906	0.995	0.58272	1.059	0.2276	1.014	0.668636
P84095	Rho-related GTP-binding protein RhoG	RHOG	21.308	126.95	60.2	8	14	7	0.966	0.968	0.956	1.032	1.062	1.03	1.068	0.31636	1.097	0.043579	1.077	0.126456	1.08067	0.0152698
P84098	60S ribosomal protein L19	RPL19	23.466	66.804	25.5	5	9	5	1.073	1.087	1.132	0.878	0.857	0.91	0.818	0.136216	0.788	0.7011	0.804	0.76238	0.803333	0.00362242
P84101	Small EDRK-rich factor 2	SERF2	6.8998	7.1704	30.5	3	4	3
P84103	Serine/arginine-rich splicing factor 3	SRSF3	19.329	30.346	28	5	11	4	0.962	1.041	0.995	0.958	0.955	1.061	0.996	0.94504	0.917	0.189916	1.066	0.150585	0.993	0.882593
P84157	Matrix-remodeling-associated protein 7	MXRA7	21.466	4.8529	5.4	2	3	2	1.045	0.875	0.915	1.036	1.07	1.074	0.991	0.94996	1.223	0.126564	1.174	0.163636	1.12933	0.27453
P84243	Histone H3.3	H3F3A	15.328	50.746	50.7	8	39	3	0.982	0.988	0.903	1.018	1.028	1.072	1.037	0.6547	1.04	0.8862	1.187	0.074523	1.088	0.270446
P98082	Disabled homolog 2	DAB2	82.447	17.239	6	4	5	4
P98095	Fibulin-2	FBLN2	126.57	55.245	8.9	8	10	8	0.793	0.817	0.819	1.21	1.201	1.16	1.526	3.8853e-06	1.47	0.0020631	1.416	0.000417	1.47067	0.00468094
P98160	Basement membrane-specific heparan sulfate proteoglycan core protein	HSPG2	468.83	323.31	18.3	63	90	63	0.956	0.95	0.961	1.047	1.058	1.056	1.095	1.9509e-06	1.114	1.1137e-08	1.099	2.1187e-07	1.10267	0.00427618
P98175	RNA-binding protein 10	RBM10	103.53	45.385	6.9	5	9	5	0.935	1.025	0.967	1.023	1.02	1.079	1.094	0.125881	0.995	0.95024	1.116	0.102401	1.06833	0.273368
P99999	Cytochrome c	CYCS	11.749	24.823	41.9	4	6	4	0.888	0.977	0.872	1.078	1.049	1.147	1.214	0.079675	1.074	0.70538	1.315	0.0004826	1.201	0.130246
Q00013	55 kDa erythrocyte membrane protein	MPP1	52.296	3.5512	1.9	1	1	1	0.918	0.865	0.822	1.243	0.998	1.184	1.354		1.154		1.44		1.316	0.0789306
Q00059	Transcription factor A, mitochondrial	TFAM	29.096	47.454	24.8	7	7	7	0.957	0.904	1.033	1.045	1.054	1.046	1.092	0.090141	1.166	0.00114426	1.013	0.46284	1.09033	0.230393
Q00169	Phosphatidylinositol transfer protein alpha isoform	PITPNA	31.806	25.966	27.4	8	15	8	0.991	0.977	1.008	1.077	0.985	1.003	1.087	0.5833	1.008	0.7948	0.995	0.53064	1.03	0.483654
Q00325	Phosphate carrier protein, mitochondrial	SLC25A3	40.094	54.603	24.6	9	14	9	1.034	0.996	1.01	0.983	1.009	0.972	0.951	0.36708	1.013	0.161118	0.962	0.28634	0.975333	0.398089
Q00341	Vigilin	HDLBP	141.45	144.22	20	22	26	22	1.021	1.045	0.984	0.973	0.976	0.997	0.953	0.80576	0.934	0.059421	1.013	0.70042	0.966667	0.367779
Q00403	Transcription initiation factor IIB	GTF2B	34.833	4.6683	6	2	2	2	1.054	1.041	0.955	1.093	0.96	0.93	1.037		0.922		0.974		0.977667	0.625689
Q00577	Transcriptional activator protein Pur-alpha	PURA	34.91	44.583	34.2	10	17	10	1.012	0.983	1.009	0.96	0.978	1.004	0.949	0.0134759	0.995	0.80996	0.995	0.73572	0.979667	0.394528
Q00587	Cdc42 effector protein 1	CDC42EP1	40.294	14.393	6.6	3	3	3	0.962	0.975	0.958	1.1	1.047	0.968	1.143	0.22558	1.074	0.062421	1.01	0.41168	1.07567	0.242971
Q00610	Clathrin heavy chain 1	CLTC	191.61	323.31	45.6	63	94	46	1.005	1.008	1.056	0.992	0.994	0.974	0.987	0.79492	0.986	0.45376	0.922	1.74636e-05	0.965	0.320785
Q00653	Nuclear factor NF-kappa-B p100 subunit	NFKB2	96.748	4.8494	3.4	2	2	2	0.901	1.152	0.879	1.022	0.926	1.139	1.134		0.804		1.296		1.078	0.779722
Q00688	Peptidyl-prolyl cis-trans isomerase FKBP3	FKBP3	25.177	165.13	50.9	10	15	10	1.024	0.985	1.024	0.998	0.986	1.018	0.975	0.038259	1.001	0.38702	0.994	0.20498	0.99	0.404113
Q00765	Receptor expression-enhancing protein 5	REEP5	21.493	14.955	21.2	6	8	6	0.963	0.912	0.988	1.061	1.08	1.016	1.102	0.82288	1.184	9.6613e-05	1.028	0.94292	1.10467	0.189138
Q00796	Sorbitol dehydrogenase	SORD	38.324	78.721	33.1	11	11	11	1.007	0.979	0.906	1.028	1.004	1.116	1.021	0.94534	1.026	0.29742	1.232	0.149081	1.093	0.378125
Q00839	Heterogeneous nuclear ribonucleoprotein U	HNRNPU	90.583	313.93	32.8	28	49	28	1.118	1.093	1.097	0.895	0.908	0.897	0.801	6.10623e-15	0.831	4.0986e-10	0.818	2.14029e-12	0.816667	0.00411779
Q00978	Interferon regulatory factor 9	IRF9	43.696	26.856	12.7	4	6	4	0.932	0.888	0.823	1.172	1.053	1.133	1.258	0.0168037	1.186	0.0125751	1.377	0.0034396	1.27367	0.0457564
Q01064	Calcium/calmodulin-dependent 3',5'-cyclic nucleotide phosphodiesterase 1B	PDE1B	61.379	1.6246	1.5	1	1	1	0.867	0.915	0.824	1.073	1.095	1.231	1.238		1.197		1.494		1.30967	0.0883596
Q01082	Spectrin beta chain, non-erythrocytic 1	SPTBN1	274.61	323.31	54.6	119	209	106	0.999	1	1.005	0.997	1.002	0.997	0.998	0.93244	1.002	0.84242	0.992	0.187697	0.997333	0.531346
Q01085	Nucleolysin TIAR	TIAL1	41.59	40.422	16.5	5	6	5	0.891	1.028	0.973	0.993	1.01	0.995	1.114	0.163117	0.982	0.47802	1.023	0.26884	1.03967	0.496366
Q01105	Protein SET	SET	33.488	2.9806	5.9	2	2	2	1	1.031	1.029	0.988	1.016	0.948	0.988		0.985		0.921		0.964667	0.323194
Q01130	Serine/arginine-rich splicing factor 2	SRSF2	25.476	74.136	25.3	6	9	6	1.129	1.049	1.087	0.89	0.983	0.889	0.788	0.0053426	0.937	0.152279	0.818	0.005458	0.847667	0.120922
Q01167	Forkhead box protein K2	FOXK2	69.061	1.7133	1.1	1	1	1
Q01433	AMP deaminase 2	AMPD2	100.69	12.334	5.9	5	5	5	0.898	0.925	0.974	1.024	1.012	1.171	1.14	0.148641	1.094	0.39074	1.202	0.20816	1.14533	0.0560596
Q01469	Fatty acid-binding protein, epidermal	FABP5	15.164	100.97	52.6	8	10	8	1.031	0.923	0.971	1.056	0.968	1.044	1.024	0.52812	1.049	0.71132	1.075	0.53452	1.04933	0.10799
Q01484	Ankyrin-2	ANK2	433.71	189.79	6.4	21	27	18	1.016	1.029	1.022	0.952	0.964	0.966	0.937	0.024823	0.937	0.39184	0.945	0.060978	0.939667	0.00309544
Q01518	Adenylyl cyclase-associated protein 1	CAP1	51.901	163.71	44.2	20	49	19	0.99	0.978	1.016	0.989	0.999	1.013	0.999	0.6049	1.021	0.2803	0.997	0.34236	1.00567	0.609719
Q01813	ATP-dependent 6-phosphofructokinase, platelet type	PFKP	85.595	67.536	23.6	19	22	16	1.08	1.099	1.099	0.914	0.887	0.905	0.846	4.2732e-07	0.807	1.7087e-07	0.823	8.4702e-05	0.825333	0.00752581
Q01831	DNA repair protein complementing XP-C cells	XPC	105.95	6.2953	3.2	3	5	3	0.94	0.918	1.021	1.046	1.028	1.066	1.113	0.107295	1.12	0.24386	1.044	0.53262	1.09233	0.0856382
Q01844	RNA-binding protein EWS	EWSR1	68.477	70.617	7.3	4	7	4	1.021	0.983	1.036	0.948	0.999	0.997	0.929	0.51692	1.016	0.381	0.962	0.49324	0.969	0.419447
Q01968	Inositol polyphosphate 5-phosphatase OCRL-1	OCRL	104.2	8.8684	3.4	3	3	3
Q01970	1-phosphatidylinositol 4,5-bisphosphate phosphodiesterase beta-3	PLCB3	138.8	30.787	6.3	6	6	6	0.921	1.008	0.997	1.087	0.998	1.004	1.18		0.99		1.007		1.059	0.511904
Q01995	Transgelin	TAGLN	22.611	210.09	79.1	18	65	17	0.897	0.904	0.929	1.092	1.087	1.085	1.217	7.61724e-13	1.202	7.20313e-13	1.168	1.0804e-10	1.19567	0.00689641
Q02218	2-oxoglutarate dehydrogenase, mitochondrial	OGDH	115.93	69.916	10.6	9	11	9	0.893	0.936	0.875	1.101	1.064	1.065	1.233	0.00029554	1.137	0.074682	1.217	0.00048078	1.19567	0.0285891
Q02252	Methylmalonate-semialdehyde dehydrogenase [acylating], mitochondrial	ALDH6A1	57.839	111.51	40	17	31	17	0.925	0.949	0.944	1.047	1.063	1.041	1.132	2.4441e-05	1.12	0.00083502	1.103	4.4676e-05	1.11833	0.00674062
Q02318	Sterol 26-hydroxylase, mitochondrial	CYP27A1	60.234	3.0453	4	2	2	2	0.944	1.052	0.956	1.004	1.003	1.052	1.064		0.953		1.1		1.039	0.563743
Q02410	Amyloid beta A4 precursor protein-binding family A member 1	APBA1	92.864	3.0463	2.9	2	2	2	1.046	0.946	0.904	1.057	1.034	1.035	1.011		1.093		1.145		1.083	0.219882
Q02447	Transcription factor Sp3	SP3	81.924	3.8662	2.6	2	2	2	1.175	1.104	1.007	0.957	0.894	0.897	0.814		0.81		0.891		0.838333	0.0428736
Q02487	Desmocollin-2	DSC2	99.961	1.593	1.9	2	3	2	1.048	1.15	1.001	0.999	0.914	0.916	0.953	0.34632	0.795	0.20992	0.915	0.35992	0.887667	0.211037
Q02539	Histone H1.1	HIST1H1A	21.842	4.0326	24.7	8	18	3	1.327	1.204	1.377	0.74	0.706	0.679	0.558		0.586		0.493		0.545667	0.0105484
Q02543	60S ribosomal protein L18a	RPL18A	20.762	41.507	38.6	7	13	7	1.077	1.111	1.078	0.912	0.938	0.932	0.847	0.0076402	0.844	0.0017784	0.865	0.0028375	0.852	0.00341931
Q02750	Dual specificity mitogen-activated protein kinase kinase 1	MAP2K1	43.439	7.1108	13.5	5	6	3	1.03	1.058	0.913	0.989	1.056	0.971	0.96		0.998		1.064		1.00733	0.877637
Q02790	Peptidyl-prolyl cis-trans isomerase FKBP4	FKBP4	51.804	75.522	37.9	16	21	16	0.987	0.957	0.934	1.026	1.057	1.05	1.04	0.082458	1.104	0.00124464	1.124	4.1247e-05	1.08933	0.0978827
Q02809	Procollagen-lysine,2-oxoglutarate 5-dioxygenase 1	PLOD1	83.549	12.948	4.7	3	5	3	0.999	1.03	1.082	0.951	1.014	0.988	0.952	0.43506	0.984	0.97116	0.913	0.64822	0.949667	0.188533
Q02818	Nucleobindin-1	NUCB1	53.879	186.25	48.6	21	26	21	0.963	0.941	0.961	1.02	1.049	1.025	1.059	0.002876	1.115	0.020123	1.067	0.2128	1.08033	0.0595408
Q02878	60S ribosomal protein L6	RPL6	32.728	45.664	33.3	14	17	14	1.131	1.029	1.088	0.878	0.882	1.012	0.776	0.0038625	0.857	0.30054	0.93	0.030577	0.854333	0.129741
Q02880	DNA topoisomerase 2-beta	TOP2B	183.26	47.344	7	10	12	10	0.984	1.058	0.962	0.997	1.031	1.021	1.013	0.094976	0.974	0.128336	1.061	0.5475	1.016	0.66432
Q02952	A-kinase anchor protein 12	AKAP12	191.48	323.31	34.7	52	84	52	1.024	1.034	1.035	0.961	0.975	0.984	0.938	1.1373e-07	0.943	9.587e-05	0.951	2.0965e-05	0.944	0.00717163
Q02978	Mitochondrial 2-oxoglutarate/malate carrier protein	SLC25A11	34.061	17.942	12.4	4	6	4	0.966	0.996	1.001	1.028	1.002	1.019	1.064	0.3704	1.006	0.8511	1.018	0.74984	1.02933	0.304182
Q02985	Complement factor H-related protein 3	CFHR3	37.323	14.572	9.7	3	3	3	0.442	0.578	0.441	1.394	1.516	1.602	3.154		2.623		3.633		3.13667	0.0102089
Q03001	Dystonin	DST	860.65	1.5298	0.3	3	4	2	0.662	1.23	0.589	1.484	1.223	0.847	2.242		0.994		1.438		1.558	0.310039
Q03013	Glutathione S-transferase Mu 4	GSTM4	25.561	39.928	51.8	12	25	3	0.97	0.98	1.036	0.963	0.991	0.985	0.993	0.34392	1.011	0.30306	0.951	0.29116	0.985	0.559228
Q03113	Guanine nucleotide-binding protein subunit alpha-12	GNA12	44.279	2.7059	7.3	3	5	2
Q03135	Caveolin-1	CAV1	20.471	166.29	45.5	7	23	7	1.084	1.072	1.105	0.917	0.911	0.904	0.846	0.00023615	0.85	1.0363e-06	0.818	3.7229e-05	0.838	0.00692595
Q03154	Aminoacylase-1	ACY1	45.884	12.283	9.8	4	4	4	0.991	0.972	0.965	1.1	0.955	1.042	1.11	0.188155	0.983	0.64462	1.08	0.187902	1.05767	0.34854
Q03188	Centromere protein C	CENPC	106.83	1.8773	1	1	1	1
Q03252	Lamin-B2	LMNB2	69.948	323.31	65.2	51	105	45	1.012	0.997	1.009	0.989	0.997	0.995	0.977	0.33982	1	0.29206	0.986	0.67976	0.987667	0.271737
Q03518	Antigen peptide transporter 1	TAP1	87.217	24.139	1.9	1	1	1	0.875	0.919	0.838	1.164	1.232	0.979	1.33		1.341		1.168		1.27967	0.0466702
Q03519	Antigen peptide transporter 2	TAP2	75.663	8.3715	4.4	3	3	3	0.933	1.024	0.974	1	1.001	1.078	1.072		0.978		1.107		1.05233	0.388861
Q03591	Complement factor H-related protein 1	CFHR1	37.65	56.295	35.8	11	23	2	0.629	0.623	0.64	1.317	1.429	1.332	2.094	0.00020324	2.294	0.0121438	2.081	0.0108024	2.15633	0.00251718
Q03692	Collagen alpha-1(X) chain	COL10A1	66.157	21.636	2.9	2	5	2	0.633	0.655	0.677	1.348	1.244	1.42	2.13	0.00050198	1.899	0.00029766	2.097	0.00063619	2.042	0.00379459
Q03701	CCAAT/enhancer-binding protein zeta	CEBPZ	120.97	4.5695	1.6	1	1	1	0.914	0.979	0.925	1.076	1.023	1.096	1.177		1.045		1.185		1.13567	0.128653
Q04206	Transcription factor p65	RELA	60.218	23.076	16.2	8	9	8	1.105	1.002	0.984	0.97	1.013	0.991	0.878	0.080776	1.011	0.9849	1.007	0.43984	0.965333	0.577878
Q04323	UBX domain-containing protein 1	UBXN1	33.325	16.842	18.9	6	8	6	1.015	1.012	0.973	0.976	1.051	1.057	0.962	0.48214	1.039	0.62764	1.086	0.25532	1.029	0.592976
Q04446	1,4-alpha-glucan-branching enzyme	GBE1	80.473	81.019	22.2	14	16	14	1.071	1.111	1.027	0.858	0.902	0.962	0.801	0.00025535	0.812	0.0041774	0.937	0.92544	0.85	0.115062
Q04637	Eukaryotic translation initiation factor 4 gamma 1	EIF4G1	175.49	77.123	14.9	22	24	22	0.996	0.985	0.992	0.983	1.013	1.019	0.987	0.2358	1.028	0.70268	1.027	0.9837	1.014	0.491228
Q04721	Neurogenic locus notch homolog protein 2	NOTCH2	265.4	20.331	3.4	7	8	7	1.001	1.128	1.079	0.919	0.93	0.955	0.918	0.064503	0.824	0.031956	0.885	0.0198824	0.875667	0.0749773
Q04725	Transducin-like enhancer protein 2	TLE2	79.84	5.1857	2.6	2	2	2	1.059	1.05	1.005	1.053	0.955	0.907	0.994		0.91		0.902		0.935333	0.216029
Q04760	Lactoylglutathione lyase	GLO1	20.777	140.24	54.9	10	20	10	0.987	1.023	1.009	0.985	0.986	1.013	0.998	0.33968	0.964	0.33372	1.004	0.063123	0.988667	0.534051
Q04828	Aldo-keto reductase family 1 member C1	AKR1C1	36.788	17.074	20.1	6	6	1	0.932	0.908	0.866	1.179	1.061	1.075	1.265		1.169		1.241		1.225	0.0200677
Q04837	Single-stranded DNA-binding protein, mitochondrial	SSBP1	17.259	64.912	37.8	4	5	4	1.012	0.99	0.978	0.991	0.995	1.033	0.979	0.80878	1.005	0.80702	1.056	0.161236	1.01333	0.685226
Q04917	14-3-3 protein eta	YWHAH	28.218	52.342	46.3	12	25	9	1.007	0.974	0.992	0.979	1.001	1.042	0.972	0.30344	1.028	0.53664	1.05	0.4137	1.01667	0.627637
Q04941	Proteolipid protein 2	PLP2	16.691	14.964	8.6	1	1	1	0.966	1.017	0.93	1.05	1.018	1.035	1.087		1.001		1.113		1.067	0.246432
Q05048	Cleavage stimulation factor subunit 1	CSTF1	48.357	18.529	4.2	1	1	1
Q05513	Protein kinase C zeta type	PRKCZ	67.659	1.6141	1.4	1	1	1	1.118	0.886	1.019	0.941	1.014	1.034	0.842		1.144		1.015		1.00033	0.951386
Q05519	Serine/arginine-rich splicing factor 11	SRSF11	53.542	48.542	12.8	5	5	5	0.934	0.981	1.017	1.1	0.989	0.997	1.178	0.30776	1.008	0.88148	0.98	0.44592	1.05533	0.545834
Q05655	Protein kinase C delta type	PRKCD	77.504	5.431	3.8	3	3	3			0.958
Q05682	Caldesmon	CALD1	93.23	323.31	37.8	39	94	39	1.075	1.095	1.087	0.917	0.918	0.911	0.853	8.4648e-09	0.838	4.09983e-12	0.838	1.3141e-11	0.843	0.00179293
Q05707	Collagen alpha-1(XIV) chain	COL14A1	193.51	323.31	42.8	64	208	64	1.093	1.057	1.069	0.925	0.928	0.938	0.846	1.62437e-12	0.878	1e-32	0.877	1.62448e-12	0.867	0.0107455
Q06033	Inter-alpha-trypsin inhibitor heavy chain H3	ITIH3	99.848	5.0182	2.5	2	2	2
Q06124	Tyrosine-protein phosphatase non-receptor type 11	PTPN11	68.436	76.083	19.3	10	10	10	0.954	0.863	1.014	1.103	1.125	0.932	1.156	0.26092	1.304	0.291	0.919	0.8959	1.12633	0.478499
Q06136	3-ketodihydrosphingosine reductase	KDSR	36.187	45.544	19	6	6	6	1.053	1.027	1.037	0.912	0.938	0.95	0.866	0.0083159	0.913	0.32614	0.916	0.057856	0.898333	0.0403282
Q06203	Amidophosphoribosyltransferase	PPAT	57.398	7.3382	2.1	1	1	1
Q06210	Glutamine--fructose-6-phosphate aminotransferase [isomerizing] 1	GFPT1	78.806	47.924	5.2	3	4	3	0.939	0.918	0.954	1.042	1.056	1.095	1.11	0.0154585	1.15	0.040663	1.148	0.032078	1.136	0.0120502
Q06278	Aldehyde oxidase	AOX1	147.92	148.39	15	17	21	17	0.954	0.988	0.962	1.043	1.084	1.029	1.093	0.43938	1.097	0.0107784	1.07	0.159098	1.08667	0.0128749
Q06323	Proteasome activator complex subunit 1	PSME1	28.723	103.72	58.6	14	27	14	0.878	0.873	0.932	1.094	1.124	1.099	1.246	2.5354e-07	1.288	5.4891e-08	1.179	3.4282e-06	1.23767	0.0213762
Q06330	Recombining binding protein suppressor of hairless	RBPJ	55.637	12.306	4.2	2	2	2	0.993	1.046	1.134	0.949	0.837	1.056	0.956		0.8		0.931		0.895667	0.237696
Q06546	GA-binding protein alpha chain	GABPA	51.295	25.98	5.5	2	3	2	0.906	1.063	0.907	0.972	1.051	1.105	1.073	0.111023	0.989	0.85452	1.218	0.37266	1.09333	0.368237
Q06587	E3 ubiquitin-protein ligase RING1	RING1	42.429	14.343	10.3	3	3	2	0.853	0.757	1.152	1.211	0.953	1.085	1.42	0.28124	1.259	0.582	0.942	0.8125	1.207	0.364293
Q06787	Synaptic functional regulator FMR1	FMR1	71.174	19.298	10.4	7	7	6	1.054	1.096	1.022	0.882	1.012	0.951	0.837	0.028798	0.923	0.80032	0.931	0.31462	0.897	0.119416
Q06828	Fibromodulin	FMOD	43.178	203.87	38.6	10	28	10	1.021	1.018	1.058	0.942	0.992	0.964	0.923	0.23932	0.974	0.3709	0.911	0.89948	0.936	0.117311
Q06830	Peroxiredoxin-1	PRDX1	22.11	207.64	67.3	15	36	11	0.99	0.967	0.968	1	1.006	1.05	1.01	0.4513	1.04	0.152739	1.085	0.37052	1.045	0.229122
Q07020	60S ribosomal protein L18	RPL18	21.634	53.942	30.9	5	9	5	1.124	1.081	1.077	0.866	0.894	0.982	0.77	0.034239	0.827	0.095816	0.912	0.0041754	0.836333	0.09465
Q07021	Complement component 1 Q subcomponent-binding protein, mitochondrial	C1QBP	31.362	68.27	16.7	3	4	3	0.961	0.965	0.976	1.063	1.037	0.996	1.106	0.0103571	1.075	0.096783	1.02	0.9469	1.067	0.157255
Q07065	Cytoskeleton-associated protein 4	CKAP4	66.022	323.31	61.5	35	69	35	1.076	1.078	1.08	0.921	0.913	0.94	0.856	3.1785e-08	0.847	1.0129e-08	0.87	3.6489e-05	0.857667	0.00383746
Q07092	Collagen alpha-1(XVI) chain	COL16A1	157.75	86.718	5.7	7	14	7	1.079	1.07	1.046	0.951	0.98	0.893	0.881	0.025221	0.916	0.170017	0.854	0.089177	0.883667	0.0377869
Q07157	Tight junction protein ZO-1	TJP1	195.46	252.05	14	20	25	19	0.979	0.993	0.929	0.991	1.025	1.075	1.012	0.78534	1.032	0.67824	1.157	0.00036194	1.067	0.342662
Q07507	Dermatopontin	DPT	24.005	191.82	40.3	7	14	7	0.899	0.878	0.882	1.081	1.122	1.121	1.202	2.2246e-05	1.278	3.4413e-06	1.271	2.8623e-07	1.25033	0.0113704
Q07666	KH domain-containing, RNA-binding, signal transduction-associated protein 1	KHDRBS1	48.227	39.8	18.7	8	11	7	1.098	0.983	0.983	0.978	0.972	0.992	0.891	0.127923	0.989	0.5708	1.009	0.93864	0.963	0.494054
Q07812	Apoptosis regulator BAX	BAX	21.184	2.3745	6.2	1	2	1	0.955	1.046	0.919	0.98	1.103	1.002	1.026	0.76944	1.054	0.69534	1.09	0.31894	1.05667	0.124926
Q07817	Bcl-2-like protein 1	BCL2L1	26.049	1.583	3.9	1	1	1
Q07866	Kinesin light chain 1	KLC1	65.309	49.061	18.7	9	10	9	1.016	0.986	1.015	1.009	0.986	1	0.993	0.3598	1	0.74586	0.985	0.48306	0.992667	0.301636
Q07889	Son of sevenless homolog 1	SOS1	152.46	2.7867	0.8	1	1	1
Q07954	Prolow-density lipoprotein receptor-related protein 1	LRP1	504.6	212.71	9.4	37	43	37	1.102	1.08	1.083	0.944	0.934	0.904	0.857	0.020796	0.865	1.75571e-05	0.835	3.5114e-06	0.852333	0.00648386
Q07955	Serine/arginine-rich splicing factor 1	SRSF1	27.744	77.635	51.2	14	27	13	1.025	0.977	1.026	0.991	0.974	1.017	0.967	0.4931	0.997	0.66568	0.991	0.45868	0.985	0.315312
Q07960	Rho GTPase-activating protein 1	ARHGAP1	50.435	162.55	37.1	14	28	14	1.022	0.99	1.018	0.98	1.023	0.982	0.959	0.97866	1.033	0.39724	0.965	0.68266	0.985667	0.657969
Q08209	Serine/threonine-protein phosphatase 2B catalytic subunit alpha isoform	PPP3CA	58.687	15.626	9.6	5	7	2	1.008	0.991	1.034	0.966	1.048	0.961	0.958	0.27624	1.058	0.044562	0.929	0.106341	0.981667	0.716922
Q08211	ATP-dependent RNA helicase A	DHX9	140.96	323.31	32.1	37	57	37	0.997	1.005	1.023	1.011	1.008	0.976	1.014	0.38544	1.003	0.84918	0.954	0.033444	0.990333	0.704409
Q08257	Quinone oxidoreductase	CRYZ	35.206	213.38	44.7	12	19	12	0.946	0.997	0.96	1.009	1.038	1.019	1.067	0.4166	1.041	0.57566	1.061	0.806	1.05633	0.0267584
Q08357	Sodium-dependent phosphate transporter 2	SLC20A2	70.392	-2	1.4	1	1	1	1.206	1.007	1.061	0.925	0.982	0.844	0.767		0.975		0.795		0.845667	0.198743
Q08378	Golgin subfamily A member 3	GOLGA3	167.35	5.6581	1.7	3	3	3
Q08379	Golgin subfamily A member 2	GOLGA2	113.08	2.6354	1.2	1	1	1	1.075	0.935	0.968	0.986	1.055	0.995	0.917		1.128		1.028		1.02433	0.806387
Q08380	Galectin-3-binding protein	LGALS3BP	65.33	109.14	12.6	5	6	5	0.902	0.957	0.819	1.121	1.111	1.102	1.243	0.0070417	1.161	0.061218	1.346	0.0066173	1.25	0.051611
Q08397	Lysyl oxidase homolog 1	LOXL1	63.109	10.934	6.4	3	5	3	1.033	0.973	1.019	1.021	1.007	0.954	0.988	0.78726	1.035	0.83934	0.936	0.3427	0.986333	0.721276
Q08431	Lactadherin	MFGE8	43.122	78.316	36.2	13	19	13	0.672	0.499	0.61	1.317	1.334	1.417	1.96	1.5885e-09	2.673	4.0516e-10	2.323	6.0343e-10	2.31867	0.016952
Q08623	Pseudouridine-5'-phosphatase	PUDP	25.249	5.613	8.3	2	4	2	0.933	0.995	0.886	1.053	1.034	0.984	1.129	0.117918	1.039	0.6477	1.111	0.31284	1.093	0.105249
Q08722	Leukocyte surface antigen CD47	CD47	35.213	13.646	8.7	3	5	3	1.137	1.052	1.01	1.015	0.859	0.892	0.893	0.4763	0.817	0.160682	0.883	0.87738	0.864333	0.0504924
Q08752	Peptidyl-prolyl cis-trans isomerase D	PPID	40.763	7.6306	8.9	4	4	4	0.972	1.035	0.996	1.034	0.995	0.985	1.064		0.961		0.989		1.00467	0.929102
Q08830	Fibrinogen-like protein 1	FGL1	36.379	8.1514	3.2	1	1	1	0.569	0.567	0.561	1.51	1.535	1.249	2.654		2.707		2.226		2.529	0.00672351
Q08945	FACT complex subunit SSRP1	SSRP1	81.074	17.954	5.8	3	3	3	1.221	0.999	1.143	0.934	0.904	0.828	0.765		0.905		0.724		0.798	0.107332
Q08AF3	Schlafen family member 5	SLFN5	101.05	14.861	6.3	5	5	5	1.112	1.146	1.044	1.124	0.873	0.748	1.011		0.762		0.716		0.829667	0.2667
Q08AM6	Protein VAC14 homolog	VAC14	87.972	48.062	4.3	3	3	3	0.955	0.991	1.032	0.983	1.054	0.989	1.029	0.07778	1.064	0.149022	0.958	0.36424	1.017	0.715565
Q08J23	tRNA (cytosine(34)-C(5))-methyltransferase	NSUN2	86.47	23.646	12.3	10	10	10	0.968	1.025	1.027	0.966	1.022	0.965	0.998	0.89116	0.997	0.27506	0.94	0.032738	0.978333	0.45483
Q09028	Histone-binding protein RBBP4	RBBP4	47.655	84.596	26.6	10	13	4	1.037	0.984	1.012	1.003	0.955	0.947	0.967	0.30488	0.971	0.56118	0.936	0.192982	0.958	0.0940064
Q09161	Nuclear cap-binding protein subunit 1	NCBP1	91.838	15.823	10	6	6	6	1.056	0.969	1.025	0.969	1.011	0.983	0.918		1.043		0.959		0.973333	0.598524
Q09472	Histone acetyltransferase p300	EP300	264.16	1.7827	0.4	1	1	1
Q09666	Neuroblast differentiation-associated protein AHNAK	AHNAK	629.09	323.31	67.6	273	553	273	1.034	1.009	1.028	0.972	0.984	0.983	0.94	1e-32	0.975	1e-32	0.956	1e-32	0.957	0.0764541
Q0JRZ9	F-BAR domain only protein 2	FCHO2	88.923	2.6932	3.6	2	2	2	0.93	1.252	0.487	0.766	1.264	1.291	0.824		1.01		2.651		1.495	0.610779
Q0PNE2	Elongator complex protein 6	ELP6	29.793	1.4133	2.6	1	1	1
[truncated: 2,212 more rows]

## Sheet: Summary
Header line description of table 1			Table 1. MS/MS spetrum database search analysis summary
Total spectrums	Number of spectrums produced by mass spectrometer
Matched spetrums	Number of spectrums matched with alignment protein		Total spectrums	Matched spetrums	Peptides	Unique peptides	Identified proteins	Quantifiable proteins
Peptides	Number of peptides whitch spetrums hit		227077	51388	29121	27863	4210	3551
Unique peptides	Number of unique peptides which spectrums hit
Identified proteins	Number of proteins detected by spetrum search analysis
Quantifiable proteins	Number of proteins quantifiable		Table 2. Differentially expressed protein summary (Filtered whith threshold value of expression fold change and P vlaue < 0.05)
Header line description of worksheet "Quant"			Compare group	Regulated type	fold change >1.2	fold change >1.3	fold change >1.5	fold change >2
Protein accession	Protein accession number of database used for search		menop1/pre_menop1	up-regulated	208	112	60	24
Protein description	Protein functional description			down-regulated	133	66	19	3
Gene name	Indicates the name of the gene that code for the protein sequence		menop2/pre_menop2	up-regulated	176	111	53	17
MW [kDa]	Protein molecular weight ,unit [kDa]			down-regulated	103	46	17	4
Score	A simple rule to be used to judge whether a result is significant or not		menop3/pre_menop3	up-regulated	186	125	57	21
Coverage [%]	Percent of identified peptdie sequence covering in protein sequence			down-regulated	103	43	18	3
#Peptides	Number of identified peptides		menop/pre_menop	up-regulated	227	151	80	37
#PSMs	Number of spectrum which protein matched			down-regulated	136	65	26	7
#Unique peptides	Number of identified peptides that only come form this protein groups
Header line description of worksheet "pep_quant"
ID	Identified peptide index number
Sequence	Identified peptide amino acid sequence
Protein accession	Protein accession number of database used for search
Protein description	Protein functional description
Charge	Carried charge of peptide
m/z	Mass-to-charge ratio of peptide
mass error [ppm]	Parts per million ratio of peptide mass error between the theory and practice
PEP	The maximal posterior error probability for peptides, which is the probability of each peptide to be a false hit considering identification score and peptide length
Score	A simple rule to be used to judge whether a result is significant or not
Unique [yes/no]	When marked with 'yes', this particular peptide is unique to a single identified protein group
