# Supplementary material for: Differential analysis of quantitative proteome and acetyl-proteome profiling between premenopausal and postmenopausal ovarian tissues
Source: Clin Proteomics. 2018 Nov 16;15:36. doi: 10.1186/s12014-018-9214-0 (PMC6238338; doi:10.1186/s12014-018-9214-0)
Supplement: Supplementary file 3 — Additional file 3: Table S3. Acetylated proteome analysis of ovarian tissues from perimenopausal and postmenopausal women by LC–MS/MS using TMT quantification and antibody-affinity purification. [file 12014_2018_9214_MOESM3_ESM.xlsx]

## Sheet: Quant
Basic Information												Modification Level						Proteme Level						Nomalization Modification Level						Quantitative value			Combine
Protein accession	Position	Amino acid	Protein description	Gene name	Localization probability	PEP	Score	Modified sequence	Charge	Mass error [ppm]	MS/MS Count	menop1	menop2	menop3	pre_menop1	pre_menop2	pre_menop3	menop1	menop2	menop3	pre_menop1	pre_menop2	pre_menop3	menop1	menop2	menop3	pre_menop1	pre_menop2	pre_menop3	menop1/pre_menop1 Ratio	menop2/pre_menop2 Ratio	menop3/pre_menop3 Ratio	menop/pre_menop Ratio	menop/pre_menop P value
A0A096LP55	85	K	Cytochrome b-c1 complex subunit 6-like, mitochondrial	UQCRHL	1	4.38997e-10	120.84	DHCVAHK(1)LFNNLK	4	-1.2323	2	0.94	0.931	1.051	1.061	1.085	0.951
A0A0B4J1V1	95	K	Immunoglobulin heavy variable 3-21	IGHV3-21	1	5.20127e-18	144.41	DNAK(1)NSLYLQMNSLR	3	-0.50699	3	0.895	0.851	0.891	1.119	1.141	1.126
A0A0C4DH29	82	K	Immunoglobulin heavy variable 1-3	IGHV1-3	1	0.029911	67.881	YSQK(1)FQGR	2	1.9475	1	0.799	0.88	0.872	1.208	1.117	1.142	0.86	0.873	0.903	1.1	1.115	1.166	0.92907	1.00802	0.96567	1.09818	1.00179	0.979417	0.846007	1.00621	0.985964	0.94264	0.242648
A0FGR8	200	K	Extended synaptotagmin-2	ESYT2	1	0.00681079	77.674	AEWLNK(1)TVK	2	1.0637	1							1.033	0.96	0.96	1.011	1.036	1.034
A1L0T0	48	K	Acetolactate synthase-like protein	ILVBL	1	0.00843845	94.309	VDK(1)ASVR	2	-1.9988	1	0.915	0.998	0.887	1.101	1.01	1.102	0.943	1.004	0.966	1.007	1.047	1.025	0.970308	0.994024	0.918219	1.09335	0.964661	1.07512	0.887466	1.03044	0.854061	0.920023	0.143688
A1X283	767	K	SH3 and PX domain-containing protein 2B	SH3PXD2B	1	0.00187703	67.326	K(1)TSSSSRPLPEVR	3	2.4449	1							0.901	0.965	0.933	1.023	1.109	1.029
A2RU37	32	K	Uncharacterized protein C9orf170	C9orf170	1	0.0119532	72.492	K(1)GASLAR	2	-1.3144	1	0.877	0.849	0.792	1.228	1.132	1.151
A4D1P6	483	K	WD repeat-containing protein 91	WDR91	1	0.00818283	70.028	LYDTEAK(1)K	2	-1.1075	1							1.074	0.96	0.942	0.976	0.993	1.075
A6NDY0	182	K	Embryonic polyadenylate-binding protein 2	PABPN1L	1	1.35858e-05	88.075	VTILCDK(1)FSGHPK	4	-0.081344	2	0.898	0.887	0.848	1.183	1.104	1.106
A6NEC2	336	K	Puromycin-sensitive aminopeptidase-like protein	NPEPPSL1	1	1.14615e-11	115.73	ETALLIDPK(1)NSCSSSR	3	0.78191	2	0.911	0.866	0.832	1.152	1.034	1.225
A6NHR9	1703	K	Structural maintenance of chromosomes flexible hinge domain-containing protein 1	SMCHD1	1	0.0404381	46.796	LSEQEELK(1)K	2	2.5128	1							0.974	0.968	0.981	1.01	0.997	1.042
A6NHR9	2002	K	Structural maintenance of chromosomes flexible hinge domain-containing protein 1	SMCHD1	1	0.0228901	79.469	IITK(1)TDV	2	-0.21611	1	1.034	0.955	0.984	1.04	0.915	1.09	0.974	0.968	0.981	1.01	0.997	1.042	1.0616	0.98657	1.00306	1.0297	0.917753	1.04607	1.03098	1.07498	0.958887	1.01928	0.699144
A7E2Y1	876	K	Myosin-7B	MYH7B	1	0.0380559	40.496	GALAAAEAK(1)R	2	1.6366	1
A8MSI8	37	K	LYR motif-containing protein 9	LYRM9	1	4.34173e-05	108.47	GIQQHYK(1)HAVR	4	1.7909	1							0	0	0	0	0	0
O00148	187	K	ATP-dependent RNA helicase DDX39A	DDX39A	1	0.00175116	99.815	SFSLK(1)NVK	2	0.11557	1	0.934	0.933	0.966	1.04	1.048	1.092	0	0	0	0	0	0
O00151	309	K	PDZ and LIM domain protein 1	PDLIM1	1	0.00159609	57.794	GHFFVEDQIYCEK(1)HAR	4	-1.5479	1							1.148	1.104	1.174	0.873	0.875	0.854
O00154	362	K	Cytosolic acyl coenzyme A thioester hydrolase	ACOT7	1	0.011397	89.401	FEEGK(1)GR	2	-0.84387	1	1.168	1.212	1.208	0.817	0.819	0.777
O00159	704	K	Unconventional myosin-Ic	MYO1C	1	0.00175268	79.148	HLGYK(1)PEEYK	3	1.0739	1							0.936	0.931	0.966	1.045	1.049	1.104
O00159	518	K	Unconventional myosin-Ic	MYO1C	1	0.000624104	62.055	LEDTVK(1)HHPHFLTHK	5	0.42909	1							0.936	0.931	0.966	1.045	1.049	1.104
O00161	190	K	Synaptosomal-associated protein 23	SNAP23	1	0.0242058	43.419	RITDK(1)ADTNR	2	-0.053143	1							1.024	1.012	1.059	0.988	0.988	0.935
O00161	91	K	Synaptosomal-associated protein 23	SNAP23	1	0.0130196	76.843	TK(1)NFESGK	2	1.3668	1							1.024	1.012	1.059	0.988	0.988	0.935
O00182	88	K	Galectin-9	LGALS9	1	0.0377779	60.019	K(1)THMPFQK	3	-0.14703	1							1.271	1.207	1.161	0.828	0.755	0.788
O00186	27	K	Syntaxin-binding protein 3	STXBP3	1	0.0327817	50.108	ATVFDDCK(1)K	2	2.2894	1	1.034	0.927	0.979	0.958	1.088	1.031	0.927	0.982	0.938	1.018	1.077	1.047	1.11543	0.943992	1.04371	0.941061	1.01021	0.984718	1.18529	0.934448	1.05991	1.05693	0.357738
O00186	585	K	Syntaxin-binding protein 3	STXBP3	1	0.000379427	102.4	DK(1)VSLIKDE	2	1.6195	1	0.87	1.048	0.908	1.048	1.117	1.014	0.927	0.982	0.938	1.018	1.077	1.047	0.938511	1.06721	0.968017	1.02947	1.03714	0.968481	0.911646	1.02899	0.999521	0.979785	0.670204
O00232	33	K	26S proteasome non-ATPase regulatory subunit 12	PSMD12	1	0.0116913	72.2	LPECAK(1)LAK	2	-0.5004	1	0.906	0.88	0.944	1.04	1.093	1.15	0.968	0.96	0.972	1.043	1.024	1.046	0.93595	0.916667	0.971193	0.997124	1.06738	1.09943	0.93865	0.858798	0.883364	0.8925	0.0294339
O00232	405	K	26S proteasome non-ATPase regulatory subunit 12	PSMD12	1	0.0372322	64.82	TIFAK(1)VDR	2	1.7707	1							0.968	0.96	0.972	1.043	1.024	1.046
O00244	38	K	Copper transport protein ATOX1	ATOX1	1	5.62511e-06	115.7	YDIDLPNK(1)K	2	-0.46402	1							1.083	1.005	1.065	1.035	0.921	0.859
O00244	60	K	Copper transport protein ATOX1	ATOX1	1	1.19757e-05	117.09	TGK(1)TVSYLGLE	2	2.1623	1	1.004	1.189	0.964	0.97	1.149	0.736	1.083	1.005	1.065	1.035	0.921	0.859	0.927054	1.18308	0.905164	0.937198	1.24756	0.85681	0.989177	0.948321	1.05643	0.991366	0.95592
O00264	102	K	Membrane-associated progesterone receptor component 1	PGRMC1	1	0.00653356	85.744	VFDVTK(1)GR	2	-2.1052	1	0.966	0.917	0.942	1.189	1.006	1.012	0.986	1.024	0.952	1.004	1.004	0.964	0.979716	0.895508	0.989496	1.18426	1.00199	1.04979	0.827279	0.893727	0.942563	0.885253	0.1174
O00273	281	K	DNA fragmentation factor subunit alpha	DFFA	1	2.6845e-07	121.18	K(1)TETVQEACER	2	-0.6563	1	0.996	0.97	0.836	1.066	1.132	1.024	0.997	0.96	0.962	1.038	1.091	1.041	0.998997	1.01042	0.869023	1.02697	1.03758	0.98367	0.972757	0.97382	0.88345	0.944299	0.305914
O00299	135	K	Chloride intracellular channel protein 1	CLIC1	1	0.00988692	91.906	GLLK(1)ALK	2	-3.0759	1	0.919	1.045	0.978	1.13	0.906	1.032	0.986	1.016	1.062	0.964	1.005	1	0.932049	1.02854	0.920904	1.1722	0.901493	1.032	0.795128	1.14093	0.892349	0.927811	0.430469
O00399	38	K	Dynactin subunit 6	DCTN6	1	0.00479541	75.738	TVIHPK(1)AR	3	0.67897	1							1.096	1.035	0.989	0.924	1.014	0.982
O00410	806	K	Importin-5	IPO5	1	0.000207959	89.189	LEEHFK(1)NQELR	3	1.1473	2	0.879	1.05	0.928	1.07	0.982	1.095	1.006	0.999	1.009	0.992	1.017	0.978	0.873757	1.05105	0.919722	1.07863	0.965585	1.11963	0.810063	1.08851	0.821451	0.899074	0.204627
O00410	800	K	Importin-5	IPO5	1	0.00727784	71.614	AK(1)LEEHFK	3	-0.96307	1	1.038	0.958	0.918	0.974	1.144	0.988	1.006	0.999	1.009	0.992	1.017	0.978	1.03181	0.958959	0.909812	0.981855	1.12488	1.01022	1.05088	0.852501	0.900603	0.930581	0.269236
O00411	106	K	DNA-directed RNA polymerase, mitochondrial	POLRMT	1	0.0349079	40.103	K(1)VQMGAK	2	0.72672	1	0.91	0.84	0.914	1.132	1.128	1.103
O00429	305	K	Dynamin-1-like protein	DNM1L	1	0.0030531	86.014	DCLPELK(1)TR	2	-2.3786	1	0.888	0.905	0.93	1.049	1.045	1.192	1.011	1	0.987	0.953	1.046	0.932	0.878338	0.905	0.942249	1.10073	0.999044	1.27897	0.797957	0.905866	0.736725	0.806686	0.0603291
O00442	191	K	RNA 3'-terminal phosphate cyclase	RTCA	1	4.07083e-05	112.36	GCVTK(1)IYGR	2	-0.60423	1	0.921	0.871	0.835	1.07	1.221	1.105	0.922	0.965	1.036	1.034	0.931	1.118	0.998915	0.902591	0.805985	1.03482	1.31149	0.988372	0.965307	0.688216	0.815467	0.811919	0.143789
O00471	297	K	Exocyst complex component 5	EXOC5	1	3.87268e-05	103.21	K(1)SDAEQYLK	2	1.1899	1	0.917	0.867	0.903	1.121	1.139	1.078	0.969	1.05	1.141	0.984	0.668	1.179	0.946336	0.825714	0.791411	1.13923	1.70509	0.914334	0.830682	0.484264	0.86556	0.682016	0.172093
O00479	36	K	High mobility group nucleosome-binding domain-containing protein 4	HMGN4	0.999793	0.00301787	62.287	LSAKPAPPK(1)PEPR	3	0.46055	4	0.746	0.723	0.967	0.818	1.997	0.775	0.918	1.013	0.886	1.1	1.009	1.01	0.812636	0.713722	1.09142	0.743636	1.97919	0.767327	1.09279	0.360613	1.42237	0.750048	0.529901
O00487	209	K	26S proteasome non-ATPase regulatory subunit 14	PSMD14	1	0.00291873	93.649	K(1)NELEQK	2	0.31422	1	0.97	0.933	0.96	1.092	0.985	1.078	0.991	0.946	0.958	1.074	1.014	1.029	0.978809	0.986258	1.00209	1.01676	0.9714	1.04762	0.962675	1.01529	0.956538	0.977395	0.379489
O00487	154	K	26S proteasome non-ATPase regulatory subunit 14	PSMD14	1	1.92574e-06	117.83	GK(1)VVIDAFR	2	-1.1981	1	0.923	0.91	0.892	1.144	1.117	1.039	0.991	0.946	0.958	1.074	1.014	1.029	0.931382	0.961945	0.931106	1.06518	1.10158	1.00972	0.874392	0.873243	0.922145	0.889173	0.0148178
O00533	863	K	Neural cell adhesion molecule L1-like protein	CHL1	1	1.91343e-09	105.46	THPK(1)EVNILR	3	-0.40188	1
O00560	179	K	Syntenin-1	SDCBP	1	0.000583371	99.283	VLK(1)QAFGEK	3	3.118	2	1.021	1.021	1.062	0.92	1.011	0.974	1.121	1.011	0.988	0.892	1.052	0.954	0.910794	1.00989	1.0749	1.03139	0.961027	1.02096	0.883074	1.05085	1.05283	0.994094	0.91549
O00567	416	K	Nucleolar protein 56	NOP56	1	0.00216587	97.431	K(1)NLDVMK	2	1.1454	1	0.945	0.881	0.935	1.146	1.062	1.057	0.984	0.948	0.944	1.059	1.061	1.028	0.960366	0.929325	0.990466	1.08215	1.00094	1.02821	0.887458	0.92845	0.963292	0.925707	0.0603012
O00625	181	K	Pirin	PIR	1	0.000126365	82.069	LDPGAK(1)HSQPIPK	3	-0.8979	1	0.897	0.998	0.908	0.968	0.973	1.25	1.077	1.032	1.006	0.996	0.971	0.94	0.832869	0.967054	0.902584	0.971888	1.00206	1.32979	0.85696	0.965066	0.678744	0.818016	0.172939
O00629	47	K	Importin subunit alpha-3	KPNA4	1	0.0180782	79.116	DEHLLK(1)R	3	-0.94274	1	0.95	0.774	1.126	1.062	1.116	1.002
O00712	100	K	Nuclear factor 1 B-type	NFIB	1	1.97077e-10	130.19	K(1)HPCCVLSNPDQK	3	-0.96883	1	0.843	0.824	0.904	1.101	1.25	1.1	0.965	1.033	1.035	0.99	0.988	0.996	0.873575	0.797677	0.87343	1.11212	1.26518	1.10442	0.785504	0.630484	0.790851	0.730869	0.00579606
O00764	253	K	Pyridoxal kinase	PDXK	1	0.000398308	75.819	HPNNLK(1)VACEK	3	-1.3876	1							0.985	1.027	0.975	0.979	0.998	0.964
O14498	362	K	Immunoglobulin superfamily containing leucine-rich repeat protein	ISLR	1	0.0214261	55.461	FHGK(1)AVEGK	3	-0.7488	1							1.153	1.009	1.01	0.883	0.982	0.915
O14617	820	K	AP-3 complex subunit delta-1	AP3D1	1	0.00054024	110.61	LPIQK(1)HR	3	-2.1993	1	1.188	0.843	0.747	1.087	1.075	1.107	1.056	0.969	1.038	0.978	1.023	0.957	1.125	0.869969	0.719653	1.11145	1.05083	1.15674	1.01219	0.827887	0.622139	0.817898	0.17462
O14617	336	K	AP-3 complex subunit delta-1	AP3D1	1	0.000279773	99.283	THPK(1)SVQSHK	4	1.0886	1							1.056	0.969	1.038	0.978	1.023	0.957
O14639	116	K	Actin-binding LIM protein 1	ABLIM1	1	0.00117207	85.29	VQTK(1)HFHIK	4	-1.6546	1	0.8	0.83	0.863	1.225	1.183	1.123	0.94	0.949	0.933	1.115	1.043	1.038	0.851064	0.874605	0.924973	1.09865	1.13423	1.08189	0.774642	0.771101	0.854962	0.799646	0.00115661
O14639	341	K	Actin-binding LIM protein 1	ABLIM1	1	0.00445536	88.596	QSTK(1)TEEK	2	0.6227	1	0.7	0.751	0.869	1.262	1.197	1.242	0.94	0.949	0.933	1.115	1.043	1.038	0.744681	0.791359	0.931404	1.13184	1.14765	1.19653	0.657939	0.689547	0.77842	0.709847	0.00479962
O14686	2096	K	Histone-lysine N-methyltransferase 2D	KMT2D	1	1.7218e-17	159.83	K(1)TDRPALHLR	3	0.53533	1	1.049	1.01	1.113	0.926	0.902	1.007
O14737	33	K	Programmed cell death protein 5	PDCD5	1	2.70158e-14	119.63	HGDPGDAAQQEAK(1)HR	3	0.90815	3	1.056	1.033	0.868	1.062	1.002	1.002	1.026	1.091	1.003	0.969	0.994	0.941	1.02924	0.946838	0.865404	1.09598	1.00805	1.06482	0.939109	0.939278	0.81272	0.896692	0.112652
O14776	1027	K	Transcription elongation regulator 1	TCERG1	1	0.00295944	94.692	ETK(1)FITYR	2	1.9225	1	0.818	0.852	1.029	1.055	1.099	1.156	0.995	0.993	0.984	1.019	0.999	1.034	0.822111	0.858006	1.04573	1.03533	1.1001	1.11799	0.794057	0.779935	0.935369	0.837842	0.0755996
O14776	985	K	Transcription elongation regulator 1	TCERG1	0.995978	0.0306525	56.258	K(0.004)IIK(0.996)EDPR	3	-1.3618	1							0.995	0.993	0.984	1.019	0.999	1.034
O14776	992	K	Transcription elongation regulator 1	TCERG1	1	0.00530492	81.017	CIK(1)FSSSDR	2	-0.11966	1	0.864	0.766	0.856	1.163	1.267	1.116	0.995	0.993	0.984	1.019	0.999	1.034	0.868342	0.7714	0.869919	1.14132	1.26827	1.0793	0.760826	0.608231	0.806	0.71933	0.00715913
O14818	115	K	Proteasome subunit alpha type-7	PSMA7	1	0.00329559	93.267	YIASLK(1)QR	2	0.42092	1	1.013	0.955	0.948	1.015	1.096	0.994	1.012	1.032	1.06	0.975	0.97	0.963	1.00099	0.925388	0.89434	1.04103	1.1299	1.03219	0.96154	0.819002	0.866448	0.880617	0.0455987
O14827	410	K	Ras-specific guanine nucleotide-releasing factor 2	RASGRF2	1	0.00644508	82.287	K(1)SLEFAK	2	1.4486	1	0.997	0.958	0.918	1.101	0.958	1.087
O14874	192	K	[3-methyl-2-oxobutanoate dehydrogenase [lipoamide]] kinase, mitochondrial	BCKDK	1	1.90754e-16	152.67	YFLDK(1)TLTSR	2	0.89254	1							0	0	0	0	0	0
O14874	184	K	[3-methyl-2-oxobutanoate dehydrogenase [lipoamide]] kinase, mitochondrial	BCKDK	0.999999	0.00773411	69.03	KHIEDEK(1)LVR	3	-1.1126	1							0	0	0	0	0	0
O14936	756	K	Peripheral plasma membrane protein CASK	CASK	1	0.00771117	66.056	HIK(1)NTLITK	3	0.20517	1							0.913	0.948	0.941	1.062	1.094	1.067
O14936	762	K	Peripheral plasma membrane protein CASK	CASK	1	0.000205612	100.93	NTLITK(1)HPDR	3	-0.46173	1	1.001	0.998	0.685	1.219	1.067	1.062	0.913	0.948	0.941	1.062	1.094	1.067	1.09639	1.05274	0.727949	1.14783	0.97532	0.995314	0.955178	1.07938	0.731376	0.922593	0.564746
O14974	413	K	Protein phosphatase 1 regulatory subunit 12A	PPP1R12A	1	0.0147118	61.765	K(1)FPTTATK	2	1.5515	1	0.965	0.968	0.985	1.017	1.014	1.064	0.97	1.026	1.063	1.006	0.988	0.973	0.994845	0.94347	0.926623	1.01093	1.02632	1.09353	0.984085	0.919278	0.847372	0.915089	0.0531759
O14979	209	K	Heterogeneous nuclear ribonucleoprotein D-like	HNRNPDL	1	0.000607419	99.815	VLELK(1)EHK	3	-0.39336	1	0.922	1.017	0.999	1.079	0.95	1.041	0.998	1.027	1.048	0.986	0.951	0.979	0.923848	0.990263	0.953244	1.09432	0.998948	1.06333	0.84422	0.991305	0.896471	0.908368	0.0471969
O14979	306	K	Heterogeneous nuclear ribonucleoprotein D-like	HNRNPDL	1	0.0223428	55.084	CEIK(1)VAQPK	3	0.074282	1							0.998	1.027	1.048	0.986	0.951	0.979
O14979	302	K	Heterogeneous nuclear ribonucleoprotein D-like	HNRNPDL	1	1.35377e-17	158.11	YHQIGSGK(1)CEIK	3	0.93084	1	0.982	0.989	0.914	1.044	1.023	1.062	0.998	1.027	1.048	0.986	0.951	0.979	0.983968	0.962999	0.872137	1.05882	1.07571	1.08478	0.929303	0.895222	0.803976	0.875685	0.0191866
O14979	216	K	Heterogeneous nuclear ribonucleoprotein D-like	HNRNPDL	1	0.00708654	77.062	LDGK(1)LIDPK	2	0.57238	2	1.071	1.024	0.896	1.026	0.986	1.019	0.998	1.027	1.048	0.986	0.951	0.979	1.07315	0.997079	0.854962	1.04057	1.0368	1.04086	1.03131	0.961686	0.821401	0.938092	0.371258
O14979	91	K	Heterogeneous nuclear ribonucleoprotein D-like	HNRNPDL	1	0.000180451	99.815	HFK(1)SSSIQR	3	-1.5213	1							0.998	1.027	1.048	0.986	0.951	0.979
O14980	693	K	Exportin-1	XPO1	1	0.000327823	101.32	QLGSILK(1)TNVR	2	-2.2656	1	1.036	0.888	1.013	0.96	1.03	1.091	0.972	0.975	0.994	1.05	1.012	0.996	1.06584	0.910769	1.01911	0.914286	1.01779	1.09538	1.16577	0.894853	0.930374	0.98952	0.886781
O14980	1049	K	Exportin-1	XPO1	0.999306	2.1909e-07	121.73	QADEEK(0.999)HK(0.001)R	4	-0.2027	2	0.797	1.02	0.872	1.075	1.129	1.108	0.972	0.975	0.994	1.05	1.012	0.996	0.819959	1.04615	0.877264	1.02381	1.11561	1.11245	0.80089	0.937739	0.788587	0.84363	0.0845583
O14980	560	K	Exportin-1	XPO1	1	0.0100403	74.415	AHWK(1)FLK	3	-0.014302	1							0.972	0.975	0.994	1.05	1.012	0.996
O14980	455	K	Exportin-1	XPO1	1	0.00198822	69.03	DTDSINLYK(1)NMR	3	0.9304	1	0.952	0.941	1.051	0.949	0.986	1.126	0.972	0.975	0.994	1.05	1.012	0.996	0.979424	0.965128	1.05734	0.90381	0.974308	1.13052	1.08366	0.990578	0.935271	0.997759	0.976865
O15031	1749	K	Plexin-B2	PLXNB2	1	0.00530753	85.161	EISTYK(1)K	2	0.72203	1							0.994	1.004	0.979	0.999	1.028	1.011
O15143	307	K	Actin-related protein 2/3 complex subunit 1B	ARPC1B	1	0.0258728	62.582	FQNLDK(1)K	2	-3.3296	1							0.975	1.023	1.023	1.075	0.955	1.015
O15143	44	K	Actin-related protein 2/3 complex subunit 1B	ARPC1B	1	0.0305788	53.751	WTK(1)VHELK	3	1.2157	1							0.975	1.023	1.023	1.075	0.955	1.015
O15144	269	K	Actin-related protein 2/3 complex subunit 2	ARPC2	1	0.00333599	93.096	AK(1)TSDFLK	3	0.24545	2	0.85	0.957	0.956	1.089	1.021	1.134	0.959	1.004	1.006	0.999	0.992	1.062	0.88634	0.953187	0.950298	1.09009	1.02923	1.0678	0.813089	0.926113	0.889962	0.875344	0.00926779
O15144	117	K	Actin-related protein 2/3 complex subunit 2	ARPC2	1	1.01847e-05	110.08	DSIVHQAGMLK(1)R	2	1.5977	5	0.989	0.918	0.887	1.028	1.175	1.027	0.959	1.004	1.006	0.999	0.992	1.062	1.03128	0.914343	0.88171	1.02903	1.18448	0.967043	1.00219	0.771939	0.911758	0.888946	0.210479
O15145	61	K	Actin-related protein 2/3 complex subunit 3	ARPC3	1	2.20191e-07	130.1	NYEIK(1)NEADR	2	0.35259	1	0.907	0.954	1.008	0.993	1.053	1.09	1.086	1.045	1.026	0.914	0.912	1.014	0.835175	0.912919	0.982456	1.08643	1.15461	1.07495	0.768731	0.790676	0.913955	0.82345	0.016667
O15145	171	K	Actin-related protein 2/3 complex subunit 3	ARPC3	1	6.97297e-05	94.538	QFMNK(1)SLSGPGQ	2	-1.8617	1							1.086	1.045	1.026	0.914	0.912	1.014
O15173	193	K	Membrane-associated progesterone receptor component 2	PGRMC2	1	0.0312191	67.334	EK(1)YDYVGR	2	-2.0189	1	0.992	0.916	1.011	0.937	1.141	1.018	1.018	1.05	1.026	0.917	1.005	0.99	0.97446	0.872381	0.98538	1.02181	1.13532	1.02828	0.95366	0.768399	0.958277	0.889121	0.0841166
O15230	1854	K	Laminin subunit alpha-5	LAMA5	1	0.00542123	80.758	DVK(1)GLFLGR	2	0.67363	1	1.113	1.159	1.052	0.949	0.806	0.926	1.158	1.171	1.132	0.858	0.868	0.85	0.96114	0.989752	0.929329	1.10606	0.928571	1.08941	0.868976	1.06589	0.853055	0.921953	0.241875
O15247	80	K	Chloride intracellular channel protein 2	CLIC2	1	0.00333599	93.096	ELK(1)TDFIK	2	-2.938	1	1.028	1.023	0.99	1.052	0.902	1.022	1.036	1.017	0.943	0.959	1.038	0.977	0.992278	1.0059	1.04984	1.09698	0.868979	1.04606	0.904558	1.15757	1.00362	1.01195	0.874399
O15305	156	K	Phosphomannomutase 2	PMM2	1	0.00735667	84.615	QK(1)FVADLR	2	0.35953	1							0.991	0.981	0.895	0.972	1.064	1.108
O15372	274	K	Eukaryotic translation initiation factor 3 subunit H	EIF3H	1	0.000195894	97.813	QQQQK(1)HQYQQR	3	0.47496	1	0.724	0.861	1.056	1.153	0.948	1.256	0.943	0.963	0.981	1.03	1.009	1.024	0.767762	0.894081	1.07645	1.11942	0.939544	1.22656	0.685859	0.951612	0.877617	0.833443	0.211124
O15372	188	K	Eukaryotic translation initiation factor 3 subunit H	EIF3H	1	0.00113458	80.312	EKDFSPEALK(1)K	3	2.932	3	0.986	0.952	0.96	0.963	1.035	1.112	0.943	0.963	0.981	1.03	1.009	1.024	1.0456	0.988577	0.978593	0.934951	1.02577	1.08594	1.11835	0.963744	0.901151	0.988877	0.827598
O15382	377	K	Branched-chain-amino-acid aminotransferase, mitochondrial	BCAT2	1	0.00143975	94.402	ELK(1)EIQYGIR	2	2.9217	1	1.05	1.076	1.111	0.873	1.004	0.891	1.065	1.014	1.002	0.87	0.982	1.043	0.985915	1.06114	1.10878	1.00345	1.0224	0.854267	0.982527	1.03789	1.29793	1.09573	0.224798
O15391	351	K	Transcription factor YY2	YY2	1	2.5853e-05	107.06	K(1)FAQSTNLK	2	0.24731	1	0.922	0.946	0.963	1.066	1.015	1.098
O15511	67	K	Actin-related protein 2/3 complex subunit 5	ARPC5	1	2.42768e-07	119.17	NPPINTK(1)SQAVK	2	-0.19986	2	0.878	0.896	0.949	1.067	1.136	1.09	0.998	0.946	0.982	1.012	1.045	1.037	0.87976	0.947146	0.966395	1.05435	1.08708	1.05111	0.834411	0.871274	0.919405	0.874947	0.0097186
O43242	404	K	26S proteasome non-ATPase regulatory subunit 3	PSMD3	1	0.0084341	64.841	HNVIK(1)TGVR	3	-1.8703	1	0.971	0.869	0.925	1.016	1.219	1.025	1.017	0.975	1.018	1.019	1.05	0.989	0.954769	0.891282	0.908644	0.997056	1.16095	1.0364	0.957588	0.767716	0.876731	0.862349	0.05031
O43294	449	K	Transforming growth factor beta-1-induced transcript 1 protein	TGFB1I1	1	0.00677461	58.172	AGK(1)PYCQPCFLK	3	-0.82007	1	1.007	0.997	0.919	1.057	1.012	1.028	1.012	1.088	1.069	0.931	0.922	0.979	0.995059	0.91636	0.859682	1.13534	1.09761	1.05005	0.876443	0.834866	0.818705	0.844075	0.0211974
O43301	427	K	Heat shock 70 kDa protein 12A	HSPA12A	1	0.00329592	81.017	K(1)SNVDFVK	2	0.41203	4	0.915	1.024	1.023	1.019	1.095	0.934	1.041	0.995	1.005	0.974	1.008	1.01	0.878963	1.02915	1.01791	1.0462	1.08631	0.924752	0.840147	0.947378	1.10074	0.957071	0.55775
O43301	549	K	Heat shock 70 kDa protein 12A	HSPA12A	1	0.0123845	61.213	YVEGK(1)HPPEK	3	1.065	1	0.84	0.948	0.953	1.111	0.98	1.175	1.041	0.995	1.005	0.974	1.008	1.01	0.806916	0.952764	0.948259	1.14066	0.972222	1.16337	0.707414	0.979986	0.815099	0.826537	0.0696499
O43301	554	K	Heat shock 70 kDa protein 12A	HSPA12A	1	0.0311778	51.445	HPPEK(1)LLVK	3	0.84876	1							1.041	0.995	1.005	0.974	1.008	1.01
O43301	110	K	Heat shock 70 kDa protein 12A	HSPA12A	1	0.000636426	99.174	K(1)FHSFGYAAR	2	-1.2475	2	1.044	1.017	1.016	0.951	0.976	1.008	1.041	0.995	1.005	0.974	1.008	1.01	1.00288	1.02211	1.01095	0.976386	0.968254	0.99802	1.02714	1.05562	1.01295	1.0317	0.0413537
O43390	366	K	Heterogeneous nuclear ribonucleoprotein R	HNRNPR	1	0.00135003	95.094	SFSEFGK(1)LER	2	0.59459	1							0.938	0.962	0.988	1.038	1.036	1.046
O43390	255	K	Heterogeneous nuclear ribonucleoprotein R	HNRNPR	1	0.00100755	97.734	LFVGSIPK(1)NK	2	0.81512	1	0.775	0.896	1.023	1.282	0.987	1.056	0.938	0.962	0.988	1.038	1.036	1.046	0.826226	0.931393	1.03543	1.23507	0.952703	1.00956	0.668972	0.977632	1.02562	0.873555	0.269679
O43395	647	K	U4/U6 small nuclear ribonucleoprotein Prp3	PRPF3	1	0.00362584	91.867	SFGEMK(1)FK	3	-0.029231	2	0.892	0.882	0.831	1.123	1.157	1.137	0.969	1.025	0.924	1.054	0.984	1.022	0.920537	0.860488	0.899351	1.06546	1.17581	1.11252	0.863977	0.731824	0.808387	0.799205	0.0035408
O43399	127	K	Tumor protein D54	TPD52L2	1	3.32146e-05	103.91	VTQSDLYK(1)K	2	1.3262	1	1.001	0.96	1.052	0.982	0.986	1.031	1.054	1.025	1.086	0.942	0.974	0.961	0.949715	0.936585	0.968692	1.04246	1.01232	1.07284	0.91103	0.925187	0.902923	0.912831	0.0101107
O43399	165	K	Tumor protein D54	TPD52L2	1	4.18498e-24	169.79	NSATFK(1)SFEDR	2	0.35817	1	0.969	0.98	0.948	1	1.056	1.059	1.054	1.025	1.086	0.942	0.974	0.961	0.919355	0.956098	0.872928	1.06157	1.08419	1.10198	0.866032	0.881855	0.792147	0.846245	0.00339762
O43399	78	K	Tumor protein D54	TPD52L2	1	8.97443e-13	147.52	HCGELK(1)R	2	-0.021884	9	0.865	0.895	0.883	1.134	1.126	1.116	1.054	1.025	1.086	0.942	0.974	0.961	0.820683	0.873171	0.813076	1.20382	1.15606	1.16129	0.681731	0.7553	0.700148	0.711959	0.000152293
O43422	13	K	52 kDa repressor of the inhibitor of the protein kinase	THAP12	1	0.00107289	76.868	K(1)STQSDLAFFR	2	-0.89054	1	1.063	0.893	1.049	0.942	1.034	1.039
O43488	128	K	Aflatoxin B1 aldehyde reductase member 2	AKR7A2	1	1.21444e-14	152.64	SQLETSLK(1)R	2	-0.064375	1	0.878	0.897	0.841	1.149	1.13	1.126	0.961	0.982	1.009	1.014	1.014	1.034	0.913632	0.913442	0.833499	1.13314	1.1144	1.08897	0.806286	0.819673	0.765397	0.797412	0.00159669
O43488	115	K	Aflatoxin B1 aldehyde reductase member 2	AKR7A2	1	0.000998658	103.01	SLK(1)PDSVR	2	-0.86691	1	0.868	0.981	0.82	1.121	1.177	1.051	0.961	0.982	1.009	1.014	1.014	1.034	0.903226	0.998982	0.812686	1.10552	1.16075	1.01644	0.817012	0.860635	0.799541	0.827027	0.050197
O43491	507	K	Band 4.1-like protein 2	EPB41L2	1	8.95717e-05	105.46	AK(1)FLTLGSK	2	-0.43934	1	0.975	0.976	1.033	0.996	1.061	0.974	1.023	1.017	1.033	0.955	0.942	1.003	0.953079	0.959685	1	1.04293	1.12633	0.971087	0.913846	0.852049	1.02977	0.92753	0.183222
O43491	380	K	Band 4.1-like protein 2	EPB41L2	1	1.47349e-05	112.11	VAELHK(1)THR	3	-3.4464	2							1.023	1.017	1.033	0.955	0.942	1.003
O43513	155	K	Mediator of RNA polymerase II transcription subunit 7	MED7	1	0.00584933	84.498	FQK(1)HLER	3	0.29274	1
O43592	629	K	Exportin-T	XPOT	1	0.028341	74.92	FK(1)ILLEK	2	2.1832	1	0.927	0.893	1.152	1.057	0.988	1	0	0	0	0	0	0
O43598	113	K	2'-deoxynucleoside 5'-phosphate N-hydrolase 1	DNPH1	1	0.0336376	58.167	AVAFNK(1)R	2	0.2827	1							1.033	1.041	1.049	0.992	0.954	0.934
O43633	48	K	Charged multivesicular body protein 2a	CHMP2A	1	3.88542e-05	96.342	KIIADIK(1)K	3	1.3273	1							0.999	0.921	0.973	1.018	1.067	1.042
O43657	175	K	Tetraspanin-6	TSPAN6	1	0.0346943	57.785	GFPK(1)SCCK	2	-1.6547	1
O43665	146	K	Regulator of G-protein signaling 10	RGS10	1	0.0100906	68.224	SDLFLK(1)HK	3	1.3182	1	0.956	0.866	0.973	1.118	1.006	1.105	0.932	0.937	0.9	1.143	1	1.019	1.02575	0.924226	1.08111	0.978128	1.006	1.0844	1.04869	0.918714	0.99697	0.9878	0.834227
O43670	42	K	BUB3-interacting and GLEBS motif-containing protein ZNF207	ZNF207	1	0.00914954	88.734	CHICHK(1)K	3	-1.3648	1							1.017	1.041	0.934	1.027	1.088	0.948
O43670	24	K	BUB3-interacting and GLEBS motif-containing protein ZNF207	ZNF207	1	0.0278499	43.761	DFDDEK(1)ILIQHQK	3	2.1174	1							1.017	1.041	0.934	1.027	1.088	0.948
O43707	437	K	Alpha-actinin-4	ACTN4	1	1.8806e-05	124.83	EAMLK(1)HR	2	-0.93175	3	1.036	1.1	1.059	0.924	1.18	0.717	1.069	1.044	1.048	0.94	0.951	0.958	0.96913	1.05364	1.0105	0.982979	1.2408	0.748434	0.985912	0.849162	1.35015	1.02054	0.894634
O43707	455	K	Alpha-actinin-4	ACTN4	1	8.29716e-37	178.57	K(1)HEAFESDLAAHQDR	3	-0.40375	2	0.966	1.025	0.902	0.98	1.107	1.03	1.069	1.044	1.048	0.94	0.951	0.958	0.903648	0.981801	0.860687	1.04255	1.16404	1.07516	0.866765	0.843444	0.800522	0.836791	0.0244808
O43707	417	K	Alpha-actinin-4	ACTN4	1	0.000394143	100.88	LDHLAEK(1)FR	2	-0.31126	4	1.053	0.928	0.883	1.014	1.067	1.079	1.069	1.044	1.048	0.94	0.951	0.958	0.985033	0.888889	0.842557	1.07872	1.12198	1.1263	0.913147	0.792252	0.748072	0.816494	0.0103346
O43707	54	K	Alpha-actinin-4	ACTN4	1	0.00030598	85.536	K(1)TFTAWCNSHLR	3	1.7704	1	0.991	0.914	0.774	1.174	1.142	1.042	1.069	1.044	1.048	0.94	0.951	0.958	0.927035	0.875479	0.73855	1.24894	1.20084	1.08768	0.742259	0.729055	0.679012	0.71833	0.0108225
O43719	297	K	HIV Tat-specific factor 1	HTATSF1	1	8.62512e-07	123.01	VECSK(1)FGQIR	3	1.0039	2	0.902	0.854	0.845	1.162	1.129	1.135
O43747	571	K	AP-1 complex subunit gamma-1	AP1G1	1	0.00431236	64.82	AVEYNALFK(1)K	2	1.7865	2							1.092	1.03	0.988	0.921	1.108	0.92
O43765	205	K	Small glutamine-rich tetratricopeptide repeat-containing protein alpha	SGTA	1	0.0388031	71.877	IAELK(1)LR	2	-2.9923	1	0.91	1.036	0.941	1.01	1.137	0.975	0.995	0.963	1.009	0.99	1.064	0.994	0.914573	1.0758	0.932607	1.0202	1.06861	0.980885	0.896463	1.00673	0.95078	0.952206	0.439023
O43768	107	K	Alpha-endosulfine	ENSA	1	0.00100316	94.363	K(1)SSLVTSK	2	-0.018908	1	1.083	1.182	1.196	0.888	0.772	0.876	0	0	0	0	0	0
O43795	354	K	Unconventional myosin-Ib	MYO1B	1	0.0161989	69.846	DALAK(1)NLYSR	2	1.3896	1	0.91	0.969	0.955	1.002	1.12	1.052	0.991	0.947	0.962	1.022	1.075	1.027	0.918264	1.02323	0.992723	0.980431	1.04186	1.02434	0.936593	0.982119	0.969132	0.963102	0.358299
O43865	286	K	Adenosylhomocysteinase 2	AHCYL1	1	5.94129e-07	125.97	QK(1)FDNLYCCR	2	-1.146	1	0.876	0.85	0.949	1.124	1.084	1.137	1.031	1.004	1.046	0.984	1.003	0.965	0.849661	0.846614	0.907266	1.14228	1.08076	1.17824	0.743831	0.783352	0.770019	0.765461	0.00154687
O43865	108	K	Adenosylhomocysteinase 2	AHCYL1	1	7.32189e-11	136.7	GSSNFCVK(1)NIK	3	0.78465	2	0.801	0.856	0.885	1.218	1.069	1.189	1.031	1.004	1.046	0.984	1.003	0.965	0.776916	0.85259	0.84608	1.2378	1.0658	1.23212	0.627656	0.799951	0.686684	0.700162	0.0045167
O60282	864	K	Kinesin heavy chain isoform 5C	KIF5C	1	0.0164706	73.499	CELPK(1)LEK	2	-0.50565	1	0.921	0.865	0.893	1.093	1.092	1.156
O60313	792	K	Dynamin-like 120 kDa protein, mitochondrial	OPA1	1	5.61382e-23	152.01	TQEQCVHNETK(1)NELEK	4	0.95621	2	0.972	0.972	1.025	0.966	1.037	1.038	1.03	1.031	0.987	1.004	1.001	0.959	0.943689	0.942774	1.0385	0.962151	1.03596	1.08238	0.980812	0.910045	0.959462	0.949512	0.334296
O60504	486	K	Vinexin	SORBS3	1	5.08434e-12	145.01	K(1)VNENWYEGR	2	0.69486	1	0.907	0.851	1.008	1.011	1.135	1.102	1.006	1.04	1.047	0.949	0.979	0.953	0.90159	0.818269	0.962751	1.06533	1.15935	1.15635	0.8463	0.705802	0.832578	0.793431	0.0110218
O60506	252	K	Heterogeneous nuclear ribonucleoprotein Q	SYNCRIP	1	0.00103226	69.275	LFVGSIPK(1)SK	3	-1.2783	1							0.941	0.948	0.954	1.05	1.015	1.07
O60506	363	K	Heterogeneous nuclear ribonucleoprotein Q	SYNCRIP	1	0.0342891	51.979	AFSQFGK(1)LER	3	3.7778	1	1.052	0.993	0.979	0.979	0.968	1.044	0.941	0.948	0.954	1.05	1.015	1.07	1.11796	1.04747	1.02621	0.932381	0.953695	0.975701	1.19904	1.09833	1.05176	1.11526	0.0224636
O60506	338	K	Heterogeneous nuclear ribonucleoprotein Q	SYNCRIP	1	0.0114604	89.296	VK(1)VLFVR	2	1.7737	1	0.895	0.874	0.925	1.064	1.106	1.149	0.941	0.948	0.954	1.05	1.015	1.07	0.951116	0.921941	0.969602	1.01333	1.08966	1.07383	0.938601	0.846085	0.902936	0.894812	0.014693
O60506	297	K	Heterogeneous nuclear ribonucleoprotein Q	SYNCRIP	1	1.82367e-23	144.97	GFCFLEYEDHK(1)TAAQAR	3	0.95227	1	1.122	0.802	0.847	1.052	1.163	1.058	0.941	0.948	0.954	1.05	1.015	1.07	1.19235	0.845992	0.887841	1.0019	1.14581	0.988785	1.19008	0.738333	0.897911	0.932944	0.590965
O60516	43	K	Eukaryotic translation initiation factor 4E-binding protein 3	EIF4EBP3	1	0.00510372	85.676	K(1)FLLECK	2	-1.617	1	0.871	0.804	0.868	1.212	1.125	1.15
O60551	466	K	Glycylpeptide N-tetradecanoyltransferase 2	NMT2	1	0.0132944	87.476	TFLEK(1)LK	2	-0.74923	1	1.006	0.89	1.005	0.983	1.075	1.059
O60551	116	K	Glycylpeptide N-tetradecanoyltransferase 2	NMT2	1	0.000253453	98.04	NIDEAAK(1)HR	3	-0.96	1	1.036	0.893	0.883	1.138	0.88	1.194
O60610	214	K	Protein diaphanous homolog 1	DIAPH1	1	0.0113119	89.542	NK(1)HEIIR	2	-0.55507	1							0	0	0	0	0	0
O60701	264	K	UDP-glucose 6-dehydrogenase	UGDH	1	0.0134784	87.323	IGNK(1)FLK	2	1.6059	1	0.914	0.884	0.902	1.15	1.03	1.141	1.034	0.983	1.028	0.959	1.011	0.993	0.883946	0.899288	0.877432	1.19917	1.01879	1.14904	0.737134	0.882699	0.76362	0.790218	0.0121709
O60716	401	K	Catenin delta-1	CTNND1	0.998328	0.00855219	67.385	NDK(0.002)VK(0.998)TDVR	3	1.4508	1	0.979	0.879	0.84	1.116	1.094	1.12	1.016	1	0.992	0.992	1.007	1.018	0.963583	0.879	0.846774	1.125	1.0864	1.1002	0.856518	0.809098	0.769657	0.812104	0.00478906
O60716	448	K	Catenin delta-1	CTNND1	1	1.79087e-06	94.487	IAIK(1)NCDGVPALVR	2	0.5941	1	0.9	0.83	0.87	1.116	1.199	1.113	1.016	1	0.992	0.992	1.007	1.018	0.885827	0.83	0.877016	1.125	1.19067	1.09332	0.787402	0.697089	0.802159	0.760591	0.00124999
O60716	846	K	Catenin delta-1	CTNND1	1	1.24508e-18	149.22	K(1)SDFQVNLNNASR	2	0.22043	2	0.975	0.983	0.898	0.989	1.117	1.051	1.016	1	0.992	0.992	1.007	1.018	0.959646	0.983	0.905242	0.996976	1.10924	1.03242	0.962557	0.886196	0.876819	0.907367	0.0742253
O60749	447	K	Sorting nexin-2	SNX2	1	0.00127523	93.448	IQQAK(1)NEIR	2	0.26225	1	0.932	0.908	0.877	1.138	1.066	1.101	0.965	0.97	0.964	1.03	1.032	1.049	0.965803	0.936082	0.909751	1.10485	1.03295	1.04957	0.874145	0.906226	0.866784	0.882118	0.00987276
O60814	6	K	Histone H2B type 1-K	HIST1H2BK	1	4.91342e-11	131.66	PEPAK(1)SAPAPK(1)K(1)GSK(1)K	4	0.89778	20	0.888	0.943	0.949	1.148	1.065	1.028
O60814	35	K	Histone H2B type 1-K	HIST1H2BK	1	1.11763e-05	116.24	K(1)ESYSVYVYK	2	1.4801	2	0.979	0.871	0.889	1.088	1.054	1.142
O60814	21	K	Histone H2B type 1-K	HIST1H2BK	1	9.25618e-24	154.69	K(0.987)GSK(0.045)K(0.969)AVTK(1)AQK	3	-0.07489	117	0.812	0.813	0.861	1.043	1.459	1.036
O60814	12	K	Histone H2B type 1-K	HIST1H2BK	1	1.6516e-13	131.66	SAPAPK(1)K(1)GSK(1)K(1)AVTK	3	1.4776	28	0.856	0.893	0.909	1.136	1.175	1.052
O60814	17	K	Histone H2B type 1-K	HIST1H2BK	1	9.25618e-24	154.69	SAPAPK(1)K(1)GSK(1)K(1)AVTK	3	1.4776	114	0.819	0.82	0.862	1.056	1.411	1.053
O60814	47	K	Histone H2B type 1-K	HIST1H2BK	1	6.40458e-11	127.36	VLK(1)QVHPDTGISSK	3	0.46297	1	0.864	0.91	0.92	1.042	1.138	1.135
O60814	121	K	Histone H2B type 1-K	HIST1H2BK	1	0.000100559	103.91	AVTK(1)YTSAK	3	-0.28031	2	0.818	0.768	0.828	1.203	1.246	1.166
O60814	24	K	Histone H2B type 1-K	HIST1H2BK	1	1.52446e-08	134.13	K(1)AVTK(1)AQK(1)K	3	-0.7987	10	0.821	0.841	0.83	1.206	1.211	1.117
O60814	86	K	Histone H2B type 1-K	HIST1H2BK	1	2.84017e-13	151.17	LAHYNK(1)R	2	0.21038	2	1.008	0.852	0.889	1.038	1.128	1.113
O60814	16	K	Histone H2B type 1-K	HIST1H2BK	1	9.25618e-24	154.69	SAPAPK(1)K(1)GSK(1)K(1)AVTK	3	1.4776	94	0.8	0.807	0.871	1.027	1.482	1.033
O60814	117	K	Histone H2B type 1-K	HIST1H2BK	1	1.81253e-11	141.54	HAVSEGTK(1)AVTK	2	0.10241	1	0.916	0.897	0.87	1.022	1.067	1.237
O60814	13	K	Histone H2B type 1-K	HIST1H2BK	1	9.25618e-24	154.69	SAPAPK(1)K(1)GSK(1)K(1)AVTK	3	1.4776	95	0.801	0.802	0.886	1.008	1.524	1.001
O60832	61	K	H/ACA ribonucleoprotein complex subunit 4	DKC1	1	0.0054304	87.258	NFDK(1)LNVR	2	1.6899	1	1.052	0.938	0.906	1.002	1.113	1.012	0.943	0.961	0.957	1.096	1.069	1.029	1.11559	0.976067	0.946708	0.914234	1.04116	0.983479	1.22024	0.93748	0.962612	1.03385	0.630216
O60870	3	K	DNA/RNA-binding protein KIN17	KIN	1	0.00188977	88.596	GK(1)SDFLTPK	2	0.82464	1	1.044	1.014	0.879	1.04	1.02	1.023
O60885	1135	K	Bromodomain-containing protein 4	BRD4	1	1.89223e-11	101.38	SEPFSPSLRPEPPK(1)HPESIK	4	-1.4095	1	0.891	1.028	1.119	1.007	1.037	0.924	1.016	1.001	0.926	1.06	1.03	1.028	0.876969	1.02697	1.20842	0.95	1.0068	0.898833	0.923125	1.02004	1.34444	1.08991	0.443588
O75083	321	K	WD repeat-containing protein 1	WDR1	1	1.71285e-13	136.3	GHSK(1)SIQCLTVHK	4	1.067	1	0.773	0.973	0.912	1.143	0.956	1.242	1.003	0.995	1	0.982	0.991	1.014	0.770688	0.977889	0.912	1.16395	0.964682	1.22485	0.662131	1.01369	0.74458	0.793377	0.0811044
O75112	720	K	LIM domain-binding protein 3	LDB3	1	0.00701908	71.501	K(1)HAHTINL	2	-1.1922	2	1.139	1.193	1.16	0.825	0.917	0.769	1.383	1.272	1.288	0.66	0.648	0.722	0.823572	0.937893	0.900621	1.25	1.41512	1.0651	0.658858	0.662764	0.845577	0.713654	0.0287971
O75131	253	K	Copine-3	CPNE3	1	0.0237446	53.869	SSPVEFECINEK(1)K	3	1.3282	1							1.052	1.024	0.967	0.983	0.985	0.994
O75131	262	K	Copine-3	CPNE3	1	1.6694e-07	130.2	SYK(1)NSGVISVK	2	0.16493	2	0.853	0.854	0.977	1.077	1.062	1.187	1.052	1.024	0.967	0.983	0.985	0.994	0.810837	0.833984	1.01034	1.09563	1.07817	1.19416	0.740067	0.773517	0.846065	0.788358	0.0307274
O75131	153	K	Copine-3	CPNE3	0.90728	0.013116	63.473	K(0.093)LDNK(0.907)DLFGK	3	0.97302	1							1.052	1.024	0.967	0.983	0.985	0.994
O75165	1356	K	DnaJ homolog subfamily C member 13	DNAJC13	1	0.000726635	95.417	AYEFLCTK(1)SAK	2	-0.68273	2	0.966	0.878	0.938	1.159	1.026	1.062	0.94	0.989	0.99	0.994	0.989	1.055	1.02766	0.887765	0.947475	1.166	1.03741	1.00664	0.881358	0.85575	0.94123	0.891857	0.142213
O75165	1153	K	DnaJ homolog subfamily C member 13	DNAJC13	1	0.000968452	76.165	QAFK(1)SEETK	2	-0.74733	1							0.94	0.989	0.99	0.994	0.989	1.055
O75208	177	K	Ubiquinone biosynthesis protein COQ9, mitochondrial	COQ9	1	2.18087e-05	123.16	K(1)TDQFLR	2	-0.80208	1	1.088	1.016	0.994	0.99	0.967	0.964	0.916	0.959	1.039	0.971	1.237	0.893	1.18777	1.05944	0.956689	1.01957	0.78173	1.07951	1.16498	1.35525	0.886228	1.11215	0.393975
O75223	141	K	Gamma-glutamylcyclotransferase	GGCT	1	0.01583	49.423	K(1)IICMGAK	2	-1.4289	1							1.051	1	1.065	0.951	0.972	0.976
O75335	447	K	Liprin-alpha-4	PPFIA4	1	0.00272034	83.948	LQLHLK(1)ER	3	1.6883	1	0.876	1.007	0.985	0.875	0.973	1.268
O75347	23	K	Tubulin-specific chaperone A	TBCA	1	0.023274	79.148	EK(1)VMYEK	2	-0.13102	1	0.965	0.837	1.025	1.089	1.004	1.104	1.022	1.021	1.018	0.961	0.969	0.975	0.944227	0.819785	1.00688	1.13319	1.03612	1.13231	0.833243	0.791206	0.889225	0.83925	0.0500091
O75347	51	K	Tubulin-specific chaperone A	TBCA	1	9.43602e-08	128.54	AEDGENYDIK(1)K	2	-0.13709	1	0.989	0.89	1.005	1.048	1.021	1.068	1.022	1.021	1.018	0.961	0.969	0.975	0.96771	0.871694	0.98723	1.09053	1.05366	1.09538	0.887376	0.827299	0.901263	0.872532	0.0224215
O75367	304	K	Core histone macro-H2A.1	H2AFY	1	1.6023e-07	127.17	NCLALADDK(1)K	2	0.22514	1	0.789	0.781	0.853	1.234	1.242	1.131	0.899	0.911	0.935	1.138	1.092	1.076	0.877642	0.8573	0.912299	1.08436	1.13736	1.05112	0.809365	0.753761	0.867935	0.808852	0.00219697
O75367	295	K	Core histone macro-H2A.1	H2AFY	1	3.08813e-19	159.34	TVK(1)NCLALADDKK	3	0.049131	4	0.735	0.815	0.785	1.233	1.169	1.28	0.899	0.911	0.935	1.138	1.092	1.076	0.817575	0.894621	0.839572	1.08348	1.07051	1.18959	0.754583	0.835694	0.705765	0.763184	0.00392882
O75369	1897	K	Filamin-B	FLNB	1	0.00164158	63.682	YNDK(1)HIPGSPFTAK	3	-1.0538	1	0.832	0.931	1.001	1.046	0.882	1.301	1.002	0.986	0.965	0.997	1.025	1.013	0.830339	0.944219	1.03731	1.04915	0.860488	1.2843	0.791442	1.09731	0.807679	0.880375	0.403369
O75369	1955	K	Filamin-B	FLNB	1	0.00240061	94.114	DEPCLLK(1)R	3	-2.0144	2							1.002	0.986	0.965	0.997	1.025	1.013
O75369	1005	K	Filamin-B	FLNB	1	0.00394011	82.85	ENSTAK(1)FIPR	2	-2.9788	1	0.989	0.908	0.998	1.037	1.067	1.023	1.002	0.986	0.965	0.997	1.025	1.013	0.987026	0.920892	1.0342	1.04012	1.04098	1.00987	0.948954	0.884644	1.02409	0.951843	0.222835
O75369	476	K	Filamin-B	FLNB	1	9.16659e-05	113.24	ETTDFK(1)VDTK	2	1.9657	1	0.84	0.906	0.928	1.111	1.069	1.159	1.002	0.986	0.965	0.997	1.025	1.013	0.838323	0.918864	0.961658	1.11434	1.04293	1.14413	0.752303	0.881044	0.840517	0.823544	0.0144731
O75390	103	K	Citrate synthase, mitochondrial	CS	1	8.32495e-05	84.365	GFSIPECQK(1)LLPK	3	-1.1179	1	1.064	0.989	1.016	0.963	0.997	0.987	1.018	1.032	1.09	0.949	0.924	0.973	1.04519	0.958333	0.93211	1.01475	1.079	1.01439	1.02999	0.888164	0.918889	0.944496	0.227338
O75410	713	K	Transforming acidic coiled-coil-containing protein 1	TACC1	1	0.0352275	57.55	NEEALK(1)K	2	-0.021515	1							0	0	0	0	0	0
O75410	740	K	Transforming acidic coiled-coil-containing protein 1	TACC1	1	0.0313006	50.108	IHAEEK(1)LDK	3	-4.0595	1							0	0	0	0	0	0
O75410	706	K	Transforming acidic coiled-coil-containing protein 1	TACC1	1	1.34342e-05	117.89	GVLEGFK(1)K	2	0.70045	1	0.84	0.936	0.87	1.16	1.063	1.144	0	0	0	0	0	0
O75419	309	K	Cell division control protein 45 homolog	CDC45	1	0.000126053	100.98	LWSVHGQK(1)R	2	-0.18952	1	1.233	1.198	0.805	0	0.86	0.862
O75439	456	K	Mitochondrial-processing peptidase subunit beta	PMPCB	1	5.27216e-07	126.71	EVCTK(1)YIYNR	2	1.9845	1	0.924	0.775	0.969	1.094	1.086	1.176	0.978	0.983	0.953	1.035	0.975	1.089	0.944785	0.788403	1.01679	1.057	1.11385	1.07989	0.893833	0.70782	0.941567	0.845954	0.0739529
O75475	401	K	PC4 and SFRS1-interacting protein	PSIP1	1	0.00492232	74.841	HTEMITTLK(1)K	3	2.7458	1							0.974	0.986	1.019	1.009	0.975	1.029
O75475	360	K	PC4 and SFRS1-interacting protein	PSIP1	1	3.66377e-11	142.08	IHAEIK(1)NSLK	2	0.22736	2							0.974	0.986	1.019	1.009	0.975	1.029
O75475	91	K	PC4 and SFRS1-interacting protein	PSIP1	1	1.6694e-07	130.2	VK(1)FSSQQAATK	2	-0.55579	2	0.976	1.086	0.95	1.001	1.044	0.953	0.974	0.986	1.019	1.009	0.975	1.029	1.00205	1.10142	0.932287	0.992071	1.07077	0.926142	1.01006	1.02862	1.00663	1.01565	0.820773
O75475	364	K	PC4 and SFRS1-interacting protein	PSIP1	1	3.4028e-08	130.66	NSLK(1)IDNLDVNR	3	0.97826	2	0.901	0.897	0.88	1.177	1.054	1.114	0.974	0.986	1.019	1.009	0.975	1.029	0.925051	0.909736	0.863592	1.1665	1.08103	1.0826	0.793013	0.841549	0.797698	0.810292	0.00335765
O75475	422	K	PC4 and SFRS1-interacting protein	PSIP1	1	0.00139188	83.869	STMLYNK(1)FK	2	1.091	1	0.93	0.932	1.012	1.046	1.057	1.037	0.974	0.986	1.019	1.009	0.975	1.029	0.954825	0.945233	0.993131	1.03667	1.0841	1.00777	0.921051	0.871904	0.985469	0.924771	0.0421327
O75477	284	K	Erlin-1	ERLIN1	1	0.00741497	67.08	LTPEYLELK(1)K	2	2.3773	1	1.026	0.88	1.005	0.925	1.195	0.992	0.922	0.915	0.891	1.15	1.023	1.104	1.1128	0.961749	1.12795	0.804348	1.16813	0.898551	1.38348	0.823321	1.25529	1.11545	0.413661
O75477	220	K	Erlin-1	ERLIN1	1	0.000210331	77.597	AVIEAEK(1)IAQVAK	3	1.0441	1							0.922	0.915	0.891	1.15	1.023	1.104
O75531	54	K	Barrier-to-autointegration factor	BANF1	1	0.00954127	74.464	K(1)DEDLFR	2	-0.13448	1	0.909	0.821	0.835	1.088	1.154	1.214	1.019	1.051	1.045	0.985	0.918	0.905	0.892051	0.781161	0.799043	1.10457	1.25708	1.34144	0.807601	0.621409	0.595662	0.66762	0.00607561
O75533	120	K	Splicing factor 3B subunit 1	SF3B1	1	0.0248299	57.174	IADREDEYK(1)K	3	1.2074	1	0.904	0.906	1.066	0.947	1.124	1.061	1.024	0.984	1.015	1.031	1.01	0.998	0.882812	0.920732	1.05025	0.918526	1.11287	1.06313	0.961119	0.827348	0.987885	0.922207	0.357549
O75533	554	K	Splicing factor 3B subunit 1	SF3B1	1	0.00512735	70.399	HLLVK(1)VIDR	3	-0.1433	1	1.161	1.106	0.866	1.177	0.884	0.846	1.024	0.984	1.015	1.031	1.01	0.998	1.13379	1.12398	0.853202	1.14161	0.875248	0.847695	0.993149	1.28419	1.0065	1.08602	0.565459
O75533	1025	K	Splicing factor 3B subunit 1	SF3B1	1	0.00177821	99.7	LTPILK(1)NR	2	-0.51278	1	0.933	0.891	0.917	1.09	1.06	1.128	1.024	0.984	1.015	1.031	1.01	0.998	0.911133	0.905488	0.903448	1.05723	1.0495	1.13026	0.861815	0.862776	0.799327	0.840308	0.00262464
O75569	187	K	Interferon-inducible double-stranded RNA-dependent protein kinase activator A	PRKRA	1	7.82715e-05	107.06	NAAEK(1)FLAK	3	-1.5647	2	0.831	0.886	0.916	1.128	1.116	1.137	0.971	0.996	0.995	1.012	0.98	1.04	0.855819	0.889558	0.920603	1.11462	1.13878	1.09327	0.767809	0.781153	0.842064	0.796607	0.000578851
O75582	447	K	Ribosomal protein S6 kinase alpha-5	RPS6KA5	1	0.000312273	96.229	K(1)SNQAFAVK	3	2.2741	2	0.991	0.922	0.849	1.091	1.089	1.084
O75586	241	K	Mediator of RNA polymerase II transcription subunit 6	MED6	1	0.00062877	80.545	NVQQTVSAK(1)GPPEK(1)R	3	0.6055	1
O75586	236	K	Mediator of RNA polymerase II transcription subunit 6	MED6	1	0.00062877	80.545	NVQQTVSAK(1)GPPEK(1)R	3	0.6055	1
O75643	1883	K	U5 small nuclear ribonucleoprotein 200 kDa helicase	SNRNP200	1	0.00098027	72.29	LNNPK(1)FNDPHVK	3	0.14394	1							1	1.009	0.992	1.022	1.02	0.991
O75643	1172	K	U5 small nuclear ribonucleoprotein 200 kDa helicase	SNRNP200	1	0.0174121	69.198	MGK(1)TIHK	3	-0.65052	1							1	1.009	0.992	1.022	1.02	0.991
O75694	766	K	Nuclear pore complex protein Nup155	NUP155	1	0.00156938	89.9	K(1)FHEAQLSEK	3	-0.81601	1							1.069	1.005	0.933	0.998	1.032	0.99
O75828	180	K	Carbonyl reductase [NADPH] 3	CBR3	0.990262	5.66879e-05	84.297	K(0.01)FVEDTK(0.99)NEVHER	4	-0.36402	1	1.091	1.005	0.965	1.022	0.911	1.026	1.09	1.054	1.074	0.931	0.936	0.895	1.00092	0.95351	0.89851	1.09774	0.973291	1.14637	0.911795	0.979677	0.783788	0.886721	0.1104
O75832	221	K	26S proteasome non-ATPase regulatory subunit 10	PSMD10	1	0.00966194	61.962	GGLGLILK(1)R	2	2.2845	1	0.994	0.953	0.956	1.087	1.062	0.973	1.077	1.006	1.151	0.789	1.127	0.86	0.922934	0.947316	0.830582	1.37769	0.942325	1.1314	0.669913	1.0053	0.734122	0.782529	0.128676
O75874	87	K	Isocitrate dehydrogenase [NADP] cytoplasmic	IDH1	1	0.000180848	111.61	VEEFK(1)LK	2	-0.034466	3	1.011	0.957	0.961	1.052	0.966	1.072	1.026	1.01	1.026	0.97	0.96	0.986	0.98538	0.947525	0.936647	1.08454	1.00625	1.08722	0.908573	0.94164	0.861506	0.902941	0.0276867
O75874	66	K	Isocitrate dehydrogenase [NADP] cytoplasmic	IDH1	1	0.0253216	73.324	K(1)HNVGVK	3	0.055375	2							1.026	1.01	1.026	0.97	0.96	0.986
O75874	236	K	Isocitrate dehydrogenase [NADP] cytoplasmic	IDH1	1	5.63883e-12	146.36	QYK(1)SQFEAQK	2	0.92645	3	0.936	0.947	1.031	0.996	1.002	1.096	1.026	1.01	1.026	0.97	0.96	0.986	0.912281	0.937624	1.00487	1.0268	1.04375	1.11156	0.888466	0.898322	0.904019	0.897132	0.0449396
O75874	115	K	Isocitrate dehydrogenase [NADP] cytoplasmic	IDH1	1	0.000137993	110.84	EAIICK(1)NIPR	3	-1.1907	2	1.024	0.958	1	1.017	0.997	1.022	1.026	1.01	1.026	0.97	0.96	0.986	0.998051	0.948515	0.974659	1.04845	1.03854	1.03651	0.951926	0.913314	0.940326	0.935239	0.0103109
O75874	65	K	Isocitrate dehydrogenase [NADP] cytoplasmic	IDH1	1	0.00043575	101.65	DAAEAIK(1)K	3	-0.42194	2	0.826	0.97	0.866	1.113	1.113	1.122	1.026	1.01	1.026	0.97	0.96	0.986	0.805068	0.960396	0.844055	1.14742	1.15938	1.13793	0.701632	0.828374	0.741745	0.75754	0.00409049
O75934	168	K	Pre-mRNA-splicing factor SPF27	BCAS2	1	0.0288282	53.448	K(1)NMQLTAGSK	2	2.2493	1							1.008	1.036	1.004	0.965	0.943	0.99
O75935	32	K	Dynactin subunit 3	DCTN3	1	0.00478229	74.841	K(1)VADGLVK	2	0.057953	1							1.002	1.032	1.011	0.968	0.997	0.96
O75947	72	K	ATP synthase subunit d, mitochondrial	ATP5H	1	0.000607905	91.313	AGLVDDFEK(1)K	3	0.20223	2	0.989	1.119	1.23	0.951	0.819	0.89	0.991	1.027	1.1	0.985	0.968	0.986	0.997982	1.08958	1.11818	0.965482	0.846074	0.902637	1.03366	1.28781	1.23879	1.1811	0.0306533
O75955	126	K	Flotillin-1	FLOT1	1	8.95717e-05	105.46	QK(1)FSEQVFK	2	0.6973	1	0.807	0.84	0.872	1.146	1.228	1.127	1.062	0.962	1.015	1.013	0.993	0.935	0.759887	0.873181	0.859113	1.13129	1.23666	1.20535	0.671698	0.706082	0.712751	0.697446	0.0016063
O76021	254	K	Ribosomal L1 domain-containing protein 1	RSL1D1	1	0.00175116	99.815	LLFVK(1)TEK	3	-1.6445	2	0.96	1.006	0.917	1.083	1.022	1.028	1.001	0.974	0.974	0.996	1.057	0.993	0.959041	1.03285	0.941478	1.08735	0.966887	1.03525	0.881999	1.06823	0.909424	0.949471	0.309303
O76021	120	K	Ribosomal L1 domain-containing protein 1	RSL1D1	1	0.0148012	62.546	LLNK(1)HGIK	3	0.0063574	1							1.001	0.974	0.974	0.996	1.057	0.993
O76024	762	K	Wolframin	WFS1	1	0.000690678	90.15	LLAK(1)HPCHIK	4	-1.438	1	0.845	1.034	0.848	1.096	1.083	1.098	0.983	0.988	0.974	0.923	1.02	1.062	0.859613	1.04656	0.870637	1.18743	1.06176	1.0339	0.723926	0.985679	0.842091	0.84579	0.0929104
O76024	768	K	Wolframin	WFS1	1	0.0190672	70.912	HPCHIK(1)K	4	1.8472	1							0.983	0.988	0.974	0.923	1.02	1.062
O94776	508	K	Metastasis-associated protein MTA2	MTA2	1	0.011952	61.765	TPLK(1)IHPLVR	3	-0.53023	1							1.004	0.991	0.986	1.004	0.997	1.033
O94788	390	K	Retinal dehydrogenase 2	ALDH1A2	1	0.0421432	59.177	LECGGK(1)GLGR	2	1.7621	1							1.094	1.156	1.016	0.934	0.906	0.936
O94811	189	K	Tubulin polymerization-promoting protein	TPPP	1	0.0281381	72.875	GK(1)GK(1)AGR	2	-0.78552	1	1.039	0.719	1.072	0.985	1.276	0.948	1.125	1.24	1.154	0.89	0.84	0.755	0.923556	0.579839	0.928943	1.10674	1.51905	1.25563	0.834482	0.381712	0.739823	0.626662	0.0444046
O94811	187	K	Tubulin polymerization-promoting protein	TPPP	1	0.0281381	72.875	GK(1)GK(1)AGR	2	-0.78552	1	1.039	0.719	1.072	0.985	1.276	0.948	1.125	1.24	1.154	0.89	0.84	0.755	0.923556	0.579839	0.928943	1.10674	1.51905	1.25563	0.834482	0.381712	0.739823	0.626662	0.0444046
O94826	188	K	Mitochondrial import receptor subunit TOM70	TOMM70	1	0.0412771	71.296	YVK(1)ALFR	2	-0.22681	1	0.997	0.938	0.959	1.059	1.033	1.036	1.023	1.004	0.995	1.027	0.99	1.003	0.974585	0.934263	0.963819	1.03116	1.04343	1.0329	0.945135	0.895373	0.933118	0.924432	0.00346583
O94832	634	K	Unconventional myosin-Id	MYO1D	1	0.00044742	93.325	QTYEK(1)FLHR	3	-1.1182	1	0.963	0.806	0.91	1.092	1.099	1.157	1.055	0.992	0.962	0.995	1.007	0.998	0.912796	0.8125	0.945946	1.09749	1.09136	1.15932	0.831714	0.744484	0.81595	0.797822	0.0077768
O94832	758	K	Unconventional myosin-Id	MYO1D	1	0.0257206	63.565	DYGK(1)HVK	3	-0.41707	2							1.055	0.992	0.962	0.995	1.007	0.998
O94832	135	K	Unconventional myosin-Id	MYO1D	1	0.00147875	111.01	VK(1)NMLLK	2	-1.6916	2	0.942	0.978	1.015	1.037	0.987	1.051	1.055	0.992	0.962	0.995	1.007	0.998	0.892891	0.985887	1.05509	1.04221	0.980139	1.05311	0.856728	1.00586	1.00189	0.953963	0.417046
O94856	293	K	Neurofascin	NFASC	1	0.0134682	76.228	AK(1)FENFNK	2	0.10598	1	0.884	0.825	0.874	1.232	1.062	1.154	0.934	0.974	0.926	1.081	1.096	1.024	0.946467	0.847023	0.943844	1.13969	0.968978	1.12695	0.830463	0.87414	0.837519	0.846001	0.0601291
O94906	835	K	Pre-mRNA-processing factor 6	PRPF6	1	0.00250215	95.741	SVDALK(1)K	2	2.2041	1							1.034	1.024	0.961	1.015	1	0.984
O94973	858	K	AP-2 complex subunit alpha-2	AP2A2	1	0.00038043	91.202	AK(1)HPMDTEVTK	3	-2.3166	1							1.015	1.005	0.954	0.988	0.993	1.047
O94979	620	K	Protein transport protein Sec31A	SEC31A	1	0.000653613	107.79	YFAK(1)SQSK	3	0.74914	2	0.869	0.899	0.933	1.09	1.112	1.11	1.059	1.025	1.005	1.005	1.015	0.969	0.820585	0.877073	0.928358	1.08458	1.09557	1.14551	0.756595	0.800566	0.810432	0.789624	0.00302856
O95139	66	K	NADH dehydrogenase [ubiquinone] 1 beta subcomplex subunit 6	NDUFB6	1	0.00354138	77.058	MVHGVYK(1)K	3	-0.78924	1
O95197	1013	K	Reticulon-3	RTN3	1	0.000723025	98.105	DQTK(1)SIVEK	2	-0.47377	1	1.104	1.025	1.105	0.877	0.969	0.932	1.109	1.063	0.934	0.999	0.853	1.056	0.995491	0.964252	1.18308	0.877878	1.13599	0.882576	1.13397	0.84882	1.34049	1.08506	0.494094
O95292	45	K	Vesicle-associated membrane protein-associated protein B/C	VAPB	1	0.0106086	90.709	VK(1)TTAPR	2	0.97361	1	0.781	0.943	0.816	1.222	1.123	1.133	0.977	1.055	0.972	0.974	1.072	0.953	0.799386	0.893839	0.839506	1.25462	1.04757	1.18888	0.637154	0.853246	0.706134	0.725488	0.00882279
O95292	43	K	Vesicle-associated membrane protein-associated protein B/C	VAPB	1	0.00633578	97.798	NVCFK(1)VK	3	1.8683	2	0.815	0.816	0.921	1.108	1.233	1.125	0.977	1.055	0.972	0.974	1.072	0.953	0.834186	0.77346	0.947531	1.13758	1.15019	1.18048	0.733301	0.672465	0.802664	0.736735	0.00442499
O95340	315	K	Bifunctional 3'-phosphoadenosine 5'-phosphosulfate synthase 2	PAPSS2	1	1.24317e-08	110.97	LEGCSK(1)FVLAHGGR	2	2.6148	1	0.777	0.75	0.751	1.163	1.302	1.28	0.949	0.911	0.897	1.028	1.122	1.025	0.818757	0.823271	0.837235	1.13132	1.16043	1.24878	0.723716	0.709455	0.670442	0.700252	0.000585438
O95340	161	K	Bifunctional 3'-phosphoadenosine 5'-phosphosulfate synthase 2	PAPSS2	1	0.00407934	101.54	DVK(1)GLYK	2	-1.9087	1							0.949	0.911	0.897	1.028	1.122	1.025
O95340	394	K	Bifunctional 3'-phosphoadenosine 5'-phosphosulfate synthase 2	PAPSS2	1	2.50675e-05	107.9	LTPLELK(1)QK	2	3.5845	2	0.696	0.729	0.694	1.348	1.291	1.275	0.949	0.911	0.897	1.028	1.122	1.025	0.733404	0.80022	0.77369	1.31128	1.15062	1.2439	0.559302	0.695466	0.621986	0.62262	0.000763515
O95373	1013	K	Importin-7	IPO7	1	0.0214261	55.461	MIEK(1)HGGYK	3	3.3031	1							0	0	0	0	0	0
O95394	350	K	Phosphoacetylglucosamine mutase	PGM3	1	7.54769e-11	136.38	VPVYCTK(1)TGVK	2	0.56584	2	0.921	0.874	0.954	1.09	1.05	1.13	0.998	0.973	1.03	0.962	1.026	1.016	0.922846	0.898253	0.926214	1.13306	1.02339	1.1122	0.814475	0.877721	0.832773	0.840503	0.0074923
O95394	31	K	Phosphoacetylglucosamine mutase	PGM3	1	0.00257017	66.215	TK(1)AEHLDHVMFR	3	-0.089105	1							0.998	0.973	1.03	0.962	1.026	1.016
O95425	614	K	Supervillin	SVIL	1	0.0103013	78.516	RPELK(1)SR	3	0.81116	1	0.801	0.884	0.586	1.111	1.483	1.158	0.976	0.954	0.98	1.027	1.054	1.01	0.820697	0.926625	0.597959	1.08179	1.40702	1.14653	0.758646	0.658572	0.521536	0.645133	0.0362699
O95450	740	K	A disintegrin and metalloproteinase with thrombospondin motifs 2	ADAMTS2	1	0.0147567	45.28	HGYIK(1)MFEIPAGAR	3	-0.63524	1	0.97	0.929	1.128	1.218	0.882	0.905
O95479	374	K	GDH/6PGL endoplasmic bifunctional protein	H6PD	1	1.11195e-14	145	ILFK(1)NQACCVQSEK	3	1.7497	1							0.979	1.03	1.047	0.955	0.983	0.994
O95630	88	K	STAM-binding protein	STAMBP	1	0.0423792	47.706	SAVIPEK(1)K	2	0.22257	1							1.002	1.005	0.978	1.02	0.947	1.061
O95639	133	K	Cleavage and polyadenylation specificity factor subunit 4	CPSF4	1	5.57211e-05	109.66	GFCK(1)HGPLCR	3	-0.24555	1	0.88	0.789	0.92	1.221	1.075	1.145
O95749	244	K	Geranylgeranyl pyrophosphate synthase	GGPS1	1	0.00110187	93.096	TENIDIK(1)K	3	3.0871	2	0.91	0.875	0.898	1.177	1.087	1.079	0	0	0	0	0	0
O95758	506	K	Polypyrimidine tract-binding protein 3	PTBP3	1	0.0113072	89.55	AFK(1)FFQK	2	-0.40267	1	0.947	0.936	0.902	1.099	1.066	1.072	0	0	0	0	0	0
O95786	788	K	Probable ATP-dependent RNA helicase DDX58	DDX58	1	4.53088e-18	160.52	ILHIQTHEK(1)FIR	4	-0.15407	1	0.849	0.985	0.976	0.987	1.028	1.17	1.022	1.095	1.014	0.996	0.853	1.016	0.830724	0.899543	0.962525	0.990964	1.20516	1.15157	0.838299	0.746411	0.835833	0.804372	0.043253
O95810	286	K	Serum deprivation-response protein	SDPR	1	0.000181857	108.56	ISSGK(1)SSPFK	2	1.4146	1	1.022	1.102	1.101	0.917	0.985	0.877	0.869	0.912	0.939	1.111	1.09	1.115	1.17606	1.20833	1.17252	0.825383	0.90367	0.786547	1.42487	1.33714	1.49072	1.41395	0.000666699
O95816	189	K	BAG family molecular chaperone regulator 2	BAG2	1	0.0371616	48.981	AIK(1)LLEHSK	3	2.07	1							0.941	0.953	0.958	1.042	1.037	1.089
O95861	189	K	3'(2'),5'-bisphosphate nucleotidase 1	BPNT1	1	1.75664e-05	87.863	EVPAGK(1)HIITTTR	3	-0.00035333	1	0.83	0.993	1.111	1.089	0.879	1.096	0.968	1.044	1	0.924	0.937	0.985	0.857438	0.951149	1.111	1.17857	0.9381	1.11269	0.727523	1.01391	0.998481	0.904076	0.373179
O95881	166	K	Thioredoxin domain-containing protein 12	TXNDC12	1	0.0110606	69.598	K(1)HLEDEL	2	1.8352	2	0.948	0.944	0.948	0.848	1.193	1.121	0.991	1.032	0.994	1.078	0.91	0.977	0.956609	0.914729	0.953722	0.786642	1.31099	1.14739	1.21607	0.697739	0.83121	0.870583	0.418836
P00167	19	K	Cytochrome b5	CYB5A	1	6.08179e-35	180.48	YYTLEEIQK(1)HNHSK	4	-1.6136	2	1.062	1.073	1.051	0.917	0.972	0.933	1.068	1.039	1.088	0.921	0.885	0.955	0.994382	1.03272	0.965993	0.995657	1.09831	0.976963	0.99872	0.940289	0.988771	0.974657	0.57359
P00325	324	K	Alcohol dehydrogenase 1B	ADH1B	1	0.000421071	96.143	GAVYGGFK(1)SK	3	-1.2692	1	1.301	1.235	1.38	0.69	0.615	0.773	1.217	1.257	1.26	0.754	0.77	0.761	1.06902	0.982498	1.09524	0.915119	0.798701	1.01577	1.16818	1.23012	1.07824	1.15283	0.123185
P00325	114	K	Alcohol dehydrogenase 1B	ADH1B	1	2.37045e-73	223.32	NPESNYCLK(1)NDLGNPR	2	-0.48855	3	1.239	1.215	1.357	0.703	0.719	0.761	1.217	1.257	1.26	0.754	0.77	0.761	1.01808	0.966587	1.07698	0.932361	0.933766	1	1.09193	1.03515	1.07698	1.06822	0.169375
P00325	227	K	Alcohol dehydrogenase 1B	ADH1B	1	0.000181857	108.56	IIAVDINK(1)DK	3	0.24552	2	1.185	1.319	1.184	0.776	0.75	0.777	1.217	1.257	1.26	0.754	0.77	0.761	0.973706	1.04932	0.939683	1.02918	0.974026	1.02102	0.946101	1.07731	0.920333	0.979659	0.605928
P00352	412	K	Retinal dehydrogenase 1	ALDH1A1	1	0.000213658	102.4	FK(1)SLDDVIK	2	-0.95436	1	0.941	1	0.992	1.064	0.95	1.062	1.035	1.017	1.013	0.968	0.989	0.973	0.909179	0.983284	0.979269	1.09917	0.960566	1.09147	0.827148	1.02365	0.897203	0.911311	0.141809
P00352	139	K	Retinal dehydrogenase 1	ALDH1A1	1	1.26976e-07	125.54	YCAGWADK(1)IQGR	2	0.44558	2	0.821	0.877	0.911	1.152	1.196	1.063	1.035	1.017	1.013	0.968	0.989	0.973	0.793237	0.86234	0.899309	1.19008	1.2093	1.0925	0.666539	0.713089	0.823168	0.731664	0.00280904
P00352	260	K	Retinal dehydrogenase 1	ALDH1A1	1	9.52644e-07	121.61	EAAGK(1)SNLK	2	1.4501	3	0.941	0.947	0.884	1.108	1.038	1.1	1.035	1.017	1.013	0.968	0.989	0.973	0.909179	0.93117	0.872655	1.14463	1.04954	1.13052	0.794301	0.887213	0.771903	0.816015	0.0039691
P00367	191	K	Glutamate dehydrogenase 1, mitochondrial	GLUD1	1	0.00155359	67.136	INPK(1)NYTDNELEK	3	-1.3887	1	1.074	0.893	0.889	0.979	1.076	1.114	1.021	1.012	1.047	0.968	0.963	0.99	1.05191	0.882411	0.849093	1.01136	1.11734	1.12525	1.04009	0.789742	0.75458	0.855393	0.0972929
P00367	390	K	Glutamate dehydrogenase 1, mitochondrial	GLUD1	1	0.00137452	92.611	QLTK(1)SNAPR	2	-1.0555	4							1.021	1.012	1.047	0.968	0.963	0.99
P00367	211	K	Glutamate dehydrogenase 1, mitochondrial	GLUD1	1	0.000241054	82.452	FTMELAK(1)K	3	1.3665	2							1.021	1.012	1.047	0.968	0.963	0.99
P00387	120	K	NADH-cytochrome b5 reductase 3	CYB5R3	1	7.03637e-05	112.64	DTHPK(1)FPAGGK	2	-0.042361	3	0.971	0.975	0.929	1.085	0.943	1.11	1.034	0.998	1.02	1.012	0.957	0.977	0.939072	0.976954	0.910784	1.07213	0.985371	1.13613	0.87589	0.991458	0.801654	0.885138	0.0624329
P00387	164	K	NADH-cytochrome b5 reductase 3	CYB5R3	1	0.00626156	82.75	K(1)SNPIIR	2	0.26274	1	0.994	0.976	0.919	1.032	1.095	1.004	1.034	0.998	1.02	1.012	0.957	0.977	0.961315	0.977956	0.90098	1.01976	1.1442	1.02764	0.942685	0.854707	0.876751	0.889915	0.0655795
P00387	115	K	NADH-cytochrome b5 reductase 3	CYB5R3	1	0.0388539	48.284	VYFK(1)DTHPK	3	2.5715	1							1.034	0.998	1.02	1.012	0.957	0.977
P00441	123	K	Superoxide dismutase [Cu-Zn]	SOD1	1	6.56836e-14	145.69	TLVVHEK(1)ADDLGK	2	0.35235	2	1.007	1.035	1.06	0.93	0.946	1.024	1.035	1.041	1.071	0.97	0.914	0.964	0.972947	0.994236	0.989729	0.958763	1.03501	1.06224	1.01479	0.960605	0.931737	0.967571	0.355381
P00441	137	K	Superoxide dismutase [Cu-Zn]	SOD1	1	6.24661e-11	114.56	GGNEESTK(1)TGNAGSR	2	1.6676	1	0.792	0.96	1.037	1.127	0.974	1.113	1.035	1.041	1.071	0.97	0.914	0.964	0.765217	0.92219	0.968254	1.16186	1.06565	1.15456	0.658617	0.865382	0.838631	0.785219	0.0244635
P00441	71	K	Superoxide dismutase [Cu-Zn]	SOD1	1	2.51946e-07	120.57	K(1)HGGPK(1)DEER	2	1.2292	19	0.992	1.016	1.02	1.028	0.962	0.995	1.035	1.041	1.071	0.97	0.914	0.964	0.958454	0.975985	0.952381	1.05979	1.05252	1.03216	0.904378	0.927287	0.922709	0.918063	0.00139522
P00441	76	K	Superoxide dismutase [Cu-Zn]	SOD1	1	0.0026532	98.105	K(1)HGGPK(1)DEER	2	1.2292	2	0.764	1.034	1.086	0.867	1.26	0.974	1.035	1.041	1.071	0.97	0.914	0.964	0.738164	0.993276	1.01401	0.893814	1.37856	1.01037	0.825859	0.720519	1.00359	0.836327	0.353792
P00450	110	K	Ceruloplasmin	CP	1	0.000211143	97.163	VYVHLK(1)NLASR	3	0.090398	1	0.915	1.109	0.985	0.936	0.932	1.113	1.093	1.122	1.181	0.862	0.861	0.883	0.837145	0.988414	0.834039	1.08585	1.08246	1.26048	0.770961	0.913116	0.661686	0.775668	0.0300441
P00492	166	K	Hypoxanthine-guanine phosphoribosyltransferase	HPRT1	1	0.0383643	49.536	VASLLVK(1)R	2	0.078738	1							1.011	1.084	1.123	0.931	0.905	0.989
P00505	363	K	Aspartate aminotransferase, mitochondrial	GOT2	1	0.000259438	101.38	TQLVSNLK(1)K	3	0.32053	2	1.063	1.107	1.054	0.9	0.915	0.961	1.006	1.052	1.061	0.969	0.956	0.955	1.05666	1.05228	0.993402	0.928793	0.957113	1.00628	1.13767	1.09943	0.9872	1.07266	0.0830281
P00505	234	K	Aspartate aminotransferase, mitochondrial	GOT2	1	9.89637e-05	113.62	EIATVVK(1)K	2	-2.0808	1	1.059	0.963	1.048	0.949	1.077	0.926	1.006	1.052	1.061	0.969	0.956	0.955	1.05268	0.915399	0.987747	0.97936	1.12657	0.969634	1.07487	0.812555	1.01868	0.96107	0.56909
P00558	11	K	Phosphoglycerate kinase 1	PGK1	1	0.00128745	93.345	LTLDK(1)LDVK	3	-0.43544	2	1.013	0.985	1.005	1.025	0.929	1.057	0.996	1.014	1.02	0.984	0.995	0.981	1.01707	0.9714	0.985294	1.04167	0.933668	1.07747	0.976386	1.04041	0.91445	0.974108	0.591898
P00558	272	K	Phosphoglycerate kinase 1	PGK1	1	0.00138186	101.38	DLMSK(1)AEK	2	1.0245	1	0.92	0.975	1.015	1.044	1.08	0.979	0.996	1.014	1.02	0.984	0.995	0.981	0.923695	0.961538	0.995098	1.06098	1.08543	0.997961	0.870609	0.885862	0.997131	0.91603	0.0570672
P00558	191	K	Phosphoglycerate kinase 1	PGK1	1	0.00177813	87.323	AGGFLMK(1)K	2	-1.7032	3	0.907	0.937	0.966	1.081	1.06	1.064	0.996	1.014	1.02	0.984	0.995	0.981	0.910643	0.924063	0.947059	1.09858	1.06533	1.08461	0.828929	0.867399	0.873181	0.85632	0.000410865
P00558	30	K	Phosphoglycerate kinase 1	PGK1	1	0.000172128	69.979	VDFNVPMK(1)NNQITNNQR	3	0.70582	2	0.816	1.263	1.05	0.743	1.319	0.782	0.996	1.014	1.02	0.984	0.995	0.981	0.819277	1.24556	1.02941	0.755081	1.32563	0.797146	1.08502	0.939601	1.29137	1.07519	0.760499
P00558	192	K	Phosphoglycerate kinase 1	PGK1	1	0.0394087	49.06	K(1)ELNYFAK	2	-0.46393	1							0.996	1.014	1.02	0.984	0.995	0.981
P00558	48	K	Phosphoglycerate kinase 1	PGK1	1	1.38963e-17	139.86	AAVPSIK(1)FCLDNGAK	3	1.4917	1	0.823	0.906	0.964	1.09	1.105	1.12	0.996	1.014	1.02	0.984	0.995	0.981	0.826305	0.893491	0.945098	1.10772	1.11055	1.14169	0.745949	0.804546	0.827805	0.793131	0.00302029
P00568	147	K	Adenylate kinase isoenzyme 1	AK1	1	6.89744e-05	107.17	VDDNEETIK(1)K	2	3.3164	2	1.127	1.136	1.149	0.833	0.901	0.857	1.146	1.168	1.179	0.769	0.834	0.832	0.983421	0.972603	0.974555	1.08322	1.08034	1.03005	0.907864	0.900278	0.946125	0.917638	0.00756142
P00568	27	K	Adenylate kinase isoenzyme 1	AK1	1	6.30976e-05	114.72	GTQCEK(1)IVQK	2	-1.0218	2	1.077	1.076	1.132	0.888	0.848	0.982	1.146	1.168	1.179	0.769	0.834	0.832	0.939791	0.921233	0.960136	1.15475	1.01679	1.18029	0.81385	0.906024	0.813475	0.841679	0.0272508
P00568	166	K	Adenylate kinase isoenzyme 1	AK1	1	4.97851e-17	147.73	ATEPVIAFYEK(1)R	2	-0.85908	1	1.192	1.077	1.251	0.759	0.927	0.802	1.146	1.168	1.179	0.769	0.834	0.832	1.04014	0.922089	1.06107	0.986996	1.11151	0.963942	1.05384	0.829582	1.10076	0.987216	0.846072
P00568	56	K	Adenylate kinase isoenzyme 1	AK1	1	0.00916458	68.786	K(1)LSEIMEK	2	-0.73349	1							1.146	1.168	1.179	0.769	0.834	0.832
P00568	83	K	Adenylate kinase isoenzyme 1	AK1	1	0.00699752	63.944	DAMVAK(1)VNTSK	3	-1.3182	1							1.146	1.168	1.179	0.769	0.834	0.832
P00734	345	K	Prothrombin	F2	0.99999	0.0213375	67.252	K(1)SLEDKTER	2	0.60201	2	1.06	1.059	1.097	0.96	0.914	0.92	1.11	1.096	1.144	0.887	0.869	0.88	0.954955	0.966241	0.958916	1.0823	1.05178	1.04545	0.882339	0.918669	0.917224	0.905827	0.00108628
P00738	53	K	Haptoglobin	HP	1	2.64913e-05	122.52	YQCK(1)NYYK	2	1.5382	3	0.716	0.691	0.845	1.177	1.273	1.317	0.51	0.534	0.554	1.5	1.447	1.472	1.40392	1.29401	1.52527	0.784667	0.879751	0.894701	1.78919	1.47088	1.70478	1.65026	0.00179616
P00738	291	K	Haptoglobin	HP	1	0.0219251	54.343	NANFK(1)FTDHLK	3	0.8014	1							0.51	0.534	0.554	1.5	1.447	1.472
P00738	321	K	Haptoglobin	HP	1	0.00195708	81.017	HYEGSTVPEK(1)K	3	0.089069	1							0.51	0.534	0.554	1.5	1.447	1.472
P00747	528	K	Plasminogen	PLG	1	0.0087992	73.887	AGLEK(1)NYCR	2	-0.46704	1							1.101	1.113	1.124	0.887	0.871	0.894
P00747	97	K	Plasminogen	PLG	1	0.0009775	94.692	K(1)VYLSECK	2	-2.2288	1	1.078	1.018	1.053	0.86	1.042	0.959	1.101	1.113	1.124	0.887	0.871	0.894	0.97911	0.914645	0.936833	0.96956	1.19633	1.07271	1.00985	0.764545	0.873335	0.874018	0.116983
P00747	96	K	Plasminogen	PLG	1	0.000716043	98.048	DVVLFEK(1)K	3	-0.58671	3	1.022	1.121	1.142	0.986	0.804	0.926	1.101	1.113	1.124	0.887	0.871	0.894	0.928247	1.00719	1.01601	1.11161	0.923077	1.03579	0.835046	1.09112	0.980904	0.961233	0.553766
P00748	365	K	Coagulation factor XII	F12	1	0.00528645	64.064	K(1)SLSSMTR	2	-0.20283	3	1.141	1.126	1.122	0.888	0.855	0.876	1.046	1.025	1.123	0.895	1.009	0.872	1.09082	1.09854	0.99911	0.992179	0.847374	1.00459	1.09942	1.2964	0.994547	1.12107	0.126989
P00751	648	K	Complement factor B	CFB	1	0.0427952	58.172	EVYIK(1)NGDK	2	-0.38523	1	0.937	0.974	0.961	1.03	1.014	1.093	1.159	1.139	1.211	0.817	0.825	0.861	0.808456	0.855136	0.793559	1.26071	1.22909	1.26945	0.64127	0.695747	0.625118	0.653627	4.06018e-05
P00751	86	K	Complement factor B	CFB	1	6.4244e-08	102.52	STGSWSTLK(1)TQDQK	3	2.2367	1							1.159	1.139	1.211	0.817	0.825	0.861
P00751	638	K	Complement factor B	CFB	1	2.67199e-11	135.99	ALFVSEEEK(1)K	2	-1.0282	1	1.193	1.121	1.126	0.803	0.934	0.833	1.159	1.139	1.211	0.817	0.825	0.861	1.02934	0.984197	0.92981	0.982864	1.13212	0.96748	1.04728	0.869339	0.961064	0.954866	0.481833
P00751	454	K	Complement factor B	CFB	1	0.000243237	90.697	KDNEQHVFK(1)VK	4	-1.4816	3	1.074	1.407	1.141	0.683	0.827	0.836	1.159	1.139	1.211	0.817	0.825	0.861	0.926661	1.23529	0.942197	0.835985	1.00242	0.970964	1.10847	1.23231	0.970372	1.10493	0.4322
P00751	668	K	Complement factor B	CFB	1	0.02308	49.298	DAQYAPGYDK(1)VK	3	0.78401	1							1.159	1.139	1.211	0.817	0.825	0.861
P00915	157	K	Carbonic anhydrase 1	CA1	1	0.00275591	73.499	VGEANPK(1)LQK	3	0.6737	1	1.069	1.11	1.092	0.882	0.932	0.917	1.364	1.379	1.275	0.614	0.707	0.652	0.783724	0.804931	0.856471	1.43648	1.31825	1.40644	0.545586	0.610608	0.608963	0.587605	0.000161149
P00918	171	K	Carbonic anhydrase 2	CA2	1	2.83575e-05	102.52	GK(1)SADFTNFDPR	2	-0.73874	1	1.175	1.238	1.207	0.811	0.739	0.825	1.272	1.181	1.246	0.724	0.794	0.693	0.923742	1.04826	0.9687	1.12017	0.93073	1.19048	0.824648	1.12628	0.813708	0.907241	0.30708
P00966	340	K	Argininosuccinate synthase	ASS1	1	0.000365716	95.311	HCIAK(1)SQER	2	1.2985	4	0.979	1.083	1.016	1.016	0.885	1.025	1.062	1.005	1.113	0.957	0.912	0.984	0.921846	1.07761	0.912848	1.06165	0.970395	1.04167	0.868313	1.11049	0.876334	0.947488	0.422195
P01008	85	K	Antithrombin-III	SERPINC1	1	0.00210158	89.301	VWELSK(1)ANSR	2	2.4449	1	0.907	0.854	0.989	0.973	1.193	1.096	0.946	0.958	0.965	1.036	1.043	1.047	0.958774	0.891441	1.02487	0.939189	1.14382	1.0468	1.02085	0.779357	0.979051	0.918615	0.295088
P01008	289	K	Antithrombin-III	SERPINC1	1	1.30094e-28	159.14	ADGESCSASMMYQEGK(1)FR	3	2.3965	6	1.039	0.889	0.89	0.995	1.075	1.135	0.946	0.958	0.965	1.036	1.043	1.047	1.09831	0.927975	0.92228	0.960425	1.03068	1.08405	1.14357	0.900352	0.850773	0.958834	0.568211
P01008	326	K	Antithrombin-III	SERPINC1	1	0.017462	83.998	SLAK(1)VEK	2	1.7716	3	0.937	0.985	0.898	1.108	1.002	1.085	0.946	0.958	0.965	1.036	1.043	1.047	0.990486	1.02818	0.93057	1.0695	0.96069	1.03629	0.926123	1.07026	0.897979	0.961766	0.414289
P01008	171	K	Antithrombin-III	SERPINC1	1	0.00130865	93.166	SSK(1)LVSANR	2	2.9961	1	0.884	0.867	0.921	1.146	1.084	1.119	0.946	0.958	0.965	1.036	1.043	1.047	0.934461	0.90501	0.954404	1.10618	1.03931	1.06877	0.844766	0.87078	0.892995	0.869214	0.00434668
P01009	159	K	Alpha-1-antitrypsin	SERPINA1	1	0.000966057	103.74	FLEDVK(1)K	2	-1.8608	2	1.114	1.106	1.049	0.91	0.941	0.89	1.095	1.118	1.141	0.88	0.88	0.884	1.01735	0.989267	0.919369	1.03409	1.06932	1.00679	0.983813	0.925138	0.913171	0.940772	0.147882
P01009	217	K	Alpha-1-antitrypsin	SERPINA1	1	0.0158103	60.691	GK(1)WERPFEVK	3	-1.4935	1	1.073	1.04	1.103	0.884	1.045	0.867	1.095	1.118	1.141	0.88	0.88	0.884	0.979909	0.930233	0.966696	1.00455	1.1875	0.980769	0.975475	0.783354	0.985651	0.906715	0.214738
P01009	411	K	Alpha-1-antitrypsin	SERPINA1	1	0.00574653	55.66	SPLFMGK(1)VVNPTQK	3	1.6145	1							1.095	1.118	1.141	0.88	0.88	0.884
P01009	192	K	Alpha-1-antitrypsin	SERPINA1	1	0.0011446	89.231	GTQGK(1)IVDLVK	2	0.65607	1	1.238	1.039	1.096	0.843	0.969	0.839	1.095	1.118	1.141	0.88	0.88	0.884	1.13059	0.929338	0.960561	0.957955	1.10114	0.949095	1.18022	0.843981	1.01208	1.00409	0.961376
P01009	257	K	Alpha-1-antitrypsin	SERPINA1	1	0.000991696	74.841	LGMFNIQHCK(1)K	3	0.61961	2	0.922	0.981	1.057	1.062	0.913	1.071	1.095	1.118	1.141	0.88	0.88	0.884	0.842009	0.87746	0.92638	1.20682	1.0375	1.21154	0.69771	0.845744	0.764631	0.765613	0.0122774
P01011	178	K	Alpha-1-antichymotrypsin	SERPINA3	1	8.11031e-05	114.51	K(1)LINDYVK	2	-0.067589	1	1.083	1.141	1.183	0.828	0.894	0.87	1.056	1.089	1.068	0.941	0.912	0.932	1.02557	1.04775	1.10768	0.879915	0.980263	0.933476	1.16553	1.06885	1.18662	1.13865	0.02727
P01023	349	K	Alpha-2-macroglobulin	A2M	1	0.0264015	63.624	TITK(1)LSFVK	2	0.54838	1	1.023	1.08	1.413	0.889	0.685	0.902	1.112	1.113	1.155	0.861	0.858	0.865	0.919964	0.97035	1.22338	1.03252	0.798368	1.04277	0.890989	1.21542	1.17319	1.08353	0.551525
P01023	1176	K	Alpha-2-macroglobulin	A2M	1	0.00576812	76.282	SLNEEAVK(1)K	3	-1.5787	1							1.112	1.113	1.155	0.861	0.858	0.865
P01023	307	K	Alpha-2-macroglobulin	A2M	1	0.0130986	87.639	TK(1)VFQLK	2	0.33393	1	1.028	1.081	1.147	0.864	0.84	1.032	1.112	1.113	1.155	0.861	0.858	0.865	0.92446	0.971249	0.993074	1.00348	0.979021	1.19306	0.92125	0.992061	0.832373	0.90969	0.247185
P01024	721	K	Complement C3	C3	1	3.03753e-05	113.22	FISLGEACK(1)K	2	0.49614	4	1.021	1.047	1.018	0.901	0.999	1.017	1.068	1.069	1.091	0.918	0.915	0.925	0.955993	0.97942	0.933089	0.981481	1.0918	1.09946	0.97403	0.897066	0.84868	0.904107	0.0660077
P01024	155	K	Complement C3	C3	1	2.24767e-08	105.65	IFTVNHK(1)LLPVGR	3	1.4762	1	1.058	1.249	0.891	0.911	1.019	0.872	1.068	1.069	1.091	0.918	0.915	0.925	0.990637	1.16838	0.816682	0.992375	1.11366	0.942703	0.998249	1.04914	0.86632	0.976043	0.84067
P01024	289	K	Complement C3	C3	1	3.47357e-10	138.08	ISLPESLK(1)R	2	-1.1058	1	1.072	1.085	1.172	0.989	0.867	0.828	1.068	1.069	1.091	0.918	0.915	0.925	1.00375	1.01497	1.07424	1.07734	0.947541	0.895135	0.931687	1.07116	1.20009	1.05923	0.379527
P01024	682	K	Complement C3	C3	0.953342	0.0346887	52.725	MDK(0.953)VGK(0.047)YPK	3	3.3803	1	1.026	1.041	1.162	0.881	0.841	1.047	1.068	1.069	1.091	0.918	0.915	0.925	0.960674	0.973807	1.06508	0.959695	0.919126	1.13189	1.00102	1.05949	0.940971	0.996295	0.961834
P01024	1050	K	Complement C3	C3	1	0.000312273	96.229	QGALELIK(1)K	2	0.68464	1	1.084	1.127	1.203	0.888	0.804	0.894	1.068	1.069	1.091	0.918	0.915	0.925	1.01498	1.05426	1.10266	0.96732	0.878689	0.966486	1.04927	1.19981	1.14089	1.12779	0.0367384
P01024	1599	K	Complement C3	C3	0.999999	3.55993e-10	113.22	EALKLEEK(1)K	2	-0.024671	1							1.068	1.069	1.091	0.918	0.915	0.925
P01024	1360	K	Complement C3	C3	0.999999	9.10689e-07	96.673	AKDQLTCNK(1)FDLK	3	-0.45925	1	0.909	0.906	0.993	1.04	1.105	1.06	1.068	1.069	1.091	0.918	0.915	0.925	0.851124	0.847521	0.910174	1.1329	1.20765	1.14595	0.75128	0.701793	0.794256	0.748264	0.000679077
P01024	1595	K	Complement C3	C3	1	0.0020322	86.67	EALK(1)LEEK	3	0.98192	1							1.068	1.069	1.091	0.918	0.915	0.925
P01024	486	K	Complement C3	C3	1	0.00553047	85.265	AHEAK(1)IR	3	1.0644	3							1.068	1.069	1.091	0.918	0.915	0.925
P01024	1497	K	Complement C3	C3	1	0.0122817	61.344	FYHPEK(1)EDGK	3	2.2165	1	1.087	1.024	0.949	0.844	1.009	1.092	1.068	1.069	1.091	0.918	0.915	0.925	1.01779	0.957905	0.869844	0.91939	1.10273	1.18054	1.10703	0.868665	0.736819	0.888492	0.249957
P01024	305	K	Complement C3	C3	1	0.00761536	62.162	K(1)VLLDGVQNPR	2	-0.6557	1							1.068	1.069	1.091	0.918	0.915	0.925
P01024	1306	K	Complement C3	C3	1	0.00858244	77.923	SSK(1)ITHR	3	-0.36929	1	0.963	1.091	1.034	0.954	0.92	1.034	1.068	1.069	1.091	0.918	0.915	0.925	0.901685	1.02058	0.947754	1.03922	1.00546	1.11784	0.86766	1.01503	0.847846	0.907511	0.112174
P01024	1431	K	Complement C3	C3	1	0.00145157	91.961	YISK(1)YELDK	2	-2.3391	1							1.068	1.069	1.091	0.918	0.915	0.925
P01024	1368	K	Complement C3	C3	1	0.000451135	88.021	VTIK(1)PAPETEK	2	-2.2691	2	1.095	1.051	1.002	0.861	1.017	0.982	1.068	1.069	1.091	0.918	0.915	0.925	1.02528	0.983162	0.918423	0.937908	1.11148	1.06162	1.09316	0.884556	0.865114	0.94081	0.365789
P01024	861	K	Complement C3	C3	1	3.16866e-08	136.57	QNQELK(1)VR	2	1.2208	1	0.979	1.065	1.054	0.892	1.155	0.861	1.068	1.069	1.091	0.918	0.915	0.925	0.916667	0.996258	0.966086	0.971678	1.2623	0.930811	0.943386	0.789243	1.0379	0.909702	0.423239
P01024	66	K	Complement C3	C3	1	0.0160554	60.064	K(1)LVLSSEK	2	-0.63053	1							1.068	1.069	1.091	0.918	0.915	0.925
P01024	1381	K	Complement C3	C3	1	0.000193763	70.802	RPQDAK(1)NTMILEICTR	3	-0.9761	1	0.988	1.022	1.042	1.04	0.86	1.056	1.068	1.069	1.091	0.918	0.915	0.925	0.925094	0.956034	0.955087	1.1329	0.939891	1.14162	0.816573	1.01718	0.836606	0.882344	0.131388
P01024	584	K	Complement C3	C3	1	3.05305e-26	112.8	SGQSEDRQPVPGQQMTLK(1)IEGDHGAR	4	0.96204	2	1.125	0.987	0.94	0.972	0.993	1.006	1.068	1.069	1.091	0.918	0.915	0.925	1.05337	0.923293	0.861595	1.05882	1.08525	1.08757	0.99485	0.850768	0.792222	0.878273	0.083888
P01024	1526	K	Complement C3	C3	1	0.00605345	75.819	SDDK(1)VTLEER	3	-0.90637	2	0.932	0.973	0.979	1.07	1.22	0.85	1.068	1.069	1.091	0.918	0.915	0.925	0.872659	0.910196	0.897342	1.16558	1.33333	0.918919	0.748693	0.682647	0.976519	0.784181	0.111641
P01031	691	K	Complement C5	C5	1	0.00655732	97.431	YK(1)HSVVK	3	1.4849	3	1.086	1	1.126	0.954	0.896	0.954	1.325	1.293	1.299	0.702	0.693	0.682	0.819623	0.773395	0.866821	1.35897	1.29293	1.39883	0.603119	0.598173	0.619677	0.607258	0.000206102
P01031	1213	K	Complement C5	C5	1	0.000562672	100.02	SIVSALK(1)R	2	-0.37185	1	1.26	1.25	1.333	0.673	0.736	0.74	1.325	1.293	1.299	0.702	0.693	0.682	0.950943	0.966744	1.02617	0.958689	1.06205	1.08504	0.99192	0.910263	0.945744	0.947865	0.297518
P01042	42	K	Kininogen-1	KNG1	1	0.00259042	83.948	AVDAALK(1)K	2	0.70549	1	0.941	0.918	1.05	0.996	1.02	1.086	1.028	1.026	1.079	0.96	0.953	0.983	0.91537	0.894737	0.973123	1.0375	1.0703	1.10478	0.882284	0.835965	0.880829	0.866352	0.00931491
P01602	67	K	Immunoglobulin kappa variable 1-5	IGKV1-5	1	0.0111027	79.474	APK(1)LLIYK	2	-1.1001	1
P01766	94	K	Immunoglobulin heavy variable 3-13	IGHV3-13	1	0.000167383	73.726	ENAK(1)NSLYLQMNSLR	3	-0.30644	1	1.152	1.1	1.038	0.928	0.95	0.849
P01834	37	K	Ig kappa chain C region	IGKC	1	0.00407934	101.54	EAK(1)VQWK	3	1.0736	2	0.832	1.063	0.913	1.099	1.084	1.014	1.015	1.025	1.068	0.936	0.952	0.975	0.819704	1.03707	0.854869	1.17415	1.13866	1.04	0.698129	0.910788	0.821989	0.808771	0.0526823
P01834	80	K	Ig kappa chain C region	IGKC	1	0.00975183	87.476	ADYEK(1)HK	2	0.45601	20	0.994	0.943	0.977	0.885	1.326	0.893	1.015	1.025	1.068	0.936	0.952	0.975	0.97931	0.92	0.914794	0.945513	1.39286	0.915897	1.03575	0.660513	0.998795	0.864743	0.399294
P01834	82	K	Ig kappa chain C region	IGKC	1	5.86542e-34	153.36	HK(1)VYACEVTHQGLSSPVTK	4	-0.44815	1	1.028	0.82	1.035	1.053	1.088	1.009	1.015	1.025	1.068	0.936	0.952	0.975	1.01281	0.8	0.969101	1.125	1.14286	1.03487	0.900274	0.7	0.936446	0.842306	0.0761132
P01857	243	K	Ig gamma-1 chain C region	IGHG1	1	7.48147e-11	106.3	DELTK(1)NQVSLTCLVK	3	0.98491	1	0.824	0.969	0.919	0.993	1.052	1.237	1.002	0.996	1.033	0.981	0.991	0.973	0.822355	0.972892	0.889642	1.01223	1.06155	1.27133	0.812417	0.916479	0.699775	0.80263	0.072011
P01857	93	K	Ig gamma-1 chain C region	IGHG1	1	0.0293097	68.132	PSNTK(1)VDK	2	-3.2339	1	0.864	0.945	0.934	1.138	1.11	1.026	1.002	0.996	1.033	0.981	0.991	0.973	0.862275	0.948795	0.904163	1.16004	1.12008	1.05447	0.743315	0.847077	0.857456	0.814262	0.00647751
P01857	217	K	Ig gamma-1 chain C region	IGHG1	1	3.18389e-07	84.479	ALPAPIEK(1)TISK	3	3.8445	2	0.856	0.949	0.765	1.296	0.882	1.27	1.002	0.996	1.033	0.981	0.991	0.973	0.854291	0.952811	0.740561	1.3211	0.89001	1.30524	0.646651	1.07056	0.567375	0.724519	0.103838
P01857	101	K	Ig gamma-1 chain C region	IGHG1	1	2.43748e-05	110.08	VEPK(1)SCDK	2	0.5197	12	0.792	0.772	0.852	1.007	1.612	0.991	1.002	0.996	1.033	0.981	0.991	0.973	0.790419	0.7751	0.824782	1.0265	1.62664	1.0185	0.770011	0.476504	0.809801	0.651017	0.101894
P01857	97	K	Ig gamma-1 chain C region	IGHG1	0.972857	0.00525557	94.692	VDK(0.027)K(0.973)VEPK	2	-2.1431	4	0.935	0.952	0.917	1.067	1.069	1.076	1.002	0.996	1.033	0.981	0.991	0.973	0.933134	0.955823	0.887706	1.08767	1.07871	1.10586	0.857923	0.886081	0.80273	0.848553	0.00155962
P01857	297	K	Ig gamma-1 chain C region	IGHG1	1	0.0106499	90.64	LTVDK(1)SR	2	-0.16541	2	0.854	0.949	0.949	1.059	1.134	1.066	1.002	0.996	1.033	0.981	0.991	0.973	0.852295	0.952811	0.918683	1.07951	1.1443	1.09558	0.78952	0.83266	0.838536	0.820569	0.00494469
P01859	205	K	Ig gamma-2 chain C region	IGHG2	1	0.000849157	80.632	VSNK(1)GLPAPIEK	2	-0.88968	1	0.811	0.918	0.866	1.061	1.046	1.298	0.958	0.988	1.003	1.022	0.977	1.028	0.846555	0.92915	0.86341	1.03816	1.07062	1.26265	0.815438	0.867858	0.68381	0.782788	0.0305249
P01859	213	K	Ig gamma-2 chain C region	IGHG2	1	0.0112612	61.11	GLPAPIEK(1)TISK	2	0.89518	1	1.09	1.023	0.799	1.019	1.068	1.024	0.958	0.988	1.003	1.022	0.977	1.028	1.13779	1.03543	0.79661	0.997065	1.09314	0.996109	1.14114	0.947201	0.799722	0.962255	0.732866
P01860	118	K	Ig gamma-3 chain C region	IGHG3	1	8.97568e-37	180.56	CPEPK(1)SCDTPPPCPR	2	0.27377	3	0.979	0.923	0.796	1.085	1.105	1.134	1.071	1.116	1.07	0.923	0.896	0.893	0.914099	0.827061	0.743925	1.17551	1.23326	1.26988	0.777616	0.67063	0.585825	0.675543	0.00211355
P01860	290	K	Ig gamma-3 chain C region	IGHG3	1	1.79759e-14	124.62	EEMTK(1)NQVSLTCLVK	3	-0.13099	1	0.919	0.965	0.954	1.119	0.974	1.086	1.071	1.116	1.07	0.923	0.896	0.893	0.858077	0.864695	0.891589	1.21235	1.08705	1.21613	0.707779	0.795449	0.733139	0.74366	0.00233233
P01861	93	K	Ig gamma-4 chain C region	IGHG4	1	0.00167147	68.132	PSNTK(1)VDK	2	-3.2339	2	1.054	1.071	1.131	0.963	0.916	0.875	1.291	1.265	1.395	0.641	0.648	0.629	0.816421	0.84664	0.810753	1.50234	1.41358	1.3911	0.543433	0.598933	0.582815	0.574368	6.86382e-05
P01861	214	K	Ig gamma-4 chain C region	IGHG4	1	0.000166785	84.605	GLPSSIEK(1)TISK	3	0.87805	1							1.291	1.265	1.395	0.641	0.648	0.629
P01877	245	K	Ig alpha-2 chain C region	IGHA2	1	0.000165944	109.39	GFSPK(1)DVLVR	2	-0.47601	1	1.023	0.968	1.077	1.025	0.995	0.932	1.067	1.271	1.264	0.954	0.823	0.72	0.958763	0.761605	0.852057	1.07442	1.20899	1.29444	0.892351	0.629951	0.658241	0.718984	0.0173965
P01877	293	K	Ig alpha-2 chain C region	IGHA2	1	0.00127248	90.906	VAAEDWK(1)K	2	0.59146	2	1.001	1.082	0.983	1.022	0.977	0.947	1.067	1.271	1.264	0.954	0.823	0.72	0.938144	0.851298	0.77769	1.07128	1.18712	1.31528	0.875724	0.717112	0.591274	0.718345	0.0164368
P01877	262	K	Ig alpha-2 chain C region	IGHA2	1	0.000564801	99.439	EK(1)YLTWASR	2	1.9085	1	1.088	1.041	1.158	0.9	0.879	0.941	1.067	1.271	1.264	0.954	0.823	0.72	1.01968	0.81904	0.916139	0.943396	1.06804	1.30694	1.08086	0.76686	0.700978	0.830181	0.196635
P02452	1430	K	Collagen alpha-1(I) chain	COL1A1	1	7.82715e-05	107.06	TVIEYK(1)TTK	2	-0.079512	2	0.821	0.908	0.871	1.089	1.154	1.164	0.917	0.907	0.909	1.061	1.104	1.083	0.895311	1.0011	0.958196	1.02639	1.04529	1.07479	0.872291	0.957727	0.891517	0.907241	0.045069
P02452	751	K	Collagen alpha-1(I) chain	COL1A1	1	3.88662e-13	127.07	GDAGPK(1)GADGSPGK	2	-0.263	3	0.866	0.853	0.846	1.186	1.13	1.146	0.917	0.907	0.909	1.061	1.104	1.083	0.944384	0.940463	0.930693	1.11781	1.02355	1.05817	0.844849	0.918824	0.879529	0.879984	0.010034
P02511	103	K	Alpha-crystallin B chain	CRYAB	1	7.97609e-29	166.9	VLGDVIEVHGK(1)HEER	2	-1.7187	3	1.124	0.994	1.226	0.735	0.86	1.057	1.295	1.182	1.239	0.789	0.789	0.742	0.867954	0.840948	0.989508	0.931559	1.08999	1.42453	0.931722	0.77152	0.694621	0.783038	0.177138
P02545	155	K	Prelamin-A/C	LMNA	1	2.48073e-06	116.13	EAALSTALSEK(1)R	3	0.10041	2	1.076	1.065	0.917	0.933	1.007	1.012	0.966	0.975	0.978	1.02	1.021	1.025	1.11387	1.09231	0.937628	0.914706	0.986288	0.987317	1.21774	1.10749	0.949672	1.08846	0.231881
P02545	90	K	Prelamin-A/C	LMNA	1	0.000597645	99.568	K(1)TLDSVAK	2	1.4084	3	1.009	0.948	1.016	1.07	1.029	0.952	0.966	0.975	0.978	1.02	1.021	1.025	1.04451	0.972308	1.03885	1.04902	1.00784	0.92878	0.995704	0.964748	1.11851	1.02346	0.609683
P02545	181	K	Prelamin-A/C	LMNA	1	5.18706e-06	115.89	K(1)QLQDEMLR	2	1.3954	1							0.966	0.975	0.978	1.02	1.021	1.025
P02545	470	K	Prelamin-A/C	LMNA	1	4.60356e-19	147.7	SNEDQSMGNWQIK(1)R	2	1.2752	4	0.962	0.927	0.974	1.05	1.004	1.096	0.966	0.975	0.978	1.02	1.021	1.025	0.995859	0.950769	0.99591	1.02941	0.98335	1.06927	0.967406	0.966868	0.931394	0.95474	0.184409
P02545	341	K	Prelamin-A/C	LMNA	1	0.00323252	102.95	LLAEK(1)ER	2	1.8448	1	0.8	1.132	0.873	1.134	0.885	1.166	0.966	0.975	0.978	1.02	1.021	1.025	0.828157	1.16103	0.892638	1.11176	0.866797	1.13756	0.744903	1.33944	0.784695	0.92481	0.590042
P02545	420	K	Prelamin-A/C	LMNA	1	0.0316442	52.6	K(1)LESTESR	2	-1.8916	1	0.98	0.846	0.828	1.047	1.233	1.094	0.966	0.975	0.978	1.02	1.021	1.025	1.01449	0.867692	0.846626	1.02647	1.20764	1.06732	0.988331	0.718503	0.793228	0.826555	0.066282
P02545	457	K	Prelamin-A/C	LMNA	1	0.00114517	64.52	NK(1)SNEDQSMGNWQIK	3	-0.092062	2	1.09	0.795	0.96	1.005	0.978	1.2	0.966	0.975	0.978	1.02	1.021	1.025	1.12836	0.815385	0.981595	0.985294	0.957884	1.17073	1.14521	0.851235	0.838446	0.939444	0.605967
P02545	180	K	Prelamin-A/C	LMNA	1	6.17686e-09	132.32	LEAALGEAK(1)K	2	-1.446	2	0.94	0.959	0.963	1.026	1.084	1.041	0.966	0.975	0.978	1.02	1.021	1.025	0.973085	0.98359	0.984663	1.00588	1.0617	1.01561	0.967394	0.926425	0.969528	0.95399	0.0549164
P02545	219	K	Prelamin-A/C	LMNA	1	0.00301697	66.708	NIYSEELRETK(1)R	3	-0.24705	1							0.966	0.975	0.978	1.02	1.021	1.025
P02545	378	K	Prelamin-A/C	LMNA	1	3.32146e-05	103.91	K(1)LLEGEEER	2	-0.35228	6	1.024	0.953	0.962	1.014	1.053	1.013	0.966	0.975	0.978	1.02	1.021	1.025	1.06004	0.977436	0.98364	0.994118	1.03134	0.988293	1.06631	0.947732	0.995292	1.00244	0.938274
P02545	486	K	Prelamin-A/C	LMNA	1	0.0178373	72.928	FPPK(1)FTLK	2	-1.4387	2	0.913	0.954	1.023	1.042	1.007	1.07	0.966	0.975	0.978	1.02	1.021	1.025	0.945135	0.978462	1.04601	1.02157	0.986288	1.0439	0.92518	0.992065	1.00202	0.973081	0.466784
P02545	114	K	Prelamin-A/C	LMNA	1	0.0175226	83.948	EEFK(1)ELK	2	0.18402	1	0.807	0.988	1.019	1.074	1.024	1.087	0.966	0.975	0.978	1.02	1.021	1.025	0.835404	1.01333	1.04192	1.05294	1.00294	1.06049	0.7934	1.01036	0.982493	0.927573	0.324818
P02545	108	K	Prelamin-A/C	LMNA	1	2.67606e-14	155.11	LQLELSK(1)VR	2	1.5829	2	1.083	0.982	0.992	0.986	1.025	0.955	0.966	0.975	0.978	1.02	1.021	1.025	1.12112	1.00718	1.01431	0.966667	1.00392	0.931707	1.15978	1.00325	1.08866	1.0828	0.131429
P02545	316	K	Prelamin-A/C	LMNA	1	0.00257033	96.342	QLAAK(1)EAK	2	-0.76407	1	1.032	0.877	0.734	1.223	1.186	0.996	0.966	0.975	0.978	1.02	1.021	1.025	1.06832	0.899487	0.750511	1.19902	1.16161	0.971707	0.890997	0.774348	0.772363	0.815741	0.151542
P02545	450	K	Prelamin-A/C	LMNA	1	0.000639996	70.889	VAVEEVDEEGK(1)FVR	3	0.95062	1							0.966	0.975	0.978	1.02	1.021	1.025
P02545	265	K	Prelamin-A/C	LMNA	1	7.0751e-07	124.42	ELEK(1)TYSAK	3	0.79081	2	0.85	0.893	1.148	0.994	1.033	1.085	0.966	0.975	0.978	1.02	1.021	1.025	0.879917	0.915897	1.17382	0.97451	1.01175	1.05854	0.902933	0.905258	1.10891	0.975315	0.806401
P02545	117	K	Prelamin-A/C	LMNA	0.9999	0.00152739	84.882	EEFKELK(1)AR	3	1.1425	2	0.98	1.053	1.016	0.945	0.982	1.026	0.966	0.975	0.978	1.02	1.021	1.025	1.01449	1.08	1.03885	0.926471	0.961802	1.00098	1.09501	1.12289	1.03784	1.08449	0.047491
P02545	260	K	Prelamin-A/C	LMNA	1	1.44693e-44	200.16	AQHEDQVEQYK(1)K	2	0.53756	3	0.879	1.017	1.003	1.019	1.048	1.037	0.966	0.975	0.978	1.02	1.021	1.025	0.909938	1.04308	1.02556	0.99902	1.02644	1.01171	0.910831	1.0162	1.01369	0.980708	0.669788
P02545	270	K	Prelamin-A/C	LMNA	1	1.08505e-06	120.55	TYSAK(1)LDNAR	3	-0.21732	2	1.081	0.966	0.869	1.011	1.059	1.04	0.966	0.975	0.978	1.02	1.021	1.025	1.11905	0.990769	0.888548	0.991176	1.03722	1.01463	1.12901	0.955218	0.875732	0.985322	0.837397
P02647	130	K	Apolipoprotein A-I	APOA1	1	8.968e-25	172.09	VQPYLDDFQK(1)K	2	0.11926	2	0.999	1.013	1.257	0.865	0.923	0.941	1.102	1.122	1.097	0.891	0.865	0.881	0.906534	0.902852	1.14585	0.970819	1.06705	1.0681	0.933782	0.846118	1.07279	0.951468	0.592982
P02647	131	K	Apolipoprotein A-I	APOA1	1	0.00137212	75.739	K(1)WQEEMELYR	2	0.37036	2	0.994	1.09	1.136	0.87	0.936	0.968	1.102	1.122	1.097	0.891	0.865	0.881	0.901996	0.97148	1.03555	0.976431	1.08208	1.09875	0.923769	0.897788	0.94248	0.921376	0.202561
P02647	157	K	Apolipoprotein A-I	APOA1	1	1.29498e-05	112.83	QK(1)LHELQEK	3	-2.0947	2	0.916	1.175	1.094	0.886	0.868	1.04	1.102	1.122	1.097	0.891	0.865	0.881	0.831216	1.04724	0.997265	0.994388	1.00347	1.18048	0.835907	1.04362	0.844799	0.904788	0.320673
P02652	67	K	Apolipoprotein A-II	APOA2	1	0.0175226	83.948	SYFEK(1)SK	2	2.6513	1	1.044	1.093	1.156	0.898	0.888	0.923	1.079	1.082	1.062	0.901	0.877	0.933	0.967563	1.01017	1.08851	0.99667	1.01254	0.989282	0.970795	0.997653	1.10031	1.02259	0.565311
P02652	77	K	Apolipoprotein A-II	APOA2	1	3.00437e-07	95.417	SKEQLTPLIK(1)K	3	-1.5445	1							1.079	1.082	1.062	0.901	0.877	0.933
P02652	51	K	Apolipoprotein A-II	APOA2	1	0.0296111	60.892	DLMEK(1)VK	2	0.62257	1	1.013	1.037	1.109	1.058	0.976	0.826	1.079	1.082	1.062	0.901	0.877	0.933	0.938832	0.95841	1.04426	1.17425	1.11288	0.885316	0.799516	0.861195	1.17953	0.9272	0.457278
P02656	41	K	Apolipoprotein C-III	APOC3	1	0.0380004	57.177	HATK(1)TAK	3	-0.88976	1							1.222	1.177	1.237	0.791	0.776	0.812
P02671	440	K	Fibrinogen alpha chain	FGA	1	0.0013435	86.43	LVTSK(1)GDK(1)ELR	2	2.6234	1							1.132	1.141	1.128	0.85	0.865	0.862
P02671	437	K	Fibrinogen alpha chain	FGA	1	0.0013435	86.43	LVTSK(1)GDK(1)ELR	2	2.6234	1							1.132	1.141	1.128	0.85	0.865	0.862
P02671	97	K	Fibrinogen alpha chain	FGA	1	4.10155e-43	193.28	NSLFEYQK(1)NNK	2	0.55425	2	1.05	1.072	1.146	0.889	0.846	0.996	1.132	1.141	1.128	0.85	0.865	0.862	0.927562	0.939527	1.01596	1.04588	0.978035	1.15545	0.88687	0.960627	0.879272	0.906798	0.167355
P02671	167	K	Fibrinogen alpha chain	FGA	1	1.38657e-08	133.13	AQLVDMK(1)R	3	0.47131	3	1.303	1.232	1.214	0.727	0.818	0.713	1.132	1.141	1.128	0.85	0.865	0.862	1.15106	1.07975	1.07624	0.855294	0.945665	0.827146	1.34581	1.14179	1.30115	1.25834	0.00638193
P02671	467	K	Fibrinogen alpha chain	FGA	1	3.22147e-05	87.083	TVTK(1)TVIGPDGHK	3	0.26024	1							1.132	1.141	1.128	0.85	0.865	0.862
P02671	575	K	Fibrinogen alpha chain	FGA	1	0.00513966	79.659	GK(1)SSSYSK	2	-1.487	3	1.214	1.288	1.237	0.76	0.762	0.735	1.132	1.141	1.128	0.85	0.865	0.862	1.07244	1.12883	1.09663	0.894118	0.880925	0.852668	1.19944	1.28142	1.28612	1.25505	0.000395256
P02671	432	K	Fibrinogen alpha chain	FGA	1	0.000395385	89.301	EYHTEK(1)LVTSK	3	-0.5147	1	1.012	1.076	1.101	0.899	0.922	0.987	1.132	1.141	1.128	0.85	0.865	0.862	0.893993	0.943032	0.976064	1.05765	1.0659	1.14501	0.845266	0.884732	0.852449	0.860652	0.0143611
P02671	89	K	Fibrinogen alpha chain	FGA	1	1.52777e-05	117.2	LK(1)NSLFEYQK	3	-3.2272	2	1.2	1.097	1.164	0.865	0.836	0.851	1.132	1.141	1.128	0.85	0.865	0.862	1.06007	0.961437	1.03191	1.01765	0.966474	0.987239	1.04169	0.994789	1.04525	1.02762	0.452258
P02671	157	K	Fibrinogen alpha chain	FGA	1	1.00514e-05	102.4	VQHIQLLQK(1)NVR	3	0.28829	1	1.164	1.21	1.094	0.688	0.959	0.876	1.132	1.141	1.128	0.85	0.865	0.862	1.02827	1.06047	0.969858	0.809412	1.10867	1.01624	1.27039	0.956527	0.954358	1.04235	0.676992
P02671	599	K	Fibrinogen alpha chain	FGA	1	2.12057e-16	147.96	GDSTFESK(1)SYK	2	1.3509	2	1.076	1.05	1.094	0.893	0.902	0.988	1.132	1.141	1.128	0.85	0.865	0.862	0.95053	0.920245	0.969858	1.05059	1.04277	1.14617	0.90476	0.882497	0.846172	0.876865	0.0214092
P02675	51	K	Fibrinogen beta chain	FGB	1	0.0246575	51.066	GHRPLDK(1)K	4	-0.73213	1	1.148	1.039	1.226	0.874	0.899	0.829	1.128	1.151	1.222	0.838	0.809	0.826	1.01773	0.902693	1.00327	1.04296	1.11125	1.00363	0.97581	0.812324	0.999643	0.925854	0.178775
P02679	231	K	Fibrinogen gamma chain	FGG	1	2.45805e-11	145.23	RLDGSVDFK(1)K	4	0.81186	5	1.199	1.102	1.128	0.862	0.877	0.848	1.094	1.137	1.201	0.844	0.849	0.875	1.09598	0.969217	0.939217	1.02133	1.03298	0.969143	1.07309	0.938273	0.969122	0.993703	0.908575
P02679	232	K	Fibrinogen gamma chain	FGG	1	0.0092451	75.213	K(1)NWIQYK	2	-1.2342	1	1.111	1.21	1.265	0.859	0.775	0.778	1.094	1.137	1.201	0.844	0.849	0.875	1.01554	1.0642	1.05329	1.01777	0.912839	0.889143	0.997806	1.16582	1.18461	1.1111	0.0685412
P02679	151	K	Fibrinogen gamma chain	FGG	1	0.00534518	99.442	IVNLK(1)EK	2	-0.59789	1	1.129	1.133	1.139	0.867	0.792	0.94	1.094	1.137	1.201	0.844	0.849	0.875	1.03199	0.996482	0.948376	1.02725	0.932862	1.07429	1.00462	1.0682	0.882797	0.981035	0.710551
P02679	114	K	Fibrinogen gamma chain	FGG	1	0.0026111	83.862	K(1)MLEEIMK	2	0.92049	1	1.138	1.152	1.103	0.826	0.851	0.93	1.094	1.137	1.201	0.844	0.849	0.875	1.04022	1.01319	0.918401	0.978673	1.00236	1.06286	1.06289	1.01081	0.864087	0.976322	0.618979
P02679	299	K	Fibrinogen gamma chain	FGG	1	0.00170471	89.827	VGPEADK(1)YR	2	0.072205	1	1.138	1.044	1.093	0.775	1.005	0.952	1.094	1.137	1.201	0.844	0.849	0.875	1.04022	0.918206	0.910075	0.918246	1.18375	1.088	1.13283	0.775678	0.836466	0.899219	0.291676
P02743	84	K	Serum amyloid P-component	APCS	1	1.33133e-07	131.06	DNELLVYK(1)ER	2	-0.45772	6	1.63	1.453	1.376	0.516	0.51	0.518	1.437	1.419	1.582	0.495	0.52	0.492	1.13431	1.02396	0.869785	1.04242	0.980769	1.05285	1.08814	1.04404	0.826128	0.9844	0.851168
P02743	102	K	Serum amyloid P-component	APCS	1	0.00370071	91.549	VTSK(1)VIEK	3	0.6539	2	1.649	1.586	1.589	0.332	0.402	0.419	1.437	1.419	1.582	0.495	0.52	0.492	1.14753	1.11769	1.00442	0.670707	0.773077	0.851626	1.71093	1.44577	1.17942	1.42443	0.0088679
P02746	159	K	Complement C1q subcomponent subunit B	C1QB	1	0.0399252	71.614	SGK(1)FTCK	2	-0.98424	1	0.896	0.989	0.98	1.05	1.018	1.073	1.06	1.077	1.085	0.975	0.917	0.965	0.845283	0.918292	0.903226	1.07692	1.11014	1.11192	0.784906	0.827184	0.812314	0.808371	0.001084
P02748	292	K	Complement component C9	C9	1	0.0405602	49.418	EK(1)MFLHVK	3	2.079	1							1.238	1.206	1.257	0.762	0.762	0.735
P02748	441	K	Complement component C9	C9	1	9.15864e-05	102.4	YAFELK(1)EK	3	-0.52835	3	1.364	1.309	1.46	0.636	0.61	0.616	1.238	1.206	1.257	0.762	0.762	0.735	1.10178	1.08541	1.1615	0.834646	0.800525	0.838095	1.32005	1.35587	1.38588	1.35395	0.000361458
P02749	295	K	Beta-2-glycoprotein 1	APOH	1	1.03925e-06	89.624	NGMLHGDK(1)VSFFCK	3	2.3555	1							1.052	1.058	1.052	0.939	0.922	0.959
P02749	301	K	Beta-2-glycoprotein 1	APOH	1	0.000910963	103.55	VSFFCK(1)NK	2	-0.047024	2	0.936	0.938	0.962	1.01	1.103	1.063	1.052	1.058	1.052	0.939	0.922	0.959	0.889734	0.886578	0.914449	1.07561	1.19631	1.10845	0.827188	0.741093	0.824982	0.795996	0.00344728
P02760	106	K	Protein AMBP	AMBP	1	6.00379e-08	131.69	TDTDGK(1)FLYHK	2	0.56062	2	1.266	1.289	1.301	0.692	0.646	0.795	1.228	1.221	1.262	0.765	0.745	0.766	1.03094	1.05569	1.0309	0.904575	0.867114	1.03786	1.1397	1.21748	0.993298	1.10962	0.122007
P02760	111	K	Protein AMBP	AMBP	1	0.00936718	76.035	FLYHK(1)SK	3	0.23385	1							1.228	1.221	1.262	0.765	0.745	0.766
P02774	229	K	Vitamin D-binding protein	GC	1	1.31003e-11	134.88	VCSQYAAYGEK(1)K	2	0.0091184	1	1.126	0.985	1.304	0.821	0.886	0.887	1.123	1.118	1.201	0.827	0.856	0.827	1.00267	0.881038	1.08576	0.992745	1.03505	1.07255	1.01	0.851206	1.01232	0.957788	0.531436
P02774	30	K	Vitamin D-binding protein	GC	1	4.14549e-07	119.34	VCK(1)EFSHLGK	3	0.94003	1	1.102	0.989	1.214	0.911	0.855	0.94	1.123	1.118	1.201	0.827	0.856	0.827	0.9813	0.884615	1.01082	1.10157	0.998832	1.13664	0.890818	0.88565	0.88931	0.888694	0.0995713
P02774	94	K	Vitamin D-binding protein	GC	1	3.29734e-60	174.4	TSALSAK(1)SCESNSPFPVHPGTAECCTK	4	1.3611	1	1.129	1.138	1.038	0.855	0.883	0.96	1.123	1.118	1.201	0.827	0.856	0.827	1.00534	1.01789	0.86428	1.03386	1.03154	1.16082	0.972419	0.986765	0.744541	0.895013	0.158319
P02786	95	K	Transferrin receptor protein 1	TFRC	1	0.000249982	105.03	GVEPK(1)TECER	2	0.56318	1	0.491	0.421	0.379	1.63	1.58	1.555	0.786	0.749	0.806	1.316	1.186	1.244	0.624682	0.562083	0.470223	1.2386	1.33221	1.25	0.504344	0.421918	0.376179	0.433674	0.000177453
P02787	588	K	Serotransferrin	TF	1	7.5435e-14	145	K(1)PVEEYANCHLAR	3	-0.13852	3	1.092	1.028	0.975	1.034	0.831	1.055	0.991	0.994	1.018	1.008	0.988	0.999	1.10192	1.03421	0.95776	1.02579	0.841093	1.05606	1.07421	1.2296	0.906922	1.05848	0.510849
P02787	646	K	Serotransferrin	TF	1	6.66419e-05	108.7	SETK(1)DLLFR	2	0.8893	1	1.028	0.913	0.953	1.047	1.013	1.069	0.991	0.994	1.018	1.008	0.988	0.999	1.03734	0.918511	0.936149	1.03869	1.0253	1.07007	0.998696	0.895843	0.874849	0.922762	0.109464
P02787	373	K	Serotransferrin	TF	1	2.4022e-07	101.32	LK(1)CDEWSVNSVGK	3	-0.013086	1	1.034	0.982	1.073	0.929	0.993	1	0.991	0.994	1.018	1.008	0.988	0.999	1.04339	0.987928	1.05403	0.921627	1.00506	1.001	1.13212	0.982953	1.05297	1.05385	0.197328
P02787	612	K	Serotransferrin	TF	1	0.00963842	80.318	DK(1)EACVHK(1)ILR	3	-2.9281	2	0.814	0.893	0.873	1.163	1.104	1.165	0.991	0.994	1.018	1.008	0.988	0.999	0.821393	0.89839	0.857564	1.15377	1.11741	1.16617	0.711921	0.803994	0.73537	0.749807	0.00042172
P02787	659	K	Serotransferrin	TF	1	5.21792e-24	167.32	DDTVCLAK(1)LHDR	3	1.8185	2	0.859	0.874	0.836	1.139	1.124	1.186	0.991	0.994	1.018	1.008	0.988	0.999	0.866801	0.879276	0.821218	1.12996	1.13765	1.18719	0.767108	0.772886	0.691734	0.74311	0.000299194
P02787	315	K	Serotransferrin	TF	1	2.93683e-19	158.93	DLLFK(1)DSAHGFLK	3	-1.8593	1	0.904	0.885	1.007	1.069	0.993	1.154	0.991	0.994	1.018	1.008	0.988	0.999	0.91221	0.890342	0.989194	1.06052	1.00506	1.15516	0.860157	0.885859	0.85633	0.866805	0.0544674
P02787	467	K	Serotransferrin	TF	1	9.66898e-08	131.12	K(1)SCHTAVGR	2	-1.4204	14	1.083	0.945	0.867	0.973	1.154	1.006	0.991	0.994	1.018	1.008	0.988	0.999	1.09284	0.950704	0.85167	0.965278	1.16802	1.00701	1.13215	0.813948	0.845744	0.921953	0.430997
P02787	453	K	Serotransferrin	TF	1	3.21124e-71	228.93	K(1)SASDLTWDNLK	2	-1.7035	2	0.93	0.981	0.927	1.056	1.072	1.047	0.991	0.994	1.018	1.008	0.988	0.999	0.938446	0.986922	0.910609	1.04762	1.08502	1.04805	0.895789	0.909588	0.868862	0.891624	0.0107884
P02787	610	K	Serotransferrin	TF	0.971472	7.47893e-05	83.087	K(0.971)DK(0.033)EACVHK(0.995)ILR	3	-0.46008	2	0.989	0.791	0.942	1.016	1.153	1.135	0.991	0.994	1.018	1.008	0.988	0.999	0.997982	0.795775	0.925344	1.00794	1.167	1.13614	0.990124	0.681895	0.814466	0.821213	0.0616048
P02787	46	K	Serotransferrin	TF	1	2.23274e-18	126.84	DHMK(1)SVIPSDGPSVACVK	3	0.23213	2	0.967	0.974	1.023	1.056	0.933	1.059	0.991	0.994	1.018	1.008	0.988	0.999	0.975782	0.979879	1.00491	1.04762	0.944332	1.06006	0.931428	1.03764	0.947976	0.97004	0.465168
P02787	553	K	Serotransferrin	TF	1	2.39554e-18	126.42	GDVAFVK(1)HQTVPQNTGGK	4	-1.3612	4	1.007	0.928	0.96	0.989	1.066	1.068	0.991	0.994	1.018	1.008	0.988	0.999	1.01615	0.933602	0.943026	0.981151	1.07895	1.06907	1.03567	0.865289	0.8821	0.924454	0.124115
P02787	252	K	Serotransferrin	TF	1	0.0206926	66.27	K(1)PVDEYK	2	1.277	1	0.906	0.858	0.874	1.109	1.132	1.142	0.991	0.994	1.018	1.008	0.988	0.999	0.914228	0.863179	0.858546	1.1002	1.14575	1.14314	0.830967	0.753375	0.75104	0.777776	0.000410912
P02787	618	K	Serotransferrin	TF	1	2.81348e-08	131.62	EACVHK(1)ILR	2	0.36664	8	0.864	0.881	0.91	1.118	1.123	1.122	0.991	0.994	1.018	1.008	0.988	0.999	0.871847	0.886318	0.89391	1.10913	1.13664	1.12312	0.786066	0.77977	0.795914	0.787225	2.0035e-05
P02787	61	K	Serotransferrin	TF	1	0.00347291	72.887	K(1)ASYLDCIR	2	-2.5775	2							0.991	0.994	1.018	1.008	0.988	0.999
P02787	323	K	Serotransferrin	TF	1	7.42562e-06	105.03	DSAHGFLK(1)VPPR	3	0.013771	4	0.994	0.968	0.979	0.98	1.089	1.006	0.991	0.994	1.018	1.008	0.988	0.999	1.00303	0.973843	0.96169	0.972222	1.10223	1.00701	1.03169	0.883523	0.954998	0.953627	0.30733
P02787	299	K	Serotransferrin	TF	1	1.49029e-06	89.624	SK(1)EFQLFSSPHGK	3	0.69112	1	0.955	0.882	1.049	1.081	1.073	0.985	0.991	0.994	1.018	1.008	0.988	0.999	0.963673	0.887324	1.03045	1.07242	1.08603	0.985986	0.898596	0.817033	1.0451	0.916363	0.166318
P02787	668	K	Serotransferrin	TF	1	3.68368e-25	162.29	NTYEK(1)YLGEEYVK	2	0.13563	2	0.887	0.882	1.06	1.046	1.029	1.106	0.991	0.994	1.018	1.008	0.988	0.999	0.895055	0.887324	1.04126	1.0377	1.0415	1.10711	0.862539	0.851969	0.940521	0.886179	0.0924787
P02787	60	K	Serotransferrin	TF	1	1.57168e-07	101.45	SVIPSDGPSVACVK(1)K	3	-1.9598	1	0.849	0.87	0.876	1.147	1.101	1.174	0.991	0.994	1.018	1.008	0.988	0.999	0.85671	0.875252	0.860511	1.1379	1.11437	1.17518	0.752889	0.785421	0.73224	0.756386	0.000115762
P02787	215	K	Serotransferrin	TF	1	0.00496538	66.215	CLK(1)DGAGDVAFVK	2	-1.3167	1							0.991	0.994	1.018	1.008	0.988	0.999
P02788	675	K	Lactotransferrin	LTF	1	0.011276	60.064	LHGK(1)TTYEK	3	0.75741	1
P02788	260	K	Lactotransferrin	LTF	0.999843	0.023294	68.224	KPVDK(1)FK	3	0.70691	1	0.703	0.72	0.638	1.389	1.252	1.332
P02790	123	K	Hemopexin	HPX	1	0.00171546	81.263	VWVYPPEK(1)K	2	-0.53133	2	1.091	1.077	1.064	0.913	0.944	0.918	1.087	1.07	1.076	0.918	0.896	0.933	1.00368	1.00654	0.988848	0.994553	1.05357	0.983923	1.00918	0.955362	1.00501	0.989123	0.648545
P02790	112	K	Hemopexin	HPX	1	0.00026305	74.789	QGHNSVFLIK(1)GDK	3	1.4316	1	1.092	0.965	0.917	1.011	1.102	0.942	1.087	1.07	1.076	0.918	0.896	0.933	1.0046	0.901869	0.85223	1.10131	1.22991	1.00965	0.912189	0.73328	0.844088	0.825744	0.0677847
P02790	77	K	Hemopexin	HPX	1	4.84441e-05	111.27	GEFVWK(1)SHK	2	0.72722	2	1.036	1.05	1.091	0.936	0.936	0.959	1.087	1.07	1.076	0.918	0.896	0.933	0.953082	0.981308	1.01394	1.01961	1.04464	1.02787	0.934753	0.939372	0.986451	0.953499	0.0657672
P02792	59	K	Ferritin light chain	FTL	1	0.0221307	65.246	ELAEEK(1)R	2	1.8859	1							1.325	1.361	1.378	0.679	0.677	0.635
P02792	105	K	Ferritin light chain	FTL	1	0.0230094	67.981	AAMALEK(1)K	3	0.51312	1							1.325	1.361	1.378	0.679	0.677	0.635
P02794	69	K	Ferritin heavy chain	FTH1	1	0.0235704	57.59	EHAEK(1)LMK	3	1.3177	1							1.365	1.408	1.35	0.648	0.575	0.591
P03951	168	K	Coagulation factor XI	F11	1	3.32316e-07	94.487	NICLLK(1)HTQTGTPTR	3	-0.17287	1	0.994	0.927	0.939	0.98	1.154	1.025	1.079	1.108	1.094	0.872	0.952	0.899	0.921223	0.836643	0.858318	1.12385	1.21218	1.14016	0.819701	0.690194	0.752808	0.7526	0.00151764
P04004	275	K	Vitronectin	VTN	1	0.00837953	94.407	VYFFK(1)GK	2	-0.6519	1	1.31	1.402	1.387	0.651	0.579	0.654	1.252	1.227	1.293	0.717	0.718	0.74	1.04633	1.14262	1.0727	0.90795	0.806407	0.883784	1.1524	1.41693	1.21376	1.25538	0.0062253
P04004	218	K	Vitronectin	VTN	1	0.000100106	110.38	INCQGK(1)TYLFK	2	1.1073	2	1.193	1.219	1.337	0.74	0.731	0.773	1.252	1.227	1.293	0.717	0.718	0.74	0.952875	0.99348	1.03403	1.03208	1.01811	1.04459	0.923259	0.975812	0.989886	0.963037	0.196714
P04040	243	K	Catalase	CAT	1	1.50175e-72	220.64	TDQGIK(1)NLSVEDAAR	2	0.048804	2	1.13	1.117	1.099	0.879	0.944	0.84	1.173	1.114	1.163	0.842	0.832	0.861	0.963342	1.00269	0.94497	1.04394	1.13462	0.97561	0.922792	0.883729	0.968594	0.922907	0.174112
P04040	237	K	Catalase	CAT	1	8.9042e-07	122.7	FHYK(1)TDQGIK	2	-1.3781	5	1.056	1.077	1.064	0.912	0.89	1.005	1.173	1.114	1.163	0.842	0.832	0.861	0.900256	0.966786	0.914875	1.08314	1.06971	1.16725	0.831157	0.903782	0.783789	0.837903	0.00803046
P04040	476	K	Catalase	CAT	1	0.0188831	64.82	DAQIFIQK(1)K	3	-0.17138	1	1.045	1.198	1.105	0.898	0.782	0.962	1.173	1.114	1.163	0.842	0.832	0.861	0.890878	1.0754	0.950129	1.06651	0.939904	1.11731	0.835322	1.14416	0.850375	0.933635	0.413351
P04075	147	K	Fructose-bisphosphate aldolase A	ALDOA	0.999998	0.00457664	72.29	KDGADFAK(1)WR	3	0.58178	1	0.922	0.878	1.01	1.144	0.942	1.123	1.008	1.022	1.031	0.978	0.996	0.988	0.914683	0.8591	0.979631	1.16973	0.945783	1.13664	0.781958	0.908348	0.861866	0.846642	0.100051
P04075	99	K	Fructose-bisphosphate aldolase A	ALDOA	1	0.00131291	61.409	ADDGRPFPQVIK(1)SK	4	1.108	2	0.935	0.959	0.961	1.02	0.973	1.156	1.008	1.022	1.031	0.978	0.996	0.988	0.927579	0.938356	0.932105	1.04294	0.976908	1.17004	0.889385	0.960537	0.796643	0.877158	0.0828267
P04075	330	K	Fructose-bisphosphate aldolase A	ALDOA	1	2.26617e-07	128.86	AAQEEYVK(1)R	3	-0.62259	4	0.97	0.944	0.823	1.066	1.121	1.098	1.008	1.022	1.031	0.978	0.996	0.988	0.962302	0.923679	0.798254	1.08998	1.1255	1.11134	0.882862	0.820682	0.718283	0.806848	0.0133208
P04075	108	K	Fructose-bisphosphate aldolase A	ALDOA	1	0.00120271	96.229	GGVVGIK(1)VDK	2	-0.11503	2	0.918	0.891	0.957	1.029	1.108	1.112	1.008	1.022	1.031	0.978	0.996	0.988	0.910714	0.87182	0.928225	1.05215	1.11245	1.12551	0.865577	0.783694	0.824718	0.823913	0.00234109
P04080	91	K	Cystatin-B	CSTB	1	0.0246359	64.654	AK(1)HDELTYF	2	0.11609	2	1.051	0.978	1.001	1.172	0.892	0.938	1.138	1.091	1.05	0.886	0.902	0.944	0.92355	0.896425	0.953333	1.3228	0.988914	0.993644	0.698179	0.906475	0.959431	0.839035	0.187637
P04083	161	K	Annexin A1	ANXA1	1	1.53338e-13	155.07	VYREELK(1)R	2	-0.30508	2	1.101	1.028	0.977	0.869	1.167	0.875	0.984	0.969	1.002	1.018	0.99	1.039	1.1189	1.06089	0.97505	0.853635	1.17879	0.842156	1.31075	0.899982	1.1578	1.0975	0.472816
P04083	245	K	Annexin A1	ANXA1	1	0.000191137	109.48	YSK(1)HDMNK	2	-0.37463	9	0.947	0.916	0.978	1.075	1.051	1.053	0.984	0.969	1.002	1.018	0.99	1.039	0.962398	0.945304	0.976048	1.05599	1.06162	1.01347	0.911369	0.890439	0.963071	0.921007	0.0094321
P04083	239	K	Annexin A1	ANXA1	1	0.00534518	99.442	VFQK(1)YTK	2	0.90196	1	0.882	0.925	0.965	1.146	1.061	1.041	0.984	0.969	1.002	1.018	0.99	1.039	0.896341	0.954592	0.963074	1.12574	1.07172	1.00192	0.796227	0.890713	0.961224	0.879548	0.0364487
P04114	1958	K	Apolipoprotein B-100	APOB	1	0.00305544	82.85	K(1)SISAALEHK	3	0.34594	1							1.14	1.151	1.15	0.84	0.862	0.846
P04114	2966	K	Apolipoprotein B-100	APOB	1	0.0021536	98.009	INSK(1)HLR	3	0.57404	1	1.172	1.141	1.209	0.903	0.59	0.985	1.14	1.151	1.15	0.84	0.862	0.846	1.02807	0.991312	1.0513	1.075	0.684455	1.1643	0.956344	1.44832	0.902948	1.05025	0.757891
P04114	1429	K	Apolipoprotein B-100	APOB	1	1.62311e-08	132.01	HK(1)FLDSNIK	2	-0.60311	2	1.025	1.018	1.057	0.936	0.93	1.041	1.14	1.151	1.15	0.84	0.862	0.846	0.899123	0.884448	0.91913	1.11429	1.07889	1.2305	0.806905	0.819779	0.746959	0.789417	0.00685686
P04114	1696	K	Apolipoprotein B-100	APOB	1	0.00414366	69.03	EHNAK(1)FSLDGK	3	0.54381	1							1.14	1.151	1.15	0.84	0.862	0.846
P04114	3772	K	Apolipoprotein B-100	APOB	1	5.30347e-05	89.698	EIQIYK(1)K	2	1.9063	1							1.14	1.151	1.15	0.84	0.862	0.846
P04179	130	K	Superoxide dismutase [Mn], mitochondrial	SOD2	1	6.66419e-05	108.7	DFGSFDK(1)FK	3	1.4886	3	1.247	1.29	1.198	0.755	0.731	0.776	1.086	1.127	1.128	0.895	0.922	0.88	1.14825	1.14463	1.06206	0.843575	0.792842	0.881818	1.36117	1.44371	1.20439	1.33226	0.00186436
P04179	122	K	Superoxide dismutase [Mn], mitochondrial	SOD2	1	0.00033994	95.523	GELLEAIK(1)R	3	-0.50134	2	1.333	1.196	1.115	0.785	0.783	0.8	1.086	1.127	1.128	0.895	0.922	0.88	1.22744	1.06122	0.988475	0.877095	0.849241	0.909091	1.39944	1.24962	1.08732	1.24349	0.042469
P04216	60	K	Thy-1 membrane glycoprotein	THY1	1	2.57269e-11	106.82	K(1)HVLFGTVGVPEHTYR	3	1.6871	2	1.006	0.918	0.916	1.122	1.069	0.999	0.666	0.68	0.645	1.302	1.417	1.338	1.51051	1.35	1.42016	0.861751	0.754411	0.746637	1.75284	1.78948	1.90207	1.81169	0.000424825
P04406	334	K	Glyceraldehyde-3-phosphate dehydrogenase	GAPDH	1	5.3606e-05	85.522	VVDLMAHMASK(1)E	3	-1.3516	18	1.014	0.985	0.985	0.956	1.014	1.055	0.976	0.997	1.012	1.012	0.979	1.003	1.03893	0.987964	0.97332	0.944664	1.03575	1.05184	1.09979	0.953863	0.925346	0.989433	0.796976
P04406	254	K	Glyceraldehyde-3-phosphate dehydrogenase	GAPDH	0.99972	0.000105784	102.52	LEKPAK(1)YDDIK	3	-1.8672	1							0.976	0.997	1.012	1.012	0.979	1.003
P04406	194	K	Glyceraldehyde-3-phosphate dehydrogenase	GAPDH	1	1.35253e-24	174.23	TVDGPSGK(1)LWR	3	0.80302	2	1.034	0.973	0.946	1.071	1.011	0.99	0.976	0.997	1.012	1.012	0.979	1.003	1.05943	0.975928	0.934783	1.0583	1.03269	0.987039	1.00106	0.945038	0.947058	0.964949	0.441881
P04406	61	K	Glyceraldehyde-3-phosphate dehydrogenase	GAPDH	1	4.50832e-05	108.1	FHGTVK(1)AENGK	3	-0.93107	1	0.935	1.041	1.046	1.003	0.918	1.057	0.976	0.997	1.012	1.012	0.979	1.003	0.957992	1.04413	1.0336	0.991107	0.937692	1.05384	0.966588	1.11351	0.980792	1.0178	0.70281
P04406	117	K	Glyceraldehyde-3-phosphate dehydrogenase	GAPDH	1	0.000357715	90.142	AGAHLQGGAK(1)R	2	1.1153	1							0.976	0.997	1.012	1.012	0.979	1.003
P04632	244	K	Calpain small subunit 1	CAPNS1	1	0.00701688	96.668	AFK(1)SLDK	3	1.0911	2							0.948	0.989	0.958	1.065	1.023	0.978
P04632	135	K	Calpain small subunit 1	CAPNS1	1	3.86384e-08	102.29	HPDLK(1)TDGFGIDTCR	3	-0.96098	1	0.947	1.002	0.784	0.952	1.301	1.025	0.948	0.989	0.958	1.065	1.023	0.978	0.998945	1.01314	0.818372	0.893897	1.27175	1.04806	1.11752	0.796654	0.780846	0.880747	0.369152
P04792	123	K	Heat shock protein beta-1	HSPB1	1	1.70009e-17	133.86	TKDGVVEITGK(1)HEER	3	-0.76479	9	1.09	1.024	1.12	0.899	0.944	0.933	1.074	1.094	1.104	0.934	0.884	0.917	1.0149	0.936015	1.01449	0.962527	1.06787	1.01745	1.05441	0.876522	0.997095	0.97295	0.531431
P04843	564	K	Dolichyl-diphosphooligosaccharide--protein glycosyltransferase subunit 1	RPN1	1	6.50439e-08	128.95	ELVLK(1)SAVEAER	2	0.71337	1	0.88	0.903	0.825	1.158	1.135	1.123	0.948	0.989	0.937	1.022	1.042	1.067	0.92827	0.913043	0.88047	1.13307	1.08925	1.05248	0.81925	0.83823	0.836564	0.831128	0.00248344
P04843	538	K	Dolichyl-diphosphooligosaccharide--protein glycosyltransferase subunit 1	RPN1	1	3.36164e-11	142.1	LK(1)TEGSDLCDR	2	-1.9445	3	0.874	0.849	0.852	1.148	1.198	1.105	0.948	0.989	0.937	1.022	1.042	1.067	0.921941	0.858443	0.909285	1.12329	1.14971	1.03561	0.820752	0.746659	0.878015	0.812929	0.00645275
P04843	517	K	Dolichyl-diphosphooligosaccharide--protein glycosyltransferase subunit 1	RPN1	1	1.80191e-05	123.75	K(1)SLETEHK	3	0.42933	2	0.791	1.003	0.998	1.002	1.174	1.03	0.948	0.989	0.937	1.022	1.042	1.067	0.834388	1.01416	1.0651	0.980431	1.12668	0.965323	0.851043	0.900128	1.10336	0.948318	0.575183
P04844	311	K	Dolichyl-diphosphooligosaccharide--protein glycosyltransferase subunit 2	RPN2	1	0.000101666	80.782	LEHAK(1)SVASR	3	-0.36654	1							0.921	0.96	0.928	1.081	1.05	1.063
P04920	1022	K	Anion exchange protein 2	SLC4A2	1	0.00565687	81.297	K(1)ERMLQK	3	0.2613	1	1.025	1.073	1.004	1.019	0.938	0.952
P05023	36	K	Sodium/potassium-transporting ATPase subunit alpha-1	ATP1A1	1	0.0123215	72.23	DMDELK(1)K	2	-2.6458	1	0.944	0.942	0.949	1.047	1.06	1.074	1.022	1.034	0.995	0.964	1	1.001	0.923679	0.911025	0.953769	1.0861	1.06	1.07293	0.850455	0.859458	0.888941	0.866247	0.000624218
P05023	773	K	Sodium/potassium-transporting ATPase subunit alpha-1	ATP1A1	1	0.00043575	101.65	LIFDNLK(1)K	3	-1.7953	2	1.005	0.925	0.953	1.09	1.005	1.047	1.022	1.034	0.995	0.964	1	1.001	0.983366	0.894584	0.957789	1.13071	1.005	1.04595	0.869692	0.890133	0.915708	0.891277	0.0642093
P05023	698	K	Sodium/potassium-transporting ATPase subunit alpha-1	ATP1A1	1	0.00762943	46.873	TSPQQK(1)LIIVEGCQR	3	1.3858	1							1.022	1.034	0.995	0.964	1	1.001
P05026	14	K	Sodium/potassium-transporting ATPase subunit beta-1	ATP1B1	1	0.0009775	94.692	K(1)FIWNSEK	2	-2.1075	1	1.006	0.912	0.991	1.088	0.891	1.132	0.926	0.995	1.044	0.995	1.063	0.97	1.08639	0.916583	0.949234	1.09347	0.838194	1.16701	0.99353	1.09352	0.813389	0.952734	0.68644
P05091	368	K	Aldehyde dehydrogenase, mitochondrial	ALDH2	1	5.52492e-35	186.69	TEQGPQVDETQFK(1)K	2	0.63241	2	1.089	1.056	1.084	0.934	0.903	0.945	1.075	1.135	1.102	0.903	0.896	0.911	1.01302	0.930396	0.983666	1.03433	1.00781	1.03732	0.9794	0.923184	0.948275	0.950518	0.121795
P05091	511	K	Aldehyde dehydrogenase, mitochondrial	ALDH2	1	5.47063e-05	110.38	TVTVK(1)VPQK	2	0.70209	2							1.075	1.135	1.102	0.903	0.896	0.911
P05114	27	K	Non-histone chromosomal protein HMG-14	HMGN1	1	0.00653356	85.744	LSAK(1)PPAK	3	-0.51	2	0.992	1.018	0.966	1.01	1.028	0.999	0.916	0.85	0.874	1.151	1.06	1.109	1.08297	1.19765	1.10526	0.877498	0.969811	0.900812	1.23416	1.23493	1.22696	1.23207	0.00895127
P05114	31	K	Non-histone chromosomal protein HMG-14	HMGN1	0.999815	0.0001237	79.652	LSAKPPAK(1)VEAK	3	-0.72096	1							0.916	0.85	0.874	1.151	1.06	1.109
P05114	14	K	Non-histone chromosomal protein HMG-14	HMGN1	1	2.28861e-25	167.61	VSSAEGAAK(1)EEPK	3	-2.3489	6	0.934	0.897	0.89	1.071	1.187	1.044	0.916	0.85	0.874	1.151	1.06	1.109	1.01965	1.05529	1.01831	0.930495	1.11981	0.941389	1.09582	0.942386	1.08171	1.03395	0.617124
P05141	166	K	ADP/ATP translocase 2	SLC25A5	1	0.000245545	114.51	IYK(1)SDGIK	3	0.40118	2	1.007	0.958	1.121	1.008	1.024	0.901	1.074	1.073	1.038	0.912	0.915	0.956	0.937616	0.892824	1.07996	1.10526	1.11913	0.942469	0.84832	0.797787	1.14589	0.919019	0.345446
P05141	105	K	ADP/ATP translocase 2	SLC25A5	1	0.000871151	87.184	QIFLGGVDK(1)R	2	2.0303	1	1.117	1.045	1.1	0.968	0.837	0.947	1.074	1.073	1.038	0.912	0.915	0.956	1.04004	0.973905	1.05973	1.0614	0.914754	0.990586	0.97987	1.06466	1.0698	1.03604	0.512642
P05141	268	K	ADP/ATP translocase 2	SLC25A5	1	9.00216e-05	105.4	DEGGK(1)AFFK	3	1.8269	2	0.992	1.013	0.95	0.985	0.998	1.071	1.074	1.073	1.038	0.912	0.915	0.956	0.92365	0.944082	0.915222	1.08004	1.09071	1.12029	0.855197	0.865566	0.816948	0.845613	0.00033071
P05155	316	K	Plasma protease C1 inhibitor	SERPING1	1	3.42719e-05	90.412	MEPFHFK(1)NSVIK	3	1.9841	2	1.238	1.1	1.045	0.896	0.9	0.844	1.145	1.135	1.202	0.909	0.811	0.919	1.08122	0.969163	0.869384	0.985699	1.10974	0.91839	1.09691	0.873324	0.94664	0.968791	0.724723
P05156	37	K	Complement factor I	CFI	1	0.00362461	82.417	K(1)YTHLSCDK	3	0.85793	1							1.152	1.161	1.208	0.842	0.835	0.825
P05165	519	K	Propionyl-CoA carboxylase alpha chain, mitochondrial	PCCA	1	0.000550202	91.867	GHMLTK(1)SEK	3	-0.6668	2							1.055	1.01	1.044	0.978	0.972	0.929
P05166	533	K	Propionyl-CoA carboxylase beta chain, mitochondrial	PCCB	1	0.0289964	60.358	K(1)HANIPL	2	-1.8049	1	0.949	1.005	0.87	1.014	0.979	1.187	1.077	1.034	1.045	0.949	0.972	0.9	0.881151	0.971954	0.832536	1.06849	1.0072	1.31889	0.824667	0.965004	0.63124	0.791155	0.0849422
P05198	101	K	Eukaryotic translation initiation factor 2 subunit 1	EIF2S1	1	0.0195129	82.287	CEDK(1)FTK	2	-1.3846	1	0.745	0.784	0.811	1.208	1.237	1.236	1.008	1	0.987	0.985	1.061	1.016	0.739087	0.784	0.821682	1.2264	1.16588	1.21654	0.60265	0.672453	0.675428	0.649734	0.000156151
P05204	36	K	Non-histone chromosomal protein HMG-17	HMGN2	1	7.59671e-05	94.692	PAPPK(1)PEPK	2	-0.58539	6	0.881	1.025	0.991	1.102	1.024	0.986	0.996	0.997	1.034	1.043	0.972	0.978	0.884538	1.02808	0.958414	1.05657	1.0535	1.00818	0.837181	0.975877	0.950638	0.920722	0.136369
P05204	31	K	Non-histone chromosomal protein HMG-17	HMGN2	1	7.59671e-05	85.469	LSAK(1)PAPPK(1)PEPK	2	0.3244	2	0.921	1.097	1.01	0.992	1.023	0.959	0.996	0.997	1.034	1.043	0.972	0.978	0.924699	1.1003	0.976789	0.951103	1.05247	0.980573	0.972239	1.04545	0.996142	1.00591	0.926806
P05413	59	K	Fatty acid-binding protein, heart	FABP3	1	1.10257e-25	164.22	THSTFK(1)NTEISFK	3	1.818	1	1.083	0.88	1.003	0.957	1.12	0.985	0.967	0.969	1.006	1.009	0.991	0.999	1.11996	0.908153	0.997018	0.948464	1.13017	0.985986	1.18081	0.803553	1.01119	0.987114	0.881233
P05455	269	K	Lupus La protein	SSB	1	0.00175642	91.961	GAK(1)EGIILFK	2	0.9752	1							0.979	1	0.984	0.996	1.01	1.027
P05455	200	K	Lupus La protein	SSB	0.996183	0.00486103	79.148	K(0.004)QNK(0.996)VEAK	3	0.54629	1	0.89	0.958	0.93	1.078	1.015	1.138	0.979	1	0.984	0.996	1.01	1.027	0.909091	0.958	0.945122	1.08233	1.00495	1.10808	0.839939	0.953281	0.852935	0.880092	0.020359
P05455	166	K	Lupus La protein	SSB	1	0.0005543	90.05	K(1)FVETPGQK	2	-0.57711	2	0.904	0.994	0.97	1.014	1.052	1.073	0.979	1	0.984	0.996	1.01	1.027	0.923391	0.994	0.985772	1.01807	1.04158	1.04479	0.907	0.954316	0.943512	0.935163	0.0480452
P05455	360	K	Lupus La protein	SSB	1	0.00185411	98.997	VQFQGK(1)K	2	1.699	1							0.979	1	0.984	0.996	1.01	1.027
P05455	191	K	Lupus La protein	SSB	1	0.00683715	81.296	DDYFAK(1)K	2	-0.72148	1	0.911	0.891	0.972	1.119	0.974	1.15	0.979	1	0.984	0.996	1.01	1.027	0.930541	0.891	0.987805	1.12349	0.964356	1.11977	0.828257	0.923932	0.882153	0.875836	0.0894564
P05455	354	K	Lupus La protein	SSB	1	0.00191143	99.136	GK(1)VQFQGK	2	-0.80695	1	1.028	0.987	1	1.045	0.972	0.988	0.979	1	0.984	0.996	1.01	1.027	1.05005	0.987	1.01626	1.0492	0.962376	0.962025	1.00081	1.02559	1.05638	1.02681	0.481137
P05455	276	K	Lupus La protein	SSB	1	0.00252589	87.184	EGIILFK(1)EK	2	1.1624	1	0.978	0.846	0.972	1.139	1.049	1.048	0.979	1	0.984	0.996	1.01	1.027	0.998979	0.846	0.987805	1.14357	1.03861	1.02045	0.873558	0.814547	0.968011	0.884516	0.119493
P05455	148	K	Lupus La protein	SSB	1	0.0214342	80.684	TLHK(1)AFK	2	1.7416	1							0.979	1	0.984	0.996	1.01	1.027
P05556	349	K	Integrin beta-1	ITGB1	1	0.00905294	82.287	ELK(1)NLIPK	2	-1.6107	1	0.79	0.964	0.96	1.088	1.023	1.173	0.865	0.91	0.909	1.099	1.102	1.128	0.913295	1.05934	1.05611	0.989991	0.928312	1.03989	0.922528	1.14115	1.01559	1.02385	0.705747
P06576	522	K	ATP synthase subunit beta, mitochondrial	ATP5B	1	0.00641672	74.611	ADK(1)LAEEHSS	2	-3.6303	1	1.028	1.031	1.075	0.905	0.98	0.986	1.005	1.018	1.026	0.967	1.003	0.992	1.02289	1.01277	1.04776	0.935884	0.977069	0.993952	1.09296	1.03654	1.05413	1.06072	0.0431584
P06681	172	K	Complement C2	C2	1	0.000708294	98.582	FGHGDK(1)VR	3	-0.81682	1	0.921	1.224	1.162	0.813	1.039	0.824	1.111	1.123	1.136	0.849	0.877	0.864	0.828983	1.08994	1.02289	0.957597	1.18472	0.953704	0.865691	0.919996	1.07254	0.95019	0.662722
P06703	26	K	Protein S100-A6	S100A6	1	0.000514867	88.596	EGDK(1)HTLSK	3	0.51863	6	0.923	1.083	1.035	0.999	0.915	1.043	0.993	1.036	1.054	1.004	0.953	1.001	0.929507	1.04537	0.981973	0.99502	0.960126	1.04196	0.934159	1.08878	0.942431	0.986568	0.760064
P06703	31	K	Protein S100-A6	S100A6	0.999998	0.00346817	73.435	EGDKHTLSK(1)K	3	0.25509	1	0.91	0.955	0.926	1.162	1.006	1.061	0.993	1.036	1.054	1.004	0.953	1.001	0.916415	0.921815	0.878558	1.15737	1.05561	1.05994	0.791808	0.87325	0.828875	0.830079	0.00668103
P06727	253	K	Apolipoprotein A-IV	APOA4	1	0.035521	65.535	NAEELK(1)AR	2	-1.3943	1							1.076	1.036	1.076	0.935	0.944	0.934
P06733	233	K	Alpha-enolase	ENO1	1	0.000153366	106.32	TAIGK(1)AGYTDK	3	-2.5983	2	0.855	0.989	1.05	1.028	1.043	1.039	0.989	1	0.97	1.041	1.002	1.021	0.86451	0.989	1.08247	0.987512	1.04092	1.01763	0.875442	0.950123	1.06372	0.963863	0.60256
P06733	330	K	Alpha-enolase	ENO1	1	0.00182851	87.476	IAK(1)AVNEK	3	-0.78221	2	0.857	0.807	0.887	1.073	1.176	1.216	0.989	1	0.97	1.041	1.002	1.021	0.866532	0.807	0.914433	1.03074	1.17365	1.19099	0.840689	0.687597	0.767793	0.762201	0.0106486
P06733	80	K	Alpha-enolase	ENO1	1	0.00802156	66.267	TIAPALVSK(1)K	2	0.9004	1							0.989	1	0.97	1.041	1.002	1.021
P06733	406	K	Alpha-enolase	ENO1	1	9.0908e-08	131.5	LAK(1)YNQLLR	2	0.06412	1	0.909	0.905	0.924	1.108	1.044	1.127	0.989	1	0.97	1.041	1.002	1.021	0.91911	0.905	0.952577	1.06436	1.04192	1.10382	0.863532	0.868592	0.862983	0.864986	0.00325084
P06733	193	K	Alpha-enolase	ENO1	1	0.00567061	55.196	IGAEVYHNLK(1)NVIK	4	0.57969	1							0.989	1	0.97	1.041	1.002	1.021
P06733	420	K	Alpha-enolase	ENO1	1	7.61396e-07	124.12	IEEELGSK(1)AK	2	-0.81578	1	1.007	0.934	0.887	1.096	1.007	1.093	0.989	1	0.97	1.041	1.002	1.021	1.0182	0.934	0.914433	1.05283	1.00499	1.07052	0.967104	0.929362	0.854196	0.916342	0.079861
P06733	81	K	Alpha-enolase	ENO1	1	2.28273e-05	108.35	K(1)LNVTEQEK	3	1.4069	2	0.937	0.906	0.94	1.122	1.077	1.042	0.989	1	0.97	1.041	1.002	1.021	0.947422	0.906	0.969072	1.07781	1.07485	1.02057	0.879025	0.842908	0.949542	0.889471	0.0112007
P06733	60	K	Alpha-enolase	ENO1	1	0.00175116	99.815	YMGK(1)GVSK	2	1.2658	2	0.923	0.888	0.993	1.066	1.06	1.088	0.989	1	0.97	1.041	1.002	1.021	0.933266	0.888	1.02371	1.02402	1.05788	1.06562	0.911379	0.839411	0.96067	0.903879	0.0737556
P06733	256	K	Alpha-enolase	ENO1	1	0.00545201	80.69	SGK(1)YDLDFK	2	-0.95339	1	0.907	0.709	0.89	0.982	1.435	1.107	0.989	1	0.97	1.041	1.002	1.021	0.917088	0.709	0.917526	0.943324	1.43214	1.08423	0.972188	0.495065	0.846246	0.735214	0.130756
P06733	126	K	Alpha-enolase	ENO1	1	2.11816e-07	120.87	AGAVEK(1)GVPLYR	3	-0.52673	2	0.869	0.801	0.819	1.069	1.105	1.35	0.989	1	0.97	1.041	1.002	1.021	0.878665	0.801	0.84433	1.0269	1.10279	1.32223	0.855651	0.726337	0.638564	0.731185	0.0276375
P06733	5	K	Alpha-enolase	ENO1	1	5.44633e-05	111.95	SILK(1)IHAR	2	0.66903	2	0.88	0.965	1.155	1.159	1.041	0.823	0.989	1	0.97	1.041	1.002	1.021	0.889788	0.965	1.19072	1.11335	1.03892	0.806072	0.799197	0.928847	1.47719	1.02946	0.833335
P06737	787	K	Glycogen phosphorylase, liver form	PYGL	1	0.0002033	78.814	CQDK(1)VSQLYMNPK	3	-0.17136	1	0.993	0.932	0.96	0.955	1.012	1.157	1.048	1.051	1.031	0.949	0.968	0.922	0.947519	0.886775	0.931135	1.00632	1.04545	1.25488	0.941566	0.848219	0.742011	0.836321	0.0851633
P06737	465	K	Glycogen phosphorylase, liver form	PYGL	1	0.00440445	71.614	IHSDIVK(1)TK	3	1.8527	1	0.979	1.021	0.974	1.088	0.997	0.961	1.048	1.051	1.031	0.949	0.968	0.922	0.93416	0.971456	0.944714	1.14647	1.02996	1.0423	0.814814	0.943199	0.906375	0.885545	0.0334486
P06744	142	K	Glucose-6-phosphate isomerase	GPI	1	0.00312746	85.554	SGDWK(1)GYTGK	3	0.93546	2	0.934	0.88	0.919	1.046	1.095	1.141	0.988	1.005	0.968	0.994	1.038	1.014	0.945344	0.875622	0.94938	1.05231	1.05491	1.12525	0.898348	0.830042	0.843709	0.857036	0.0103818
P06746	113	K	DNA polymerase beta	POLB	1	0.0026111	83.862	K(1)FVDEGIK	2	0.81091	1	1.057	0.979	1.034	1.014	0.962	0.975	0	0	0	0	0	0
P06748	27	K	Nucleophosmin	NPM1	1	0.0305666	53.756	ADK(1)DYHFK	3	-0.69126	1							0.973	0.955	0.94	1.026	1.057	1.03
P06748	32	K	Nucleophosmin	NPM1	0.995823	1.60766e-09	75.868	ADK(0.004)DYHFK(0.996)VDNDENEHQLSLR	5	3.4397	1	0.952	1.076	0.893	1.079	0.88	1.124	0.973	0.955	0.94	1.026	1.057	1.03	0.978417	1.1267	0.95	1.05166	0.832545	1.09126	0.930358	1.35332	0.870552	1.02677	0.798521
P06748	248	K	Nucleophosmin	NPM1	1	0.000162174	105.65	GPSSVEDIK(1)AK	2	-0.055976	1	0.98	0.88	0.896	1.091	1.15	1.033	0.973	0.955	0.94	1.026	1.057	1.03	1.00719	0.921466	0.953191	1.06335	1.08798	1.00291	0.947187	0.846947	0.950423	0.913641	0.0631062
P06748	267	K	Nucleophosmin	NPM1	1	1.87008e-08	132.32	VEAK(1)FINYVK	3	-1.1621	2	0.852	0.868	0.972	1.136	1.038	1.149	0.973	0.955	0.94	1.026	1.057	1.03	0.875642	0.908901	1.03404	1.10721	0.982025	1.11553	0.790853	0.925537	0.926949	0.879497	0.117632
P06748	263	K	Nucleophosmin	NPM1	1	0.000210315	107.09	GGSLPK(1)VEAK	3	-0.60583	2	0.896	0.899	0.854	1.165	1.188	1.025	0.973	0.955	0.94	1.026	1.057	1.03	0.920863	0.941361	0.908511	1.13548	1.12394	0.995146	0.810992	0.837558	0.912942	0.85134	0.0247384
P06748	202	K	Nucleophosmin	NPM1	1	0.00150042	91.549	DTPAK(1)NAQK	2	-0.14646	1	0.785	0.971	0.887	1.059	1.106	1.189	0.973	0.955	0.94	1.026	1.057	1.03	0.806783	1.01675	0.943617	1.03216	1.04636	1.15437	0.781643	0.971708	0.817431	0.855938	0.0993812
P06748	141	K	Nucleophosmin	NPM1	1	0.0291067	53.756	LLSISGK(1)R	2	-0.37185	1	0.859	0.996	1.033	1.042	0.961	1.107	0.973	0.955	0.94	1.026	1.057	1.03	0.882837	1.04293	1.09894	1.01559	0.909177	1.07476	0.869281	1.14712	1.0225	1.00839	0.922342
P06748	229	K	Nucleophosmin	NPM1	1	0.00380526	73.841	SKGQESFK(1)K	3	-0.94981	1	0.918	0.885	0.954	1.186	0.969	1.113	0.973	0.955	0.94	1.026	1.057	1.03	0.943474	0.926702	1.01489	1.15595	0.916746	1.08058	0.816192	1.01086	0.93921	0.914944	0.302519
P06748	150	K	Nucleophosmin	NPM1	1	0.00404144	70.68	SAPGGGSK(1)VPQK	2	0.19085	2	0.943	0.916	0.953	1.024	1.014	1.162	0.973	0.955	0.94	1.026	1.057	1.03	0.969168	0.959162	1.01383	0.998051	0.959319	1.12816	0.97106	0.999837	0.898662	0.953536	0.424248
P06753	232	K	Tropomyosin alpha-3 chain	TPM3	1	0.0240315	78.516	ILTDK(1)LK	2	1.471	1							1.026	1.002	1.041	1.028	0.976	0.982
P06756	923	K	Integrin alpha-V	ITGAV	1	0.00507595	81.525	GK(1)SAILYVK	2	-1.6333	1							1.009	0.998	0.994	0.977	1.019	1.053
P07099	104	K	Epoxide hydrolase 1	EPHX1	1	0.00644508	82.287	NEFDWK(1)K	2	4.3729	1	0.984	1.063	1.22	0.88	0.83	1.015	1.124	1.111	1.139	0.879	0.865	0.859	0.875445	0.956796	1.07112	1.00114	0.959538	1.18161	0.87445	0.997142	0.90649	0.923964	0.419963
P07099	447	K	Epoxide hydrolase 1	EPHX1	1	0.00465083	75.387	K(1)FLSVLER	2	-0.69335	1	1.022	1.171	0.99	1.028	1.015	0.786	1.124	1.111	1.139	0.879	0.865	0.859	0.909253	1.05401	0.869183	1.16951	1.17341	0.915017	0.777464	0.898241	0.949909	0.869397	0.237773
P07099	117	K	Epoxide hydrolase 1	EPHX1	1	0.0114201	73.26	YPHFK(1)TK	2	1.0245	3	1.092	1.062	1.128	0.943	0.876	0.911	1.124	1.111	1.139	0.879	0.865	0.859	0.97153	0.955896	0.990342	1.07281	1.01272	1.06054	0.905594	0.943892	0.933814	0.927435	0.0218133
P07099	386	K	Epoxide hydrolase 1	EPHX1	1	7.53523e-07	93.424	ENLGQGWMTQK(1)HER	3	0.5064	1							1.124	1.111	1.139	0.879	0.865	0.859
P07099	288	K	Epoxide hydrolase 1	EPHX1	1	2.29603e-05	114.86	EK(1)VFYSLMR	2	-2.0266	2	1.005	1.047	1.185	0.897	0.915	0.951	1.124	1.111	1.139	0.879	0.865	0.859	0.894128	0.942394	1.04039	1.02048	1.0578	1.1071	0.876186	0.890897	0.939739	0.90316	0.107898
P07108	77	K	Acyl-CoA-binding protein	DBI	1	1.63933e-16	153.95	AYINK(1)VEELK	3	3.0628	2	0.972	1.099	1.082	0.939	0.883	1.02	1.069	1.093	1.08	0.96	0.91	0.926	0.909261	1.00549	1.00185	0.978125	0.97033	1.10151	0.929596	1.03623	0.909524	0.956274	0.447876
P07108	19	K	Acyl-CoA-binding protein	DBI	1	3.55646e-08	100.43	TK(1)PSDEEMLFIYGHYK	3	-0.10171	1	1.204	1.059	1.106	0.924	0.826	0.899	1.069	1.093	1.08	0.96	0.91	0.926	1.12629	0.968893	1.02407	0.9625	0.907692	0.970842	1.17017	1.06742	1.05483	1.09793	0.138293
P07195	319	K	L-lactate dehydrogenase B chain	LDHB	1	2.78531e-08	131.35	K(1)SADTLWDIQK	3	-1.3073	2	0.993	0.872	1.025	0.969	1.096	1.064	0.984	0.993	0.996	1.027	1.005	1.016	1.00915	0.878147	1.02912	0.943525	1.09055	1.04724	1.06955	0.805235	0.98269	0.946482	0.441305
P07195	156	K	L-lactate dehydrogenase B chain	LDHB	1	0.00341725	81.191	LSGLPK(1)HR	3	0.097584	1	0.755	0.994	0.814	1.604	0.965	0.911	0.984	0.993	0.996	1.027	1.005	1.016	0.767276	1.00101	0.817269	1.56183	0.960199	0.896654	0.491267	1.0425	0.911466	0.756301	0.281947
P07225	473	K	Vitamin K-dependent protein S	PROS1	1	0.00367597	69.864	QNK(1)HCLVTVEK	3	0.57866	1							1.109	0.996	1.113	0.85	1.007	0.938
P07237	328	K	Protein disulfide-isomerase	P4HB	1	8.69669e-08	118.73	YK(1)PESEELTAER	2	-0.24702	2	0.967	0.949	1.024	0.99	1.049	1.033	0.975	0.991	1.003	1.034	1.012	1.001	0.991795	0.957619	1.02094	0.957447	1.03656	1.03197	1.03587	0.923842	0.989311	0.981617	0.58774
P07237	207	K	Protein disulfide-isomerase	P4HB	1	0.0021745	85.676	DGVVLFK(1)K	2	2.547	1	0.795	0.944	0.978	1.118	1.08	1.091	0.975	0.991	1.003	1.034	1.012	1.001	0.815385	0.952573	0.975075	1.08124	1.06719	1.08991	0.754121	0.892596	0.894638	0.847049	0.0305101
P07305	59	K	Histone H1.0	H1F0	1	5.074e-14	137.39	SHYK(1)VGENADSQIK	3	0.82808	2	0.968	0.879	0.918	1.12	1.103	1.041	0.961	0.985	0.914	1.03	1.033	1.009	1.00728	0.892386	1.00438	1.08738	1.06776	1.03171	0.926342	0.835752	0.973502	0.911257	0.0839651
P07305	52	K	Histone H1.0	H1F0	1	0.000960301	95.502	QSIQK(1)YIK	2	1.393	3	1.017	0.997	0.952	1.026	1	1.027	0.961	0.985	0.914	1.03	1.033	1.009	1.05827	1.01218	1.04158	0.996117	0.968054	1.01784	1.0624	1.04558	1.02332	1.0436	0.0929659
P07305	103	K	Histone H1.0	H1F0	1	0.0345456	71.614	K(1)SVAFK(1)K	2	-1.2339	1	0.982	0.948	0.851	1.025	1.19	1.026	0.961	0.985	0.914	1.03	1.033	1.009	1.02185	0.962437	0.931072	0.995146	1.15198	1.01685	1.02684	0.83546	0.915645	0.921423	0.211812
P07305	97	K	Histone H1.0	H1F0	1	9.70792e-05	110.39	LAK(1)SDEPKK	4	-0.068731	6	0.876	0.9	0.903	1.164	1.093	1.087	0.961	0.985	0.914	1.03	1.033	1.009	0.91155	0.913706	0.987965	1.1301	1.05808	1.0773	0.806613	0.863548	0.917071	0.861502	0.0103636
P07305	108	K	Histone H1.0	H1F0	1	0.00298255	76.064	K(1)SVAFK(1)K	2	-1.2339	4	0.982	0.948	0.851	1.025	1.19	1.026	0.961	0.985	0.914	1.03	1.033	1.009	1.02185	0.962437	0.931072	0.995146	1.15198	1.01685	1.02684	0.83546	0.915645	0.921423	0.211812
P07305	55	K	Histone H1.0	H1F0	1	0.000650605	109.01	YIK(1)SHYK	2	-0.029887	5	1.022	0.959	0.873	1.044	1.021	1.1	0.961	0.985	0.914	1.03	1.033	1.009	1.06348	0.973604	0.955142	1.01359	0.988383	1.09019	1.04921	0.985047	0.876126	0.967679	0.503333
P07311	73	K	Acylphosphatase-1	ACYP1	1	0.00045684	93.096	GSPK(1)SHIDK	3	0.19214	1	0.988	1.036	1.127	0.936	0.99	0.928	0	0	0	0	0	0
P07339	348	K	Cathepsin D	CTSD	1	1.14299e-05	111.12	GYK(1)LSPEDYTLK	2	-0.18571	1	0.999	0.794	1.035	1.019	1.155	1.028	1.001	0.949	0.997	1.037	1.006	1.037	0.998002	0.83667	1.03811	0.982642	1.14811	0.991321	1.01563	0.728736	1.0472	0.920153	0.366819
P07339	127	K	Cathepsin D	CTSD	1	1.28464e-16	153.39	YNSDK(1)SSTYVK	2	-0.4986	3	0.903	0.852	1.105	1.057	0.997	1.1	1.001	0.949	0.997	1.037	1.006	1.037	0.902098	0.897787	1.10832	1.01929	0.991054	1.06075	0.885029	0.905892	1.04485	0.946963	0.494783
P07355	152	K	Annexin A2	ANXA2	1	3.89457e-05	103.26	EMYK(1)TDLEK	3	0.49509	3	0.815	0.811	0.871	1.22	1.167	1.144	0.908	0.873	0.919	1.092	1.093	1.115	0.897577	0.928981	0.947769	1.11722	1.0677	1.02601	0.803405	0.870073	0.923744	0.864026	0.00848407
P07355	302	K	Annexin A2	ANXA2	1	7.6621e-07	123.75	SEVDMLK(1)IR	3	-1.9424	3	0.843	0.823	0.787	1.151	1.263	1.158	0.908	0.873	0.919	1.092	1.093	1.115	0.928414	0.942726	0.856366	1.05403	1.15554	1.03857	0.880824	0.815835	0.824566	0.839716	0.0187198
P07355	204	K	Annexin A2	ANXA2	1	0.00349491	72.848	DLYDAGVK(1)R	2	0.16183	1	0.83	0.832	0.904	1.181	1.123	1.151	0.908	0.873	0.919	1.092	1.093	1.115	0.914097	0.953036	0.983678	1.0815	1.02745	1.03229	0.845211	0.927576	0.952911	0.907544	0.0217762
P07355	169	K	Annexin A2	ANXA2	1	0.000328708	96.948	K(1)LMVALAK	2	-0.65761	1	0.857	0.945	0.817	1.217	1.086	1.101	0.908	0.873	0.919	1.092	1.093	1.115	0.943833	1.08247	0.88901	1.11447	0.993596	0.987444	0.84689	1.08945	0.900314	0.941789	0.444514
P07355	148	K	Annexin A2	ANXA2	1	0.00884848	77.282	VYK(1)EMYK	2	-0.69185	4	0.875	0.84	0.964	1.035	1.097	1.2	0.908	0.873	0.919	1.092	1.093	1.115	0.963656	0.962199	1.04897	0.947802	1.00366	1.07623	1.01673	0.958691	0.974664	0.982537	0.726472
P07355	227	K	Annexin A2	ANXA2	1	1.891e-12	146.36	SVPHLQK(1)VFDR	3	-2.2782	4	0.856	0.876	0.851	1.13	1.159	1.146	0.908	0.873	0.919	1.092	1.093	1.115	0.942731	1.00344	0.926007	1.0348	1.06038	1.0278	0.911029	0.946295	0.900957	0.919689	0.0306255
P07585	74	K	Decorin	DCN	1	6.81829e-10	117.08	VVQCSDLGLDK(1)VPK	3	-0.34681	1	1.107	1.123	1.041	0.875	0.902	0.957	1.121	1.204	1.163	0.846	0.794	0.868	0.987511	0.932724	0.895099	1.03428	1.13602	1.10253	0.954782	0.821046	0.811856	0.860213	0.0192104
P07585	130	K	Decorin	DCN	1	1.44576e-08	109.79	VSPGAFTPLVK(1)LER	2	-2.7452	1	1.265	1.168	1.452	0.711	0.723	0.685	1.121	1.204	1.163	0.846	0.794	0.868	1.12846	0.9701	1.2485	0.840426	0.910579	0.789171	1.34272	1.06537	1.58203	1.31765	0.0377473
P07585	138	K	Decorin	DCN	1	1.3096e-09	135.86	LYLSK(1)NQLK	2	0.96568	1	1.133	1.312	1.277	0.772	0.72	0.771	1.121	1.204	1.163	0.846	0.794	0.868	1.0107	1.0897	1.09802	0.91253	0.906801	0.888249	1.10759	1.2017	1.23617	1.18129	0.0047216
P07585	102	K	Decorin	DCN	1	0.0213714	71.451	DGDFK(1)NLK	3	0.091507	2	1.235	1.159	1.232	0.803	0.738	0.836	1.121	1.204	1.163	0.846	0.794	0.868	1.10169	0.962625	1.05933	0.949173	0.929471	0.963134	1.16069	1.03567	1.09988	1.09919	0.0904773
P07585	164	K	Decorin	DCN	1	2.83153e-16	148.28	AHENEITK(1)VR	2	-1.0111	4	1.254	1.253	1.344	0.673	0.734	0.735	1.121	1.204	1.163	0.846	0.794	0.868	1.11864	1.0407	1.15563	0.795508	0.924433	0.846774	1.4062	1.12577	1.36475	1.29152	0.00783138
P07585	150	K	Decorin	DCN	0.999969	1.49594e-11	131.56	ELPEKMPK(1)TLQELR	3	-0.55687	1	1.221	1.368	1.359	0.697	0.64	0.7	1.121	1.204	1.163	0.846	0.794	0.868	1.08921	1.13621	1.16853	0.823877	0.806045	0.806452	1.32205	1.40961	1.44898	1.39303	0.000177824
P07602	414	K	Prosaposin	PSAP	1	0.00149581	88.495	K(1)LVGYLDR	2	-0.33313	2	0.983	0.937	0.942	1.01	1.019	1.122	0.97	1.019	1.024	1.02	0.982	1.039	1.0134	0.919529	0.919922	0.990196	1.03768	1.07988	1.02344	0.886141	0.851871	0.917978	0.104332
P07737	105	K	Profilin-1	PFN1	1	1.49304e-17	127.97	STGGAPTFNVTVTK(1)TDK	2	-0.76702	3	0.933	1.017	0.985	1.082	0.966	1.028
P07737	126	K	Profilin-1	PFN1	1	0.000719229	92.445	EGVHGGLINK(1)K	3	-0.13862	2	0.971	1.008	0.881	1.111	0.955	1.091
P07900	436	K	Heat shock protein HSP 90-alpha	HSP90AA1	1	0.0014076	89.171	K(1)FYEQFSK	2	-1.9822	1	0.937	0.915	0.973	1.04	1.01	1.138	0.984	1.005	1.017	1.005	0.973	1.006	0.952236	0.910448	0.956735	1.03483	1.03803	1.13121	0.920189	0.877095	0.845761	0.879951	0.0212715
P07900	185	K	Heat shock protein HSP 90-alpha	HSP90AA1	1	0.00421989	64.82	GTK(1)VILHLK	3	-0.12265	1							0.984	1.005	1.017	1.005	0.973	1.006
P07900	443	K	Heat shock protein HSP 90-alpha	HSP90AA1	1	0.00157688	93.345	FYEQFSK(1)NIK	2	0.60209	2	0.929	1.002	1.026	1.004	1.102	0.947	0.984	1.005	1.017	1.005	0.973	1.006	0.944106	0.997015	1.00885	0.999005	1.13258	0.941352	0.945046	0.880304	1.0717	0.959984	0.532227
P07900	631	K	Heat shock protein HSP 90-alpha	HSP90AA1	1	0.00704926	51.135	DNSTMGYMAAK(1)K	3	0.4835	1	1.098	0.658	1.144	0.942	1.011	1.179	0.984	1.005	1.017	1.005	0.973	1.006	1.11585	0.654726	1.12488	0.937313	1.03905	1.17197	1.19048	0.630117	0.959819	0.919679	0.644975
P07900	489	K	Heat shock protein HSP 90-alpha	HSP90AA1	0.833102	0.00115344	59.502	MK(0.167)ENQK(0.833)HIYYITGETK	4	0.090323	2	1.064	0.972	1.179	0.951	0.849	0.996	0.984	1.005	1.017	1.005	0.973	1.006	1.0813	0.967164	1.15929	0.946269	0.872559	0.99006	1.1427	1.10842	1.17093	1.142	0.112155
P07900	208	K	Heat shock protein HSP 90-alpha	HSP90AA1	0.999987	0.00983272	76.064	IKEIVK(1)K	3	1.5176	1							0.984	1.005	1.017	1.005	0.973	1.006
P07900	567	K	Heat shock protein HSP 90-alpha	HSP90AA1	1	6.13842e-05	115.78	TK(1)FENLCK	3	1.4508	6	0.909	0.951	0.952	1.09	1.042	1.071	0.984	1.005	1.017	1.005	0.973	1.006	0.92378	0.946269	0.936087	1.08458	1.07091	1.06461	0.851743	0.883608	0.879275	0.871443	9.55016e-05
P07900	576	K	Heat shock protein HSP 90-alpha	HSP90AA1	1	0.00333599	93.096	IMK(1)DILEK	2	0.75239	2							0.984	1.005	1.017	1.005	0.973	1.006
P07954	473	K	Fumarate hydratase, mitochondrial	FH	1	0.0302748	60.478	IAK(1)TAHK	3	-0.21177	1							1.038	1.032	1.072	0.984	0.942	0.988
P08123	510	K	Collagen alpha-2(I) chain	COL1A2	1	4.75453e-10	119.87	NGDK(1)GHAGLAGAR	3	1.2034	1	0.919	0.911	0.887	1.195	1.076	1.04	0.906	0.908	0.865	1.101	1.146	1.047	1.01435	1.0033	1.02543	1.08538	0.938918	0.993314	0.934559	1.06857	1.03234	1.00844	0.853796
P08123	1064	K	Collagen alpha-2(I) chain	COL1A2	1	1.74228e-08	108.06	GPAGPSGPAGK(1)DGR	3	0.86976	2	0.921	0.894	0.959	1.111	1.039	1.096	0.906	0.908	0.865	1.101	1.146	1.047	1.01656	0.984581	1.10867	1.00908	0.906632	1.0468	1.00741	1.08598	1.0591	1.04972	0.430212
P08133	63	K	Annexin A6	ANXA6	1	2.46245e-34	186.08	QEVCQSYK(1)SLYGK	2	1.0703	3	0.627	0.72	0.702	1.209	1.539	1.227	0.887	0.868	0.92	1.113	1.094	1.133	0.706877	0.829493	0.763043	1.08625	1.40676	1.08297	0.650748	0.589646	0.704587	0.643016	0.019726
P08133	370	K	Annexin A6	ANXA6	1	4.71692e-10	96.562	GTVRPANDFNPDADAK(1)ALR	3	1.2309	1	0.81	1.022	0.914	1.043	1.211	1.006	0.887	0.868	0.92	1.113	1.094	1.133	0.913191	1.17742	0.993478	0.937107	1.10695	0.887908	0.974478	1.06366	1.1189	1.05189	0.646933
P08133	446	K	Annexin A6	ANXA6	1	0.000374331	79.639	K(1)AMEGAGTDEK	2	-0.19925	1	0.946	0.799	0.815	1.127	1.194	1.152	0.887	0.868	0.92	1.113	1.094	1.133	1.06652	0.920507	0.88587	1.01258	1.09141	1.01677	1.05327	0.843413	0.871259	0.920576	0.24698
P08133	620	K	Annexin A6	ANXA6	1	0.00267158	80.17	GAGTDEK(1)TLTR	2	1.5619	1	0.905	0.946	0.945	1.015	1.183	1.018	0.887	0.868	0.92	1.113	1.094	1.133	1.02029	1.08986	1.02717	0.91195	1.08135	0.8985	1.1188	1.00787	1.14321	1.0849	0.262854
P08133	600	K	Annexin A6	ANXA6	1	0.000132676	103.08	NK(1)PLFFADK	3	-0.86201	2	0.859	0.88	0.845	1.153	1.141	1.141	0.887	0.868	0.92	1.113	1.094	1.133	0.968433	1.01382	0.918478	1.03594	1.04296	1.00706	0.934836	0.972063	0.912038	0.939978	0.1057
P08133	314	K	Annexin A6	ANXA6	1	0.00180079	80.69	NDTSGEYK(1)K	3	0.66341	3	0.897	0.919	0.839	1.093	1.112	1.153	0.887	0.868	0.92	1.113	1.094	1.133	1.01127	1.05876	0.911957	0.982031	1.01645	1.01765	1.02978	1.04162	0.896138	0.988678	0.811944
P08133	579	K	Annexin A6	ANXA6	1	5.0496e-05	95.428	MTNYDVEHTIK(1)K	3	1.1909	4	0.979	0.88	0.851	1.078	1.117	1.119	0.887	0.868	0.92	1.113	1.094	1.133	1.10372	1.01382	0.925	0.968553	1.02102	0.987643	1.13956	0.992949	0.936573	1.02194	0.706495
P08133	406	K	Annexin A6	ANXA6	1	3.59171e-10	138.22	QTFK(1)SHFGR	2	-1.7363	2	0.846	0.861	0.877	1.126	1.137	1.17	0.887	0.868	0.92	1.113	1.094	1.133	0.953777	0.991935	0.953261	1.01168	1.03931	1.03266	0.942765	0.954422	0.923115	0.940113	0.0157326
P08133	81	K	Annexin A6	ANXA6	1	0.0002533	98.044	YELTGK(1)FER	3	-1.2509	3	0.843	0.969	0.798	1.085	1.143	1.17	0.887	0.868	0.92	1.113	1.094	1.133	0.950395	1.11636	0.867391	0.974843	1.04479	1.03266	0.974921	1.0685	0.839961	0.961293	0.632996
P08133	644	K	Annexin A6	ANXA6	1	0.00333599	93.096	EFIEK(1)YDK	2	0.40054	3	0.84	0.82	0.841	1.102	1.18	1.235	0.887	0.868	0.92	1.113	1.094	1.133	0.947012	0.9447	0.91413	0.990117	1.07861	1.09003	0.956465	0.875849	0.838631	0.888275	0.0241817
P08151	319	K	Zinc finger protein GLI1	GLI1	1	0.0169418	53.597	LENLK(1)THLR	3	2.0042	1
P08174	161	K	Complement decay-accelerating factor	CD55	1	4.03306e-07	119.05	K(1)SCPNPGEIR	2	-1.5565	1	1.045	1.138	1.008	0.947	0.903	0.962	1.059	1.085	1.077	0.926	0.905	0.938	0.98678	1.04885	0.935933	1.02268	0.99779	1.02559	0.964898	1.05117	0.912583	0.975544	0.503533
P08185	341	K	Corticosteroid-binding globulin	SERPINA6	1	0.00187116	84.753	ITQDAQLK(1)SSK	2	-1.6743	1	0.974	1.086	1.095	0.94	0.906	0.996	1.124	1.14	1.077	0.879	0.891	0.844	0.866548	0.952632	1.01671	1.0694	1.01684	1.18009	0.810315	0.93686	0.861552	0.868221	0.0914312
P08237	656	K	ATP-dependent 6-phosphofructokinase, muscle type	PFKM	1	1.42963e-09	100.02	K(1)NVLGHMQQGGSPTPFDR	3	-1.7993	3	1.114	1.028	0.913	0.933	0.97	1.057	1.024	1.033	1.014	0.994	0.984	0.972	1.08789	0.99516	0.900394	0.938632	0.985772	1.08745	1.15902	1.00952	0.827988	0.990568	0.898494
P08237	366	K	ATP-dependent 6-phosphofructokinase, muscle type	PFKM	1	0.0113409	72.928	K(1)FDEALK	2	0.92525	1	1.065	0.975	1.032	0.97	0.982	0.993	1.024	1.033	1.014	0.994	0.984	0.972	1.04004	0.943853	1.01775	0.975855	0.997967	1.0216	1.06577	0.945775	0.996228	1.00208	0.951373
P08238	559	K	Heat shock protein HSP 90-beta	HSP90AB1	1	0.0129469	76.943	AK(1)FENLCK	2	-0.80895	1	0.913	0.896	0.84	1.071	1.167	1.132	0.988	1.004	1.02	0.973	0.997	1.002	0.924089	0.89243	0.823529	1.10072	1.17051	1.12974	0.839532	0.762428	0.728954	0.776263	0.00212386
P08238	568	K	Heat shock protein HSP 90-beta	HSP90AB1	1	0.0414543	48.998	LMK(1)EILDK	2	-3.4964	1	0.87	0.828	0.93	1.149	1.083	1.161	0.988	1.004	1.02	0.973	0.997	1.002	0.880567	0.824701	0.911765	1.18088	1.08626	1.15868	0.745685	0.759212	0.786898	0.763913	0.00214109
P08238	577	K	Heat shock protein HSP 90-beta	HSP90AB1	1	3.42421e-05	113.27	VEK(1)VTISNR	2	2.1171	1							0.988	1.004	1.02	0.973	0.997	1.002
P08238	428	K	Heat shock protein HSP 90-beta	HSP90AB1	1	0.00329592	81.017	K(1)FYEAFSK	2	0.52744	1							0.988	1.004	1.02	0.973	0.997	1.002
P08238	624	K	Heat shock protein HSP 90-beta	HSP90AB1	1	9.50406e-08	96.773	K(1)HLEINPDHPIVETLR	3	-1.3161	2	1.035	1.15	0.98	0.939	0.916	0.98	0.988	1.004	1.02	0.973	0.997	1.002	1.04757	1.14542	0.960784	0.965057	0.918756	0.978044	1.0855	1.24671	0.982353	1.102	0.158903
P08240	480	K	Signal recognition particle receptor subunit alpha	SRPRA	1	0.0157643	50.088	LSALHPPEK(1)HGGR	4	3.2441	1							1.051	1.018	0.93	1.008	1.025	0.987
P08253	579	K	72 kDa type IV collagenase	MMP2	1	0.00180079	80.69	K(1)TYIFAGDK	2	-0.12898	1	0.953	0.909	0.937	1.07	1.048	1.101	0.989	0.987	1.022	1.024	1.028	1.022	0.9636	0.920973	0.91683	1.04492	1.01946	1.0773	0.922174	0.903397	0.851045	0.89169	0.00720853
P08263	84	K	Glutathione S-transferase A1	GSTA1	1	1.24254e-06	118.28	YNLYGK(1)DIK	2	1.4497	1	1.005	0.972	1.024	1.005	0.979	1.028	0.99	1.041	1.044	1.007	0.966	0.974	1.01515	0.933718	0.980843	0.998014	1.01346	1.05544	1.01717	0.921319	0.92932	0.955264	0.192137
P08263	6	K	Glutathione S-transferase A1	GSTA1	1	0.0229884	66.708	AEK(1)PK(1)LHYFNAR	3	0.43071	1	1.148	0.932	0.931	0.889	1.075	1.047	0.99	1.041	1.044	1.007	0.966	0.974	1.1596	0.895293	0.891762	0.88282	1.11284	1.07495	1.31351	0.804514	0.829586	0.959632	0.734788
P08263	4	K	Glutathione S-transferase A1	GSTA1	1	0.0229884	66.708	AEK(1)PK(1)LHYFNAR	3	0.43071	1	1.148	0.932	0.931	0.889	1.075	1.047	0.99	1.041	1.044	1.007	0.966	0.974	1.1596	0.895293	0.891762	0.88282	1.11284	1.07495	1.31351	0.804514	0.829586	0.959632	0.734788
P08263	138	K	Glutathione S-transferase A1	GSTA1	1	0.00100755	97.734	YFPAFEK(1)VLK	2	2.0942	1	1.035	1.156	1.031	0.873	0.904	0.994	0.99	1.041	1.044	1.007	0.966	0.974	1.04545	1.11047	0.987548	0.866931	0.935818	1.02053	1.20593	1.18663	0.967678	1.11341	0.133761
P08263	125	K	Glutathione S-transferase A1	GSTA1	1	0.0102414	91.318	LALIK(1)EK	2	-1.5476	1	1.002	1.054	0.985	0.966	1.058	0.946	0.99	1.041	1.044	1.007	0.966	0.974	1.01212	1.01249	0.943487	0.959285	1.09524	0.971253	1.05508	0.924446	0.971412	0.980937	0.715568
P08263	196	K	Glutathione S-transferase A1	GSTA1	1	0.00255055	75.652	K(1)FLQPGSPR	2	-0.85592	1	1.043	0.981	0.927	1.007	0.973	1.086	0.99	1.041	1.044	1.007	0.966	0.974	1.05354	0.942363	0.887931	1	1.00725	1.11499	1.05354	0.935584	0.796358	0.923642	0.264552
P08559	83	K	Pyruvate dehydrogenase E1 component subunit alpha, somatic form, mitochondrial	PDHA1	1	0.0002221	88.495	ADQLYK(1)QK	2	-0.72142	1							1.057	1.032	1.013	0.92	0.978	0.968
P08559	321	K	Pyruvate dehydrogenase E1 component subunit alpha, somatic form, mitochondrial	PDHA1	0.999997	0.00382004	64.224	SKSDPIMLLK(1)DR	3	-0.13253	1	1.113	1.236	1.177	0.933	0.809	0.737	1.057	1.032	1.013	0.92	0.978	0.968	1.05298	1.19767	1.1619	1.01413	0.827198	0.761364	1.03831	1.44787	1.52607	1.31116	0.0365207
P08559	313	K	Pyruvate dehydrogenase E1 component subunit alpha, somatic form, mitochondrial	PDHA1	1	9.4053e-05	103.91	SK(1)SDPIMLLK	2	0.90661	3	1.178	1.205	1.23	0.771	0.833	0.781	1.057	1.032	1.013	0.92	0.978	0.968	1.11447	1.16764	1.21422	0.838043	0.851738	0.806818	1.32985	1.37089	1.50494	1.40043	0.000464815
P08603	1202	K	Complement factor H	CFH	1	0.000240007	95.417	TGESVEFVCK(1)R	2	0.90797	1	0.875	1.05	0.989	0.894	1.169	1.017	1.095	1.089	1.116	0.888	0.88	0.899	0.799087	0.964187	0.886201	1.00676	1.32841	1.13126	0.793724	0.725821	0.783377	0.764325	0.0605898
P08621	130	K	U1 small nuclear ribonucleoprotein 70 kDa	SNRNP70	1	8.70456e-12	143.5	REFEVYGPIK(1)R	3	0.85163	2	0.905	0.94	0.973	1.045	1.07	1.079	1.004	0.961	1.036	0.984	0.984	1.024	0.901394	0.978148	0.939189	1.06199	1.0874	1.05371	0.848777	0.89953	0.891316	0.880001	0.00626135
P08621	162	K	U1 small nuclear ribonucleoprotein 70 kDa	SNRNP70	1	7.34666e-08	120.87	DMHSAYK(1)HADGK	4	0.79419	9	0.934	0.868	0.97	1.07	1.08	1.096	1.004	0.961	1.036	0.984	0.984	1.024	0.930279	0.903226	0.936293	1.0874	1.09756	1.07031	0.855509	0.822939	0.874785	0.850865	0.000232936
P08670	104	K	Vimentin	VIM	1	3.26945e-85	235.93	TNEK(1)VELQELNDR	2	-1.4299	3	0.978	0.908	0.954	1.053	1.14	0.993	0.992	0.983	0.952	1.019	1.032	1.014	0.985887	0.923703	1.0021	1.03337	1.10465	0.97929	0.954054	0.836194	1.02329	0.93404	0.189913
P08670	445	K	Vimentin	VIM	1	2.38414e-17	158.47	TLLIK(1)TVETR	2	-1.7053	3	0.963	0.965	1.008	0.99	1.102	0.984	0.992	0.983	0.952	1.019	1.032	1.014	0.970766	0.981689	1.05882	0.971541	1.06783	0.970414	0.999203	0.919331	1.0911	1.0005	0.991222
P08670	294	K	Vimentin	VIM	1	2.693e-24	162.93	SK(1)FADLSEAANR	2	0.61973	12	0.958	0.916	0.902	1.109	1.081	1.058	0.992	0.983	0.952	1.019	1.032	1.014	0.965726	0.931841	0.947479	1.08832	1.04748	1.04339	0.887353	0.889602	0.908075	0.894895	0.00303717
P08670	439	K	Vimentin	VIM	1	0.00277875	58.688	ETNLDSLPLVDTHSK(1)R	3	-1.3373	1							0.992	0.983	0.952	1.019	1.032	1.014
P08670	120	K	Vimentin	VIM	1	3.73338e-05	112.83	FANYIDK(1)VR	2	-2.5081	1	0.924	0.902	0.9	1.071	1.07	1.149	0.992	0.983	0.952	1.019	1.032	1.014	0.931452	0.917599	0.945378	1.05103	1.03682	1.13314	0.886227	0.885012	0.834302	0.867569	0.0102128
P08670	313	K	Vimentin	VIM	1	5.63883e-12	146.36	QAK(1)QESTEYRR	3	-0.31791	2	0.876	0.932	0.967	1.057	1.084	1.095	0.992	0.983	0.952	1.019	1.032	1.014	0.883065	0.948118	1.01576	1.03729	1.05039	1.07988	0.851318	0.902636	0.940618	0.89878	0.0569615
P08697	244	K	Alpha-2-antiplasmin	SERPINF2	1	8.68896e-11	135.16	NK(1)FDPSLTQR	3	-0.85093	2	1.214	1.081	1.233	0.809	0.866	0.808	1.112	1.103	1.128	0.879	0.872	0.909	1.09173	0.980054	1.09309	0.920364	0.993119	0.888889	1.18619	0.986845	1.22972	1.12935	0.0675045
P08708	19	K	40S ribosomal protein S17	RPS17	1	0.00373202	84.507	VIIEK(1)YYTR	2	-0.31874	1	0.815	0.703	0.992	1.137	1.34	1.047	0.988	0.913	0.934	1.04	1.063	1.054	0.824899	0.769989	1.0621	1.09327	1.26058	0.993359	0.754525	0.61082	1.0692	0.793791	0.124829
P08754	92	K	Guanine nucleotide-binding protein G(k) subunit alpha	GNAI3	1	0.00512671	78.903	LK(1)IDFGEAAR	2	-0.086361	1	0.975	0.982	0.805	1.114	1.092	1.053	1.007	0.979	1.025	1.044	1.01	1.012	0.968222	1.00306	0.785366	1.06705	1.08119	1.04051	0.907383	0.927743	0.754787	0.864493	0.103546
P08754	271	K	Guanine nucleotide-binding protein G(k) subunit alpha	GNAI3	1	0.00735596	79.986	K(1)DLFEEK	2	1.0413	1	0.927	0.957	0.893	1.071	1.054	1.114	1.007	0.979	1.025	1.044	1.01	1.012	0.920556	0.977528	0.87122	1.02586	1.04356	1.10079	0.897349	0.93672	0.791449	0.873538	0.024809
P08754	51	K	Guanine nucleotide-binding protein G(k) subunit alpha	GNAI3	1	0.0265745	69.275	STIVK(1)QMK	2	-0.53959	2							1.007	0.979	1.025	1.044	1.01	1.012
P08754	277	K	Guanine nucleotide-binding protein G(k) subunit alpha	GNAI3	1	0.00216787	98.048	DLFEEK(1)IK	2	-1.4396	1	0.868	0.961	0.795	1.131	1.095	1.164	1.007	0.979	1.025	1.044	1.01	1.012	0.861966	0.981614	0.77561	1.08333	1.08416	1.1502	0.795661	0.905416	0.674327	0.789462	0.0216751
P08758	309	K	Annexin A5	ANXA5	1	0.000624188	88.596	GDTSGDYK(1)K	2	1.2719	3	0.876	0.999	0.995	1.068	1.045	1.026	0.946	0.984	0.999	1.033	1.011	1.039	0.926004	1.01524	0.995996	1.03388	1.03363	0.987488	0.895658	0.982212	1.00862	0.961455	0.27671
P08758	76	K	Annexin A5	ANXA5	1	1.1146e-07	128.86	SELTGK(1)FEK	3	0.86025	2	0.929	0.965	0.974	1.091	1.06	0.999	0.946	0.984	0.999	1.033	1.011	1.039	0.98203	0.980691	0.974975	1.05615	1.04847	0.961501	0.929823	0.935357	1.01401	0.958116	0.232204
P08758	108	K	Annexin A5	ANXA5	1	9.20383e-08	95.197	GAGTNEK(1)VLTEIIASR	3	2.6364	1	1.062	0.993	1.014	1.057	0.824	1.066	0.946	0.984	0.999	1.033	1.011	1.039	1.12262	1.00915	1.01502	1.02323	0.815035	1.02599	1.09713	1.23816	0.989306	1.09864	0.299123
P08865	42	K	40S ribosomal protein SA	RPSA	1	6.47279e-06	116.51	K(1)SDGIYIINLK	2	0.61072	2	0.91	0.841	0.989	1.028	1.175	1.074	0.974	0.977	0.964	1.063	1	1.004	0.934292	0.860798	1.02593	0.967074	1.175	1.06972	0.966101	0.732594	0.959066	0.878332	0.164735
P09382	108	K	Galectin-1	LGALS1	1	1.03195e-05	111.79	LPDGYEFK(1)FPNR	3	1.0145	4	0.94	0.982	0.933	1.071	1.056	1.033	1.01	0.988	1.011	0.973	0.984	0.997	0.930693	0.993927	0.922849	1.10072	1.07317	1.03611	0.845532	0.926159	0.890687	0.887062	0.0145079
P09429	59	K	High mobility group protein B1	HMGB1	1	0.00790527	83.862	GK(1)FEDMAK	2	-1.1267	2	0.866	0.786	0.875	1.169	1.116	1.213	0.801	0.939	0.94	1.174	1.034	1.124	1.08115	0.837061	0.930851	0.995741	1.0793	1.07918	1.08577	0.775556	0.862553	0.903252	0.25356
P09429	88	K	High mobility group protein B1	HMGB1	0.975935	0.0136895	60.398	K(0.976)FK(0.024)DPNAPK	3	0.0085521	1							0.801	0.939	0.94	1.174	1.034	1.124
P09429	30	K	High mobility group protein B1	HMGB1	1	1.53548e-07	97.235	K(1)HPDASVNFSEFSKK	4	1.399	1							0.801	0.939	0.94	1.174	1.034	1.124
P09455	128	K	Retinol-binding protein 1	RBP1	1	0.00214554	83.182	VEGVVCK(1)QVFK	2	-1.6793	2	0.863	0.873	1.099	0.98	1.014	1.172	0.98	0.992	1.03	0.992	0.995	0.988	0.880612	0.88004	1.06699	0.987903	1.0191	1.18623	0.891395	0.86355	0.899476	0.885511	0.23629
P09455	99	K	Retinol-binding protein 1	RBP1	1	2.31522e-07	129.89	LQCVQK(1)GEK	2	0.39597	1	0.927	0.894	0.899	1.138	1.077	1.089	0.98	0.992	1.03	0.992	0.995	0.988	0.945918	0.90121	0.872816	1.14718	1.08241	1.10223	0.824562	0.832594	0.791866	0.816355	0.00205317
P09493	152	K	Tropomyosin alpha-1 chain	TPM1	1	6.06101e-07	124.07	EAK(1)HIAEDADR	3	1.2098	3	1.031	1.015	0.909	1.024	1.041	1	1.015	0.994	1.027	0.973	0.994	0.965	1.01576	1.02113	0.885102	1.05242	1.04728	1.03627	0.965174	0.975024	0.854124	0.931767	0.186026
P09493	248	K	Tropomyosin alpha-1 chain	TPM1	1	0.000125188	117.81	SVTK(1)LEK	3	0.48637	2	0.923	0.988	0.96	1.105	1.051	0.99	1.015	0.994	1.027	0.973	0.994	0.965	0.90936	0.993964	0.934761	1.13566	1.05734	1.02591	0.80073	0.940057	0.911156	0.88169	0.0367508
P09496	223	K	Clathrin light chain A	CLTA	1	1.52777e-05	117.2	LCDFNPK(1)SSK	2	1.51	4	0.831	0.839	0.869	1.176	1.103	1.203	1.002	0.981	1.035	1.02	0.991	0.995	0.829341	0.85525	0.839614	1.15294	1.11302	1.20905	0.719327	0.768407	0.694443	0.726389	0.000390287
P09525	246	K	Annexin A4	ANXA4	1	5.68629e-05	110.08	NK(1)SAYFAEK	3	1.0845	6	0.887	0.815	0.777	1.175	1.224	1.155	1	0.966	0.953	1.019	1.05	1.013	0.887	0.843685	0.81532	1.15309	1.16571	1.14018	0.769237	0.72375	0.715082	0.736056	0.000161359
P09525	57	K	Annexin A4	ANXA4	1	9.18856e-05	105.13	TAYK(1)STIGR	2	0.88265	1	1.046	0.841	0.882	1.069	1.101	1.093	1	0.966	0.953	1.019	1.05	1.013	1.046	0.8706	0.925498	1.04907	1.04857	1.07897	0.997076	0.830273	0.857758	0.894695	0.102127
P09525	253	K	Annexin A4	ANXA4	1	0.000271633	103.91	SAYFAEK(1)LYK	2	2.8774	1							1	0.966	0.953	1.019	1.05	1.013
P09525	213	K	Annexin A4	ANXA4	1	0.00643183	65.043	NHLLHVFDEYK(1)R	3	0.85396	1							1	0.966	0.953	1.019	1.05	1.013
P09525	184	K	Annexin A4	ANXA4	1	0.000216835	83.633	QDAQDLYEAGEK(1)K	3	1.1446	1							1	0.966	0.953	1.019	1.05	1.013
P09543	197	K	2',3'-cyclic-nucleotide 3'-phosphodiesterase	CNP	1	0.00145851	100.98	K(1)SSETLRK	3	0.0017095	2	0.953	0.902	0.988	1.063	1.028	1.084	0.976	0.994	0.992	1.02	0.982	1.035	0.976434	0.907445	0.995968	1.04216	1.04684	1.04734	0.936936	0.866839	0.950947	0.918218	0.0335931
P09543	162	K	2',3'-cyclic-nucleotide 3'-phosphodiesterase	CNP	1	8.95717e-05	105.46	LDCAQLK(1)EK	2	-0.28367	2	0.867	0.835	0.76	1.158	1.227	1.18	0.976	0.994	0.992	1.02	0.982	1.035	0.88832	0.84004	0.766129	1.13529	1.24949	1.1401	0.782458	0.672306	0.671986	0.70768	0.00262822
P09601	148	K	Heme oxygenase 1	HMOX1	1	0.00633225	60.157	YLGDLSGGQVLK(1)K	3	0.95175	1							1.02	1.017	1.017	0.955	0.976	1.005
P09622	159	K	Dihydrolipoyl dehydrogenase, mitochondrial	DLD	1	2.18827e-16	147.52	ITGK(1)NQVTATK	2	-0.0044153	1	1.168	1.167	1.094	0.84	0.872	0.865	1.048	1.084	1.013	0.934	1.01	0.953	1.1145	1.07657	1.07996	0.899358	0.863366	0.90766	1.23922	1.24694	1.18983	1.22493	0.000389033
P09622	267	K	Dihydrolipoyl dehydrogenase, mitochondrial	DLD	1	0.0104001	80.438	ILQK(1)QGFK	2	0.072852	1							1.048	1.084	1.013	0.934	1.01	0.953
P09622	420	K	Dihydrolipoyl dehydrogenase, mitochondrial	DLD	1	0.0198866	64.121	VGK(1)FPFAANSR	2	1.7883	1	1.183	1.067	1.154	0.865	0.888	0.857	1.048	1.084	1.013	0.934	1.01	0.953	1.12882	0.984317	1.13919	0.926124	0.879208	0.899265	1.21886	1.11955	1.2668	1.20252	0.0243481
P09622	277	K	Dihydrolipoyl dehydrogenase, mitochondrial	DLD	1	0.00180065	91.62	LNTK(1)VTGATK	2	2.6105	1	0.945	1.06	0.978	1.011	0.991	1.019	1.048	1.084	1.013	0.934	1.01	0.953	0.901718	0.97786	0.965449	1.08244	0.981188	1.06925	0.833041	0.996608	0.902918	0.908117	0.0724173
P09622	430	K	Dihydrolipoyl dehydrogenase, mitochondrial	DLD	1	7.99023e-08	120.84	AK(1)TNADTDGMVK	3	1.8035	1	1.056	1.131	1.18	0.879	0.908	0.848	1.048	1.084	1.013	0.934	1.01	0.953	1.00763	1.04336	1.16486	0.941113	0.89901	0.889822	1.07068	1.16056	1.30909	1.17799	0.0319586
P09651	166	K	Heterogeneous nuclear ribonucleoprotein A1	HNRNPA1	1	3.23282e-08	92.671	IVIQK(1)YHTVNGHNCEVR	4	-1.0013	1							0.989	1.011	1.015	0.98	0.992	0.998
P09651	105	K	Heterogeneous nuclear ribonucleoprotein A1	HNRNPA1	1	0.000694374	68.044	EDSQRPGAHLTVK(1)K	4	-1.097	1	0.95	0.951	1.109	1.224	0.939	0.858	0.989	1.011	1.015	0.98	0.992	0.998	0.960566	0.940653	1.09261	1.24898	0.946573	0.859719	0.769081	0.993746	1.27089	0.97989	0.879931
P09874	87	K	Poly [ADP-ribose] polymerase 1	PARP1	1	0.00153015	84.169	K(1)TAEAGGVTGK	2	-0.57492	2							0.967	0.963	0.983	1.009	0.997	1.045
P09874	498	K	Poly [ADP-ribose] polymerase 1	PARP1	1	0.00176709	89.301	GK(1)SGAALSK	2	0.8483	1	1.025	1.072	1.016	0.956	1.025	0.916	0.967	0.963	0.983	1.009	0.997	1.045	1.05998	1.11319	1.03357	0.947473	1.02808	0.876555	1.11874	1.08278	1.17913	1.12434	0.0758843
P09874	346	K	Poly [ADP-ribose] polymerase 1	PARP1	1	0.000966057	103.74	EISYLK(1)K	2	0.82182	1	0.847	0.941	1.083	1.068	1.042	1.028	0.967	0.963	0.983	1.009	0.997	1.045	0.875905	0.977155	1.10173	1.05847	1.04514	0.983732	0.827517	0.934955	1.11995	0.957066	0.558106
P09874	15	K	Poly [ADP-ribose] polymerase 1	PARP1	1	0.00460415	88.392	VEYAK(1)SGR	2	-0.56329	1	1.037	0.844	0.901	1.068	0.973	1.202	0.967	0.963	0.983	1.009	0.997	1.045	1.07239	0.876428	0.916582	1.05847	0.975928	1.15024	1.01315	0.898046	0.796862	0.899756	0.244906
P09913	158	K	Interferon-induced protein with tetratricopeptide repeats 2	IFIT2	1	0.028341	74.92	AK(1)VCFEK	2	1.1469	1
P09914	259	K	Interferon-induced protein with tetratricopeptide repeats 1	IFIT1	1	0.020671	81.32	YAAK(1)FYR	2	0.79781	1	1.03	1.025	1.058	0.888	1.012	0.992	1.211	1.804	1.654	0.535	0.27	0.462	0.850537	0.568182	0.639661	1.65981	3.74815	2.14719	0.512429	0.15159	0.297907	0.272447	0.0450628
P09914	275	K	Interferon-induced protein with tetratricopeptide repeats 1	IFIT1	1	0.000814728	106.04	ALELLK(1)K	2	0.09469	1	1.064	1.124	1.118	0.879	0.863	0.95	1.211	1.804	1.654	0.535	0.27	0.462	0.878613	0.62306	0.675937	1.64299	3.1963	2.05628	0.534764	0.194932	0.328719	0.315799	0.0288552
P09960	337	K	Leukotriene A-4 hydrolase	LTA4H	1	0.00105527	113.14	LFGEK(1)FR	2	-1.2075	1	1.066	1.02	1.038	0.965	0.926	0.998	1.069	1.071	1.068	0.949	0.937	0.925	0.997194	0.952381	0.97191	1.01686	0.98826	1.07892	0.98066	0.963694	0.900818	0.947292	0.142522
P09960	580	K	Leukotriene A-4 hydrolase	LTA4H	1	8.81377e-20	159.18	DLAAFDK(1)SHDQAVR	3	0.096629	3	1.098	1.034	1.009	0.972	0.961	0.944	1.069	1.071	1.068	0.949	0.937	0.925	1.02713	0.965453	0.944757	1.02424	1.02561	1.02054	1.00282	0.941342	0.925741	0.956666	0.148067
P09960	20	K	Leukotriene A-4 hydrolase	LTA4H	1	0.00489494	86.794	TK(1)HLHLR	3	-0.19428	1	1.088	0.935	1.414	0.756	0.802	1.002	1.069	1.071	1.068	0.949	0.937	0.925	1.01777	0.873016	1.32397	0.796628	0.855923	1.08324	1.2776	1.01997	1.22223	1.17507	0.372302
P09972	330	K	Fructose-bisphosphate aldolase C	ALDOC	1	3.82293e-08	108.66	DNAGAATEEFIK(1)R	2	1.3161	2	0.991	0.998	1.067	1.019	1.003	0.937	1.031	1.048	1.048	0.961	0.945	0.988	0.961203	0.95229	1.01813	1.06035	1.06138	0.948381	0.906492	0.897222	1.07355	0.954892	0.341409
P09972	153	K	Fructose-bisphosphate aldolase C	ALDOC	1	0.0405656	63.426	CVLK(1)ISER	2	-2.6508	1	1.05	0.894	0.966	1.096	0.968	1.055	1.031	1.048	1.048	0.961	0.945	0.988	1.01843	0.853053	0.921756	1.14048	1.02434	1.06781	0.892984	0.832785	0.863218	0.864076	0.0671884
P0C0L5	292	K	Complement C4-B	C4B	1	9.21086e-06	116.55	FGLLDEDGK(1)K	3	1.3116	2	1.238	1.123	1.092	0.784	0.864	0.908	1.207	1.193	1.236	0.759	0.828	0.762	1.02568	0.941324	0.883495	1.03294	1.04348	1.1916	0.992977	0.902103	0.741435	0.872242	0.10186
P0C0L5	1615	K	Complement C4-B	C4B	1	0.00049628	100.02	MK(1)FACYYPR	2	-0.14601	2	1.088	1.003	1.125	0.927	0.924	0.945	1.207	1.193	1.236	0.759	0.828	0.762	0.901408	0.840738	0.910194	1.22134	1.11594	1.24016	0.738046	0.753388	0.733934	0.741407	0.00225651
P0C0S5	8	K	Histone H2A.Z	H2AFZ	1	8.82288e-08	118.76	AGK(1)DSGK(1)AK	2	-0.94955	16	0.916	0.911	0.899	1.132	1.093	1.072
P0C0S5	12	K	Histone H2A.Z	H2AFZ	1	8.82288e-08	109.07	DSGK(1)AK(1)TK	2	-0.020428	12	0.98	0.922	0.914	1.108	1.081	1.023
P0C0S5	14	K	Histone H2A.Z	H2AFZ	1	8.82288e-08	93.768	DSGK(1)AK(1)TK	2	-0.020428	2	1.037	0.965	0.986	1.044	1.03	0.962
P0C0S5	5	K	Histone H2A.Z	H2AFZ	1	8.82288e-08	118.76	AGGK(1)AGK(1)DSGK(1)AK(1)TK	3	-2.183	14	0.902	0.924	0.89	1.145	1.065	1.095
P0DMP2	218	K	SLIT-ROBO Rho GTPase-activating protein 2B	SRGAP2B	1	0.00145987	101.33	IEEK(1)HVR	3	-0.89489	1	1.018	1.202	1.006	0.929	1.017	0.829	0	0	0	0	0	0
P0DMV9	246	K	Heat shock 70 kDa protein 1B	HSPA1B	1	2.13243e-24	166.24	LVNHFVEEFK(1)R	2	-0.86231	2	0.987	0.973	0.98	0.975	1.055	1.04	0.99	0.995	1.002	1.028	0.98	0.99	0.99697	0.977889	0.978044	0.948444	1.07653	1.05051	1.05116	0.908371	0.931023	0.960144	0.360436
P0DMV9	71	K	Heat shock 70 kDa protein 1B	HSPA1B	1	3.68607e-07	88.768	NQVALNPQNTVFDAK(1)R	2	2.9725	2	1.296	0.861	0.708	1.041	1.225	0.931	0.99	0.995	1.002	1.028	0.98	0.99	1.30909	0.865327	0.706587	1.01265	1.25	0.940404	1.29274	0.692261	0.751365	0.899457	0.625096
P0DMV9	328	K	Heat shock 70 kDa protein 1B	HSPA1B	1	2.03831e-17	124.25	LDK(1)AQIHDLVLVGGSTR	3	3.2318	1	1.102	1.104	1.147	0.832	0.971	0.848	0.99	0.995	1.002	1.028	0.98	0.99	1.11313	1.10955	1.14471	0.809339	0.990816	0.856566	1.37536	1.11983	1.3364	1.2675	0.0129638
P0DMV9	108	K	Heat shock 70 kDa protein 1B	HSPA1B	1	0.00351474	72.531	VQVSYK(1)GETK	3	0.73559	1							0.99	0.995	1.002	1.028	0.98	0.99
P0DMV9	77	K	Heat shock 70 kDa protein 1B	HSPA1B	1	4.30556e-08	125.36	K(1)FGDPVVQSDMK	3	1.3303	7	0.968	0.97	0.935	1.058	1.054	1.032	0.99	0.995	1.002	1.028	0.98	0.99	0.977778	0.974874	0.933134	1.02918	1.07551	1.04242	0.950053	0.90643	0.895157	0.916962	0.01199
P0DMV9	526	K	Heat shock 70 kDa protein 1B	HSPA1B	1	8.51807e-07	122.77	YK(1)AEDEVQR	2	-0.23803	1	0.957	0.92	0.991	0.999	1.102	1.047	0.99	0.995	1.002	1.028	0.98	0.99	0.966667	0.924623	0.989022	0.97179	1.12449	1.05758	0.994728	0.82226	0.935178	0.913267	0.13063
P0DMV9	500	K	Heat shock 70 kDa protein 1B	HSPA1B	1	3.44735e-40	196.67	ANK(1)ITITNDKGR	3	-1.1883	3	0.988	0.998	0.987	1.044	0.969	1.027	0.99	0.995	1.002	1.028	0.98	0.99	0.99798	1.00302	0.98503	1.01556	0.988776	1.03737	0.982685	1.0144	0.949542	0.981692	0.284669
P0DMV9	539	K	Heat shock 70 kDa protein 1B	HSPA1B	1	0.00440538	54.281	VSAK(1)NALESYAFNMK	3	-0.087435	1	1.072	1.071	0.959	0.975	0.961	0.977	0.99	0.995	1.002	1.028	0.98	0.99	1.08283	1.07638	0.957086	0.948444	0.980612	0.986869	1.14169	1.09766	0.969821	1.06872	0.19182
P0DN76	15	K	Splicing factor U2AF 35 kDa subunit-like protein	U2AF1L5	1	9.18229e-07	122.39	DK(1)VNCSFYFK	2	-1.03	1	0.803	0.848	0.85	1.093	1.091	1.32	0.916	0.99	0.937	1.048	0.984	1.033	0.876638	0.856566	0.90715	1.04294	1.10874	1.27783	0.840545	0.772558	0.709914	0.769892	0.0212099
P10155	312	K	60 kDa SS-A/Ro ribonucleoprotein	TROVE2	1	0.00429143	77.732	LCNEK(1)LLK	2	1.6377	2	0.851	0.873	0.9	1.114	1.098	1.179	0.941	0.984	0.93	1.045	1.06	1.05	0.904357	0.887195	0.967742	1.06603	1.03585	1.12286	0.848342	0.856491	0.861857	0.855665	0.0118086
P10275	606	K	Androgen receptor	AR	1	0.0294741	61.833	NDCTIDK(1)FR	2	-2.1361	1
P10412	63	K	Histone H1.4	HIST1H1E	1	8.97202e-05	103.91	SGVSLAALK(1)K	2	0.86481	3	0.759	0.826	0.826	1.13	1.268	1.208	0.86	0.902	0.887	1.149	1.072	1.099	0.882558	0.915743	0.931229	0.983464	1.18284	1.09918	0.897398	0.774193	0.847202	0.835874	0.0399566
P10412	75	K	Histone H1.4	HIST1H1E	1	2.03944e-37	188.59	ALAAAGYDVEK(1)NNSR	2	0.8008	2	0.852	0.906	0.86	1.131	1.084	1.181	0.86	0.902	0.887	1.149	1.072	1.099	0.990698	1.00443	0.96956	0.984334	1.01119	1.07461	1.00646	0.993315	0.902241	0.965653	0.286737
P10412	26	K	Histone H1.4	HIST1H1E	1	0.0425304	54.712	K(1)SAGAAK	2	-2.5744	1							0.86	0.902	0.887	1.149	1.072	1.099
P10412	168	K	Histone H1.4	HIST1H1E	1	2.04722e-09	105.4	KPAAAAGAK(1)K	3	-0.089312	1							0.86	0.902	0.887	1.149	1.072	1.099
P10588	379	K	Nuclear receptor subfamily 2 group F member 6	NR2F6	1	0.00237281	72.891	LVGK(1)TPIETLIR	2	0.99445	1	1.149	0.918	0.692	1.048	1.172	1.061
P10643	159	K	Complement component C7	C7	1	1.2383e-11	143.31	VINTK(1)SFGGQCR	2	-0.87904	1	0.969	0.988	0.971	1.013	1.021	1.05	1.056	1.044	1.042	0.952	0.958	0.924	0.917614	0.94636	0.931862	1.06408	1.06576	1.13636	0.862358	0.887966	0.820038	0.85599	0.00340958
P10644	367	K	cAMP-dependent protein kinase type I-alpha regulatory subunit	PRKAR1A	1	6.84218e-17	148.28	VLGPCSDILK(1)R	3	-0.69395	3	0.896	0.806	0.803	1.198	1.1	1.225	1.022	0.989	1.03	0.961	1.025	0.98	0.876712	0.814965	0.779612	1.24662	1.07317	1.25	0.703273	0.759399	0.623689	0.692279	0.00486328
P10768	278	K	S-formylglutathione hydrolase	ESD	1	0.0161074	60.972	HHAK(1)YLNA	3	1.0126	2	1.012	1.079	0.975	0.877	0.983	1.07	1	0.99	1.056	0.972	0.975	0.991	1.012	1.0899	0.923295	0.902263	1.00821	1.07972	1.12162	1.08103	0.855127	1.01171	0.876599
P10768	247	K	S-formylglutathione hydrolase	ESD	1	0.0335696	58.194	K(1)IPVVFR	2	0.4587	1							1	0.99	1.056	0.972	0.975	0.991
P10809	91	K	60 kDa heat shock protein, mitochondrial	HSPD1	1	0.00633578	97.798	YK(1)NIGAK	2	0.92764	3	1.012	1.038	1.018	0.981	0.966	0.995	1.056	1.055	1.054	0.954	0.937	0.939	0.958333	0.983886	0.965844	1.0283	1.03095	1.05964	0.931957	0.954349	0.911485	0.932404	0.00503104
P11021	447	K	78 kDa glucose-regulated protein	HSPA5	1	1.20076e-41	179.1	K(1)SQIFSTASDNQPTVTIK	3	0.41367	1	0.956	1.017	0.982	1.023	1.02	1.011	0.998	1.028	1.03	0.999	0.966	0.997	0.957916	0.9893	0.953398	1.02402	1.0559	1.01404	0.935443	0.936925	0.940196	0.937506	0.0190079
P11021	352	K	78 kDa glucose-regulated protein	HSPA5	1	0.00132877	83.862	VLEDSDLK(1)K	2	1.7237	1	0.888	0.937	1.005	1.06	1.054	1.069	0.998	1.028	1.03	0.999	0.966	0.997	0.88978	0.911479	0.975728	1.06106	1.0911	1.07222	0.838575	0.835378	0.91001	0.861248	0.00542701
P11021	446	K	78 kDa glucose-regulated protein	HSPA5	1	0.00295893	82.417	NTVVPTK(1)K	2	0.90024	1	0.939	0.895	0.961	1.059	1.102	1.063	0.998	1.028	1.03	0.999	0.966	0.997	0.940882	0.870623	0.93301	1.06006	1.14079	1.0662	0.887574	0.763177	0.875081	0.84006	0.00699054
P11021	96	K	78 kDa glucose-regulated protein	HSPA5	1	9.86061e-18	135.23	NQLTSNPENTVFDAK(1)R	3	1.2286	1	0.921	1.026	0.952	0.97	1.112	1.023	0.998	1.028	1.03	0.999	0.966	0.997	0.922846	0.998054	0.924272	0.970971	1.15114	1.02608	0.950436	0.867015	0.900781	0.903749	0.160983
P11047	1258	K	Laminin subunit gamma-1	LAMC1	1	0.00215876	104.45	VHEEAK(1)R	3	0.95045	1							1.031	1.018	1.062	0.977	0.941	0.974
P11142	246	K	Heat shock cognate 71 kDa protein	HSPA8	1	0.000185105	87.641	MVNHFIAEFK(1)R	2	4.0495	2	0.883	0.928	0.922	1.026	1.148	1.103	0.962	0.986	1.028	1.02	0.997	1	0.917879	0.941176	0.896887	1.00588	1.15145	1.103	0.912512	0.817381	0.813134	0.845294	0.0197077
P11142	512	K	Heat shock cognate 71 kDa protein	HSPA8	1	0.0277463	68.786	LSK(1)EDIER	2	0.9558	1	0.944	0.956	0.918	1.032	1.112	1.052	0.962	0.986	1.028	1.02	0.997	1	0.981289	0.969574	0.892996	1.01176	1.11535	1.052	0.969879	0.869303	0.848856	0.894545	0.0524349
P11142	71	K	Heat shock cognate 71 kDa protein	HSPA8	1	4.79535e-15	127.3	NQVAMNPTNTVFDAK(1)R	3	-1.5712	2	0.955	0.883	0.865	1.054	1.261	1.01	0.962	0.986	1.028	1.02	0.997	1	0.992723	0.895538	0.84144	1.03333	1.26479	1.01	0.9607	0.70805	0.833109	0.82515	0.105724
P11142	108	K	Heat shock cognate 71 kDa protein	HSPA8	1	0.0145596	59.198	VQVEYK(1)GETK	3	-1.2239	1							0.962	0.986	1.028	1.02	0.997	1
P11142	601	K	Heat shock cognate 71 kDa protein	HSPA8	1	1.85208e-05	97.69	ELEK(1)VCNPIITK	3	0.63165	1	0.882	0.835	0.854	1.03	1.116	1.293	0.962	0.986	1.028	1.02	0.997	1	0.91684	0.846856	0.830739	1.0098	1.11936	1.293	0.907939	0.756555	0.64249	0.758128	0.0333175
P11171	237	K	Protein 4.1	EPB41	1	0.00809723	78.113	GQDLLK(1)R	2	1.7565	1							1.121	1.047	1.046	0.837	0.975	0.917
P11171	499	K	Protein 4.1	EPB41	1	0.0218692	66.267	SK(1)FLALGSK	2	-3.5315	1	1.129	1.139	1.142	0.712	0.93	0.939	1.121	1.047	1.046	0.837	0.975	0.917	1.00714	1.08787	1.09178	0.850657	0.953846	1.02399	1.18395	1.14051	1.0662	1.12667	0.105953
P11177	354	K	Pyruvate dehydrogenase E1 component subunit beta, mitochondrial	PDHB	1	0.000607492	99.442	DIIFAIK(1)K	2	0.28748	1	1.144	1.245	0.993	0.949	0.847	0.83	1.004	1.045	0.982	0.976	0.968	1.019	1.13944	1.19139	1.0112	0.972336	0.875	0.814524	1.17186	1.36159	1.24146	1.25552	0.0325065
P11182	119	K	Lipoamide acyltransferase component of branched-chain alpha-keto acid dehydrogenase complex, mitochondrial	DBT	1	0.0325341	58.596	YDGVIK(1)K	2	-0.72356	1							1.055	0.939	1.029	0.95	1.171	0.883
P11277	1905	K	Spectrin beta chain, erythrocytic	SPTB	1	1.49742e-11	145	TQLVDTADK(1)FR	2	1.4253	1	1.252	1.221	1.375	0.694	0.728	0.726	1.327	1.397	1.336	0.606	0.637	0.681	0.943482	0.874016	1.02919	1.14521	1.14286	1.06608	0.823847	0.764764	0.965399	0.848706	0.0310334
P11413	432	K	Glucose-6-phosphate 1-dehydrogenase	G6PD	1	0.0267426	65.179	NVK(1)LPDAYER	2	0.41126	1	1.239	0.992	1.058	0.893	0.905	0.938	1.072	1.07	1.064	0.911	0.938	0.917	1.15578	0.927103	0.994361	0.980241	0.964819	1.0229	1.17908	0.960909	0.972099	1.03682	0.630455
P11413	497	K	Glucose-6-phosphate 1-dehydrogenase	G6PD	1	0.014348	48.188	GPTEADELMK(1)R	2	0.24084	1	0.957	1.143	1.142	0.925	0.973	0.856	1.072	1.07	1.064	0.911	0.938	0.917	0.892724	1.06822	1.07331	1.01537	1.03731	0.933479	0.879212	1.0298	1.14979	1.01611	0.823288
P11413	171	K	Glucose-6-phosphate 1-dehydrogenase	G6PD	1	0.0327765	59.908	IIVEK(1)PFGR	2	1.9472	1							1.072	1.07	1.064	0.911	0.938	0.917
P11532	3214	K	Dystrophin	DMD	1	0.00385113	79.474	AHLEDK(1)YR	3	0.52388	1							0.835	0.864	0.849	1.136	1.118	1.189
P11532	1898	K	Dystrophin	DMD	1	0.00410321	77.662	CLDDIEK(1)K	2	-0.27406	1							0.835	0.864	0.849	1.136	1.118	1.189
P11586	21	K	C-1-tetrahydrofolate synthase, cytoplasmic	MTHFD1	1	1.24254e-06	118.28	LK(1)NQVTQLK	2	-0.12054	3	0.982	0.942	0.95	0.942	1.07	1.124	0.987	0.995	0.991	0.995	0.999	1.012	0.994934	0.946734	0.958628	0.946734	1.07107	1.11067	1.05091	0.883913	0.863106	0.927063	0.213546
P11586	825	K	C-1-tetrahydrofolate synthase, cytoplasmic	MTHFD1	1	0.0132173	76.572	LPVEDK(1)IR	2	-0.057291	1	0.998	0.939	0.939	1.073	1.049	1.028	0.987	0.995	0.991	0.995	0.999	1.012	1.01114	0.943719	0.947528	1.07839	1.05005	1.01581	0.937641	0.898737	0.93278	0.923078	0.0468435
P11586	364	K	C-1-tetrahydrofolate synthase, cytoplasmic	MTHFD1	1	1.16095e-06	130.66	LK(1)HRPDGK	3	1.8453	2	0.922	0.919	0.97	1.094	1.027	1.083	0.987	0.995	0.991	0.995	0.999	1.012	0.934144	0.923618	0.978809	1.0995	1.02803	1.07016	0.84961	0.898437	0.91464	0.887071	0.0108461
P11586	684	K	C-1-tetrahydrofolate synthase, cytoplasmic	MTHFD1	1	0.0182225	83.364	FFNIK(1)CR	2	-0.73723	1							0.987	0.995	0.991	0.995	0.999	1.012
P11717	386	K	Cation-independent mannose-6-phosphate receptor	IGF2R	1	0.0411109	48.284	K(1)SDTSQVK	2	4.3138	1							1.028	0.978	1.046	0.947	0.978	0.999
P11766	228	K	Alcohol dehydrogenase class-3	ADH5	0.996203	1.61942e-06	91.307	IIGVDINK(0.004)DK(0.996)FAR	3	2.5994	1	1.014	0.806	0.951	1.138	1.083	1.046	0.967	0.996	0.977	1.052	1.035	1.023	1.0486	0.809237	0.973388	1.08175	1.04638	1.02248	0.96936	0.77337	0.951985	0.898629	0.21714
P11766	366	K	Alcohol dehydrogenase class-3	ADH5	1	8.67968e-08	118.76	AFELMHSGK(1)SIR	2	-1.6942	3	0.842	0.926	0.961	1.119	1.084	1.08	0.967	0.996	0.977	1.052	1.035	1.023	0.870734	0.929719	0.983623	1.06369	1.04734	1.05572	0.818599	0.887693	0.93171	0.879159	0.0179547
P11766	338	K	Alcohol dehydrogenase class-3	ADH5	1	3.06288e-07	121.9	LVSEYMSK(1)K	3	0.26752	3	0.889	0.896	1.007	1.04	1.11	1.072	0.967	0.996	0.977	1.052	1.035	1.023	0.919338	0.899598	1.03071	0.988593	1.07246	1.0479	0.929946	0.838815	0.983594	0.916592	0.144866
P11766	226	K	Alcohol dehydrogenase class-3	ADH5	1	1.05301e-10	132.62	IIGVDINK(1)DK	2	-2.1104	1							0.967	0.996	0.977	1.052	1.035	1.023
P11766	113	K	Alcohol dehydrogenase class-3	ADH5	1	0.0226687	70.908	TNLCQK(1)IR	2	-0.36913	1	1.023	0.875	0.726	0.99	1.23	1.181	0.967	0.996	0.977	1.052	1.035	1.023	1.05791	0.878514	0.743091	0.941065	1.18841	1.15445	1.12416	0.739237	0.643677	0.815951	0.167382
P11766	107	K	Alcohol dehydrogenase class-3	ADH5	1	6.201e-08	122.69	FCLNPK(1)TNLCQK	3	0.65064	1							0.967	0.996	0.977	1.052	1.035	1.023
P12081	443	K	Histidine--tRNA ligase, cytoplasmic	HARS	1	0.00683715	81.296	AELLYK(1)K	2	1.4013	1	0.983	0.883	0.904	1.067	1.089	1.097	0.962	0.944	0.949	1.041	1.054	1.045	1.02183	0.935381	0.952582	1.02498	1.03321	1.04976	0.99693	0.905319	0.907427	0.936244	0.0735555
P12109	640	K	Collagen alpha-1(VI) chain	COL6A1	1	0.00575645	80.014	DFVVK(1)VIDR	2	-1.2875	2							0.784	0.761	0.754	1.242	1.26	1.197
P12109	688	K	Collagen alpha-1(VI) chain	COL6A1	1	5.63883e-12	146.36	NVQELK(1)EAIK	3	1.5421	2	0.689	0.68	0.659	1.353	1.328	1.325	0.784	0.761	0.754	1.242	1.26	1.197	0.878827	0.893561	0.874005	1.08937	1.05397	1.10693	0.806728	0.847806	0.789573	0.814206	0.000268493
P12109	134	K	Collagen alpha-1(VI) chain	COL6A1	1	2.42543e-07	124.42	GTYTDCAIK(1)K	2	0.81334	5	0.606	0.614	0.604	1.444	1.35	1.418	0.784	0.761	0.754	1.242	1.26	1.197	0.772959	0.806833	0.801061	1.16264	1.07143	1.18463	0.664831	0.753044	0.676213	0.696421	0.000669701
P12109	125	K	Collagen alpha-1(VI) chain	COL6A1	1	4.26789e-18	147.56	YFGK(1)GTYTDCAIK	2	0.068393	2	0.658	0.581	0.791	1.325	1.284	1.391	0.784	0.761	0.754	1.242	1.26	1.197	0.839286	0.763469	1.04907	1.06683	1.01905	1.16207	0.786712	0.749199	0.90276	0.816462	0.105158
P12109	936	K	Collagen alpha-1(VI) chain	COL6A1	1	0.00175221	81.017	EASSGAAK(1)K	2	-0.13671	1	0.804	0.776	0.888	1.146	1.143	1.259	0.784	0.761	0.754	1.242	1.26	1.197	1.02551	1.01971	1.17772	0.922705	0.907143	1.0518	1.11142	1.12409	1.11972	1.11844	0.175133
P12109	114	K	Collagen alpha-1(VI) chain	COL6A1	1	1.49742e-11	145	DALK(1)SSVDAVK	3	0.12439	2	0.605	0.724	0.69	1.283	1.326	1.389	0.784	0.761	0.754	1.242	1.26	1.197	0.771684	0.95138	0.915119	1.03301	1.05238	1.1604	0.747023	0.904026	0.788623	0.812801	0.0402364
P12109	121	K	Collagen alpha-1(VI) chain	COL6A1	1	9.69147e-11	133.32	SSVDAVK(1)YFGK	3	0.48719	2	0.633	0.725	0.739	1.332	1.247	1.345	0.784	0.761	0.754	1.242	1.26	1.197	0.807398	0.952694	0.980106	1.07246	0.989683	1.12364	0.752844	0.962626	0.872258	0.860132	0.0885743
P12110	197	K	Collagen alpha-2(VI) chain	COL6A2	1	4.55433e-15	121.42	LFAVAPNQNLK(1)EQGLR	3	0.76111	1	1.123	0.959	1.007	0.947	1.088	0.903	0.8	0.793	0.786	1.214	1.226	1.201	1.40375	1.20933	1.28117	0.780066	0.887439	0.751873	1.79953	1.36272	1.70397	1.60961	0.00218755
P12110	851	K	Collagen alpha-2(VI) chain	COL6A2	1	0.000486355	97.439	LGEQNFHK(1)AR	2	3.0913	2	0.762	0.707	0.727	1.203	1.436	1.199	0.8	0.793	0.786	1.214	1.226	1.201	0.9525	0.891551	0.924936	0.990939	1.17129	0.998335	0.961209	0.761171	0.926479	0.876106	0.101078
P12110	239	K	Collagen alpha-2(VI) chain	COL6A2	1	5.52227e-12	145.43	VMK(1)HEAYGECYK	3	1.0044	15	0.684	0.67	0.707	1.317	1.308	1.345	0.8	0.793	0.786	1.214	1.226	1.201	0.855	0.844893	0.899491	1.08484	1.06688	1.1199	0.788132	0.791926	0.803189	0.794523	0.000609427
P12111	1530	K	Collagen alpha-3(VI) chain	COL6A3	1	0.000690796	90.689	NLFVK(1)SAGSR	3	0.99089	2	0.724	0.779	0.737	1.262	1.284	1.238	0.754	0.758	0.733	1.254	1.264	1.24	0.960212	1.0277	1.00546	1.00638	1.01582	0.998387	0.954125	1.0117	1.00708	0.99099	0.680782
P12111	470	K	Collagen alpha-3(VI) chain	COL6A3	1	7.47348e-05	107.55	DFIAK(1)VIQR	3	2.1186	2	0.626	0.697	0.657	1.305	1.307	1.428	0.754	0.758	0.733	1.254	1.264	1.24	0.830239	0.919525	0.896317	1.04067	1.03402	1.15161	0.797793	0.889273	0.778314	0.820159	0.0142375
P12111	1156	K	Collagen alpha-3(VI) chain	COL6A3	1	2.5022e-05	117.31	SGDDVRNPSVVVK(1)R	3	-0.026578	2	0.671	0.591	0.616	1.326	1.401	1.43	0.754	0.758	0.733	1.254	1.264	1.24	0.88992	0.779683	0.840382	1.05742	1.10839	1.15323	0.841599	0.70344	0.728723	0.756241	0.00308192
P12111	1720	K	Collagen alpha-3(VI) chain	COL6A3	1	6.08411e-17	156.08	HANTK(1)VGLEHLR	4	-0.74796	6	0.616	0.656	0.673	1.279	1.331	1.465	0.754	0.758	0.733	1.254	1.264	1.24	0.816976	0.865435	0.918145	1.01994	1.05301	1.18145	0.801007	0.821871	0.777133	0.799091	0.0190138
P12111	930	K	Collagen alpha-3(VI) chain	COL6A3	1	0.000253994	104.82	YIFVK(1)SAGSR	2	0.49703	1	0.583	0.635	0.607	1.341	1.358	1.497	0.754	0.758	0.733	1.254	1.264	1.24	0.77321	0.837731	0.828104	1.06938	1.07437	1.20726	0.723046	0.779744	0.685938	0.727855	0.00354407
P12111	1472	K	Collagen alpha-3(VI) chain	COL6A3	1	0.00265485	86.898	LNIGPSK(1)VR	2	1.0687	1	0.838	0.767	0.779	1.186	1.281	1.181	0.754	0.758	0.733	1.254	1.264	1.24	1.11141	1.01187	1.06276	0.945774	1.01345	0.952419	1.17513	0.998445	1.11585	1.09424	0.0635041
P12111	3078	K	Collagen alpha-3(VI) chain	COL6A3	1	0.000135827	100.09	K(1)SQPPPPQPAR	2	0.17148	1	0.773	0.651	0.82	1.299	1.151	1.34	0.754	0.758	0.733	1.254	1.264	1.24	1.0252	0.858839	1.11869	1.03589	0.910601	1.08065	0.989684	0.943156	1.03521	0.991938	0.933401
P12111	1712	K	Collagen alpha-3(VI) chain	COL6A3	1	5.24564e-05	125.08	VVYK(1)GGR	2	-0.1723	1	0.655	0.66	0.75	1.366	1.286	1.315	0.754	0.758	0.733	1.254	1.264	1.24	0.8687	0.870712	1.02319	1.08931	1.01741	1.06048	0.797474	0.855817	0.964835	0.872254	0.0711881
P12111	2850	K	Collagen alpha-3(VI) chain	COL6A3	1	0.000536727	109.71	NLVK(1)FGHK	2	1.3485	2	0.776	0.807	0.795	1.219	1.184	1.24	0.754	0.758	0.733	1.254	1.264	1.24	1.02918	1.06464	1.08458	0.972089	0.936709	1	1.05873	1.13658	1.08458	1.09269	0.0212901
P12111	2510	K	Collagen alpha-3(VI) chain	COL6A3	1	0.034783	43.761	K(1)VAVFFSNTPTR	2	-0.57969	1	0.528	0.839	0.635	1.291	1.218	1.488	0.754	0.758	0.733	1.254	1.264	1.24	0.700265	1.10686	0.866303	1.02951	0.963608	1.2	0.680196	1.14866	0.721919	0.837248	0.276061
P12111	2472	K	Collagen alpha-3(VI) chain	COL6A3	1	0.000802494	98.048	SVLLDK(1)IK	2	-0.18302	3	0.702	0.711	0.726	1.293	1.287	1.31	0.754	0.758	0.733	1.254	1.264	1.24	0.931034	0.937995	0.99045	1.0311	1.0182	1.05645	0.902952	0.921232	0.937525	0.920705	0.019862
P12111	1936	K	Collagen alpha-3(VI) chain	COL6A3	1	0.0148829	76.035	VYLNK(1)FR	3	-2.0182	2	0.637	0.627	0.607	1.422	1.417	1.331	0.754	0.758	0.733	1.254	1.264	1.24	0.844828	0.827177	0.828104	1.13397	1.12104	1.07339	0.745017	0.737863	0.771487	0.751144	0.000138549
P12111	573	K	Collagen alpha-3(VI) chain	COL6A3	1	1.095e-102	261.79	SLDEISQPAQELK(1)R	2	0.83951	2	0.63	0.548	0.558	1.368	1.503	1.434	0.754	0.758	0.733	1.254	1.264	1.24	0.835544	0.722955	0.761255	1.09091	1.18908	1.15645	0.765915	0.607994	0.658268	0.675045	0.00105883
P12111	1856	K	Collagen alpha-3(VI) chain	COL6A3	1	7.32602e-10	117	DQNVFVAQK(1)GFESK	3	-3.4152	1	0.702	0.792	0.707	1.256	1.261	1.3	0.754	0.758	0.733	1.254	1.264	1.24	0.931034	1.04485	0.964529	1.00159	0.997627	1.04839	0.929552	1.04734	0.920013	0.964828	0.394635
P12111	2466	K	Collagen alpha-3(VI) chain	COL6A3	1	0.00366787	89.886	K(1)SVLLDK	2	-1.1589	4	0.645	0.656	0.616	1.417	1.367	1.337	0.754	0.758	0.733	1.254	1.264	1.24	0.855438	0.865435	0.840382	1.12998	1.08149	1.07823	0.757035	0.800227	0.779412	0.778569	0.00018451
P12236	147	K	ADP/ATP translocase 3	SLC25A6	1	5.58216e-12	145.41	LAADVGK(1)SGTER	2	-0.043346	1							1.092	1.036	1.034	0.999	0.915	0.943
P12236	260	K	ADP/ATP translocase 3	SLC25A6	1	0.00319891	76.228	K(1)IFRDEGGK	3	1.06	1	0.98	0.926	0.883	1.113	1.021	1.1	1.092	1.036	1.034	0.999	0.915	0.943	0.897436	0.893822	0.853965	1.11411	1.11585	1.16649	0.805515	0.801026	0.732081	0.77882	0.000346695
P12236	268	K	ADP/ATP translocase 3	SLC25A6	1	9.00216e-05	105.4	DEGGK(1)AFFK	3	1.8269	2	0.992	1.013	0.95	0.985	0.998	1.071	1.092	1.036	1.034	0.999	0.915	0.943	0.908425	0.977799	0.918762	0.985986	1.09071	1.13574	0.921337	0.896479	0.808957	0.873166	0.0512433
P12270	1442	K	Nucleoprotein TPR	TPR	1	6.29856e-10	141.71	YK(1)TQYEELK	3	-0.97832	2	0.877	0.855	1.023	1.008	1.064	1.182	0.995	0.98	0.964	1.007	1.019	1.021	0.881407	0.872449	1.0612	1.00099	1.04416	1.15769	0.880533	0.83555	0.916657	0.878925	0.169469
P12270	854	K	Nucleoprotein TPR	TPR	1	0.0208658	55.261	K(1)LENEVEQR	2	-0.35724	1							0.995	0.98	0.964	1.007	1.019	1.021
P12270	895	K	Nucleoprotein TPR	TPR	1	0.00045504	111.06	ELLK(1)NAQK	3	1.8636	2	0.98	0.931	0.921	1.07	1.055	1.065	0.995	0.98	0.964	1.007	1.019	1.021	0.984925	0.95	0.955394	1.06256	1.03533	1.0431	0.926934	0.917583	0.915923	0.920195	0.00350527
P12270	1333	K	Nucleoprotein TPR	TPR	1	0.013565	63.216	LLEEDVK(1)R	2	-1.1747	1	1.072	0.916	0.975	1.111	0.945	1.013	0.995	0.98	0.964	1.007	1.019	1.021	1.07739	0.934694	1.01141	1.10328	0.92738	0.992165	0.976533	1.00789	1.0194	1.00022	0.997456
P12277	304	K	Creatine kinase B-type	CKB	1	6.66419e-05	108.7	LPNLGK(1)HEK	2	-0.63355	4	1.023	0.946	1.023	1.011	0.999	1.016	1.081	1.044	1.036	0.957	0.94	0.961	0.946346	0.90613	0.987452	1.05643	1.06277	1.05723	0.895799	0.852615	0.933997	0.894064	0.00890017
P12277	307	K	Creatine kinase B-type	CKB	1	3.45658e-05	113.22	HEK(1)FSEVLK	2	0.12931	3	0.957	0.992	0.98	1.073	0.982	1.03	1.081	1.044	1.036	0.957	0.94	0.961	0.885291	0.950192	0.945946	1.12121	1.04468	1.0718	0.789584	0.909552	0.882577	0.859077	0.00772155
P12277	247	K	Creatine kinase B-type	CKB	1	0.0262267	65.408	GGNMK(1)EVFTR	2	1.3381	1	0.947	1.006	0.834	1.165	1.139	0.937	1.081	1.044	1.036	0.957	0.94	0.961	0.876041	0.963602	0.805019	1.21735	1.2117	0.975026	0.719632	0.795246	0.825639	0.776911	0.0514258
P12277	313	K	Creatine kinase B-type	CKB	1	0.00608123	83.206	FSEVLK(1)R	2	-0.20923	1	0.972	0.93	1.062	1.043	1.068	0.945	1.081	1.044	1.036	0.957	0.94	0.961	0.899167	0.890805	1.0251	1.08986	1.13617	0.983351	0.825027	0.784041	1.04245	0.877136	0.104159
P12532	416	K	Creatine kinase U-type, mitochondrial	CKMT1A	1	0.00315655	82.417	IPTPVIHTK(1)H	3	1.6335	1	1.022	1.235	1.492	0.743	0.813	0.675
P12956	591	K	X-ray repair cross-complementing protein 6	XRCC6	1	0.000436192	93.598	AYGLK(1)SGLK	3	0.042402	2							0.93	0.931	0.959	1.047	1.04	1.058
P12956	556	K	X-ray repair cross-complementing protein 6	XRCC6	1	4.83369e-25	174.39	RPK(1)VEYSEEELK	3	0.42369	4	0.927	0.913	0.935	1.041	1.131	1.072	0.93	0.931	0.959	1.047	1.04	1.058	0.996774	0.980666	0.974974	0.994269	1.0875	1.01323	1.00252	0.901762	0.962241	0.95393	0.178768
P12956	468	K	X-ray repair cross-complementing protein 6	XRCC6	1	0.0089694	93.429	AIVEK(1)LR	2	1.5299	1							0.93	0.931	0.959	1.047	1.04	1.058
P12956	282	K	X-ray repair cross-complementing protein 6	XRCC6	1	0.0264796	55.531	ALK(1)PPPIK	3	1.2368	1	1.013	0.907	0.822	1.012	1.225	1.05	0.93	0.931	0.959	1.047	1.04	1.058	1.08925	0.974221	0.857143	0.966571	1.17788	0.992439	1.12692	0.827094	0.863673	0.931052	0.487752
P13010	274	K	X-ray repair cross-complementing protein 5	XRCC5	1	1.79613e-14	148.28	K(1)TWTVVDAK	3	1.0339	2	0.906	0.939	0.918	1.05	1.104	1.096	0.949	0.956	0.96	1.064	1.046	1.048	0.954689	0.982218	0.95625	0.986842	1.05545	1.0458	0.967418	0.930616	0.91437	0.936875	0.048933
P13010	532	K	X-ray repair cross-complementing protein 5	XRCC5	1	0.000100559	103.91	SQIPLSK(1)IK	2	-0.58153	1	1.071	0.944	0.971	1.031	1.005	1.005	0.949	0.956	0.96	1.064	1.046	1.048	1.12856	0.987448	1.01146	0.968985	0.960803	0.958969	1.16468	1.02773	1.05473	1.08263	0.142731
P13010	648	K	X-ray repair cross-complementing protein 5	XRCC5	1	0.00290839	78.814	EEAIK(1)FSEEQR	2	-0.57745	1	1.071	0.982	1.098	0.909	0.938	1.012	0.949	0.956	0.96	1.064	1.046	1.048	1.12856	1.0272	1.14375	0.854323	0.89675	0.965649	1.32099	1.14547	1.18444	1.21452	0.0164951
P13010	665	K	X-ray repair cross-complementing protein 5	XRCC5	1	2.29603e-05	114.86	ALQEK(1)VEIK	2	-1.4192	1	0.926	0.981	0.895	1.13	1.105	0.985	0.949	0.956	0.96	1.064	1.046	1.048	0.975764	1.02615	0.932292	1.06203	1.05641	0.939885	0.918772	0.971361	0.99192	0.959417	0.438835
P13591	181	K	Neural cell adhesion molecule 1	NCAM1	1	0.0116605	65.627	K(1)TDEGTYR	2	0.12045	1							0.823	0.863	0.821	1.17	1.189	1.159
P13639	572	K	Elongation factor 2	EEF2	1	1.96368e-07	125.72	K(1)SDPVVSYR	3	-0.3762	2	0.867	0.903	0.889	1.049	1.123	1.179	0.937	0.948	0.964	1.051	1.042	1.077	0.925293	0.952532	0.922199	0.998097	1.07774	1.09471	0.927058	0.883827	0.842416	0.883138	0.0168782
P13639	571	K	Elongation factor 2	EEF2	1	0.004666	64.224	DLEEDHACIPIK(1)K	3	1.4253	1	0.774	0.796	0.756	1.181	1.392	1.129	0.937	0.948	0.964	1.051	1.042	1.077	0.826041	0.839662	0.784232	1.12369	1.33589	1.04828	0.735113	0.62854	0.748112	0.698412	0.0158506
P13639	498	K	Elongation factor 2	EEF2	1	9.69147e-11	133.32	VMK(1)FSVSPVVR	3	-3.4873	4	0.956	0.909	0.927	1.054	1.074	1.098	0.937	0.948	0.964	1.051	1.042	1.077	1.02028	0.958861	0.961618	1.00285	1.03071	1.0195	1.01737	0.930291	0.943227	0.963215	0.158124
P13639	598	K	Elongation factor 2	EEF2	1	0.00502862	86.472	SPNK(1)HNR	3	1.4442	3	0.935	0.826	0.86	1.145	1.134	1.131	0.937	0.948	0.964	1.051	1.042	1.077	0.997866	0.871308	0.892116	1.08944	1.08829	1.05014	0.915945	0.80062	0.849522	0.855453	0.0196049
P13639	318	K	Elongation factor 2	EEF2	1	0.0034674	92.538	LIEK(1)LDIK	2	-0.18695	1	0.939	0.9	0.845	1.118	1.095	1.127	0.937	0.948	0.964	1.051	1.042	1.077	1.00213	0.949367	0.876556	1.06375	1.05086	1.04643	0.942078	0.903416	0.837667	0.894661	0.0392298
P13639	275	K	Elongation factor 2	EEF2	1	3.78667e-05	115.12	FSK(1)SATSPEGK	2	0.65554	2	0.863	0.908	0.862	1.109	1.124	1.149	0.937	0.948	0.964	1.051	1.042	1.077	0.921025	0.957806	0.894191	1.05519	1.07869	1.06685	0.872856	0.88793	0.838158	0.866371	0.00191527
P13667	506	K	Protein disulfide-isomerase A4	PDIA4	1	0.00106248	101.43	EFVTAFK(1)K	3	1.0267	2	0.911	0.903	0.896	1.067	1.052	1.185	0.921	0.931	0.924	1.082	1.039	1.084	0.989142	0.969925	0.969697	0.986137	1.01251	1.09317	1.00305	0.957939	0.887048	0.947261	0.173198
P13667	366	K	Protein disulfide-isomerase A4	PDIA4	1	0.0405656	63.426	FQSK(1)YEPR	2	-0.23153	1	0.994	1.006	0.971	1.033	1.008	1.003	0.921	0.931	0.924	1.082	1.039	1.084	1.07926	1.08056	1.05087	0.954713	0.970164	0.925277	1.13046	1.11379	1.13573	1.1265	0.00182306
P13667	211	K	Protein disulfide-isomerase A4	PDIA4	1	0.0026111	83.862	K(1)LAPEYEK	2	0.17314	1	0.874	0.844	0.916	1.122	1.112	1.153	0.921	0.931	0.924	1.082	1.039	1.084	0.948969	0.906552	0.991342	1.03697	1.07026	1.06365	0.915137	0.847039	0.932016	0.897814	0.0151668
P13671	397	K	Complement component C6	C6	1	1.0479e-26	172.85	NSGLTEEEAK(1)HCVR	3	-1.06	1	0.992	1.071	1.344	0.899	0.875	0.818	1.187	1.193	1.178	0.84	0.824	0.796	0.83572	0.897737	1.14092	1.07024	1.06189	1.02764	0.780873	0.845412	1.11023	0.909678	0.368948
P13716	213	K	Delta-aminolevulinic acid dehydratase	ALAD	1	0.000306525	75.589	DAAK(1)SSPAFGDRR	3	1.183	1	0.806	1.015	0.959	1.22	0.967	1.044	0.969	1.026	1.027	0.966	1	1.056	0.831785	0.989279	0.933788	1.26294	0.967	0.988636	0.65861	1.02304	0.944521	0.855922	0.217897
P13796	82	K	Plastin-2	LCP1	1	3.34769e-05	101.53	IFHGLK(1)STDVAK	2	1.5606	3	1.292	1.032	1.193	0.778	0.756	0.961	1.153	1.13	1.164	0.851	0.849	0.916	1.12056	0.913274	1.02491	0.914219	0.890459	1.04913	1.2257	1.02562	0.976921	1.07181	0.428642
P13797	52	K	Plastin-3	PLS3	1	0.0100373	62.732	EANMPLPGYK(1)VR	2	1.0232	1	1	0.979	0.921	1.056	1.112	0.956	0.995	1.014	1.012	0.988	0.975	1.029	1.00503	0.965483	0.910079	1.06883	1.14051	0.929057	0.940308	0.846534	0.979573	0.917853	0.274463
P13797	582	K	Plastin-3	PLS3	1	3.19369e-14	141	SGNLTEDDK(1)HNNAK	4	-1.3313	2	0.934	0.947	0.94	1.061	1.084	1.05	0.995	1.014	1.012	0.988	0.975	1.029	0.938693	0.933925	0.928854	1.07389	1.11179	1.02041	0.874109	0.840016	0.910277	0.873797	0.00718585
P13797	91	K	Plastin-3	PLS3	1	0.00147639	91.752	SSDIAK(1)TFR	2	-1.7283	1							0.995	1.014	1.012	0.988	0.975	1.029
P13797	471	K	Plastin-3	PLS3	1	7.52723e-06	86.488	LENCNYAVELGK(1)HPAK	3	1.4556	1							0.995	1.014	1.012	0.988	0.975	1.029
P13804	206	K	Electron transfer flavoprotein subunit alpha, mitochondrial	ETFA	1	4.9816e-07	99.796	LTK(1)SDRPELTGAK	3	0.53488	1							1.075	1.093	1.026	0.94	0.93	0.884
P13804	62	K	Electron transfer flavoprotein subunit alpha, mitochondrial	ETFA	1	9.18229e-07	122.39	CDK(1)VAQDLCK	2	-0.3951	1	0.979	0.903	0.891	1.132	1.084	1.042	1.075	1.093	1.026	0.94	0.93	0.884	0.910698	0.826167	0.868421	1.20426	1.16559	1.17873	0.756233	0.708796	0.736741	0.734177	0.000306871
P13861	379	K	cAMP-dependent protein kinase type II-alpha regulatory subunit	PRKAR2A	1	0.000335832	91.123	LLGPCMDIMK(1)R	2	1.3131	4	0.855	0.929	0.858	1.05	1.244	1.076	0.969	0.966	0.989	1.025	1.028	1.031	0.882353	0.961698	0.867543	1.02439	1.21012	1.04365	0.861345	0.794715	0.831261	0.827171	0.0454836
P13861	122	K	cAMP-dependent protein kinase type II-alpha regulatory subunit	PRKAR2A	1	6.37027e-08	131.83	VIHPK(1)TDEQR	2	0.93435	2	0.626	0.826	0.902	1.166	1.259	1.226	0.969	0.966	0.989	1.025	1.028	1.031	0.646027	0.855072	0.912032	1.13756	1.22471	1.18914	0.567905	0.698185	0.76697	0.679486	0.0110061
P13987	90	K	CD59 glycoprotein	CD59	1	0.0208109	49.298	LRENELTYYCCK(1)K	3	-0.12081	1	0.94	1.02	0.858	1.106	1.069	1.025	1.041	0.968	0.984	0.97	1.112	0.965	0.902978	1.05372	0.871951	1.14021	0.961331	1.06218	0.791943	1.0961	0.82091	0.894091	0.21743
P13987	66	K	CD59 glycoprotein	CD59	1	2.73797e-14	119.46	CWK(1)FEHCNFNDVTTR	3	1.3493	1	0.932	0.824	0.911	1.115	1.134	1.112	1.041	0.968	0.984	0.97	1.112	0.965	0.895293	0.85124	0.925813	1.14948	1.01978	1.15233	0.778865	0.834725	0.803426	0.804536	0.0113644
P14207	35	K	Folate receptor beta	FOLR2	1	8.78309e-05	74.789	TDLLNVCMDAK(1)HHK	4	0.2625	1	0.861	0.926	0.942	1.092	1.096	1.095	1.156	1.116	1.159	0.848	0.848	0.844	0.74481	0.829749	0.81277	1.28774	1.29245	1.29739	0.578387	0.641996	0.626464	0.615675	4.48938e-05
P14314	376	K	Glucosidase 2 subunit beta	PRKCSH	1	0.00295944	94.692	NK(1)FEEAER	2	1.5057	1	0.868	0.971	0.799	1.181	1.073	1.125	0.888	0.925	0.912	1.104	1.084	1.102	0.977477	1.04973	0.876096	1.06975	0.989852	1.02087	0.913747	1.06049	0.858185	0.942487	0.347026
P14314	167	K	Glucosidase 2 subunit beta	PRKCSH	1	0.000735501	80.17	K(1)SLEDQVEMLR	2	0.48285	3							0.888	0.925	0.912	1.104	1.084	1.102
P14384	338	K	Carboxypeptidase M	CPM	1	0.0281344	60.972	K(1)HICPYR	2	-2.3466	1							1.113	1.075	1.093	0.889	0.924	0.916
P14384	135	K	Carboxypeptidase M	CPM	1	0.00172854	78.548	K(1)PDCYYSIGR	2	0.50585	2	1.009	0.933	0.977	0.988	1.072	1.038	1.113	1.075	1.093	0.889	0.924	0.916	0.906559	0.867907	0.89387	1.11136	1.16017	1.13319	0.815719	0.748084	0.78881	0.783716	0.000172241
P14550	127	K	Alcohol dehydrogenase [NADP(+)]	AKR1A1	1	2.92277e-06	64.522	GDNPFPK(1)NADGTICYDSTHYK	3	0.24079	1	0.972	1.091	0.881	0.994	0.94	1.121	1.013	1.002	1.031	0.993	0.954	1.025	0.959526	1.08882	0.85451	1.00101	0.985325	1.09366	0.958561	1.10504	0.781332	0.942489	0.479111
P14550	85	K	Alcohol dehydrogenase [NADP(+)]	AKR1A1	1	2.68703e-18	139.88	LWNTK(1)HHPEDVEPALR	4	0.42354	2	1.088	0.978	0.963	0.921	0.974	1.09	1.013	1.002	1.031	0.993	0.954	1.025	1.07404	0.976048	0.934045	0.927492	1.02096	1.06341	1.158	0.956006	0.878345	0.990789	0.880492
P14550	263	K	Alcohol dehydrogenase [NADP(+)]	AKR1A1	1	3.34769e-05	101.53	VICIPK(1)SITPSR	2	-0.077714	1	0.97	0.921	0.926	1.128	1.198	0.893	1.013	1.002	1.031	0.993	0.954	1.025	0.957552	0.919162	0.898157	1.13595	1.25577	0.87122	0.842951	0.731953	1.03092	0.850421	0.229835
P14550	257	K	Alcohol dehydrogenase [NADP(+)]	AKR1A1	1	0.00445189	87.323	K(1)VICIPK	2	-0.79433	1	0.871	0.934	0.863	1.172	1.03	1.145	1.013	1.002	1.031	0.993	0.954	1.025	0.859822	0.932136	0.837051	1.18026	1.07966	1.11707	0.728501	0.863357	0.749325	0.778505	0.00370524
P14618	66	K	Pyruvate kinase PKM	PKM	1	0.0181034	63.16	EMIK(1)SGMNVAR	2	-1.6238	1							1.032	1.051	1.049	0.959	0.94	0.953
P14618	433	K	Pyruvate kinase PKM	PKM	1	0.0203457	43.432	CCSGAIIVLTK(1)SGR	3	1.2936	1							1.032	1.051	1.049	0.959	0.94	0.953
P14618	247	K	Pyruvate kinase PKM	PKM	1	0.000789369	95.618	K(1)ASDVHEVR	3	-1.4834	1							1.032	1.051	1.049	0.959	0.94	0.953
P14618	135	K	Pyruvate kinase PKM	PKM	1	2.03017e-07	123.95	GSGTAEVELK(1)K	3	0.091042	3	1.039	0.965	1.047	0.984	0.991	0.99	1.032	1.051	1.049	0.959	0.94	0.953	1.00678	0.918173	0.998093	1.02607	1.05426	1.03882	0.981204	0.870921	0.960791	0.93713	0.089926
P14625	360	K	Endoplasmin	HSP90B1	1	0.00257033	96.342	AFYK(1)SFSK	2	1.9422	1	0.97	0.836	0.981	1.043	1.057	1.135	0.884	0.931	0.925	1.117	1.106	1.119	1.09729	0.897959	1.06054	0.933751	0.955696	1.0143	1.17514	0.939586	1.04559	1.05236	0.4841
P14625	142	K	Endoplasmin	HSP90B1	1	0.0024915	56.017	EK(1)NLLHVTDTGVGMTR	3	-2.5281	1	0.937	0.931	0.845	1.077	1.142	1.088	0.884	0.931	0.925	1.117	1.106	1.119	1.05995	1	0.913514	0.96419	1.03255	0.972297	1.09932	0.968476	0.939542	1.00149	0.976757
P14625	97	K	Endoplasmin	HSP90B1	1	0.0112179	89.698	NK(1)EIFLR	2	1.0108	1	0.916	1.021	0.9	1.088	1.116	0.975	0.884	0.931	0.925	1.117	1.106	1.119	1.0362	1.09667	0.972973	0.974038	1.00904	0.871314	1.06382	1.08684	1.11667	1.08809	0.199691
P14625	683	K	Endoplasmin	HSP90B1	1	0.00478229	74.841	K(1)TFEINPR	2	-1.0086	1	0.881	0.96	0.94	1.069	1.06	1.099	0.884	0.931	0.925	1.117	1.106	1.119	0.996606	1.03115	1.01622	0.957028	0.958409	0.982127	1.04136	1.0759	1.03471	1.05053	0.0193808
P14649	113	K	Myosin light chain 6B	MYL6B	1	7.26096e-07	122.39	VLGNPK(1)SDELK	3	1.8894	2	0.998	0.894	0.917	0.901	1.116	1.184	0	0	0	0	0	0
P14866	538	K	Heterogeneous nuclear ribonucleoprotein L	HNRNPL	1	0.0263368	69.375	VFSGK(1)SER	2	0.64918	1	0.894	0.925	0.869	1.178	1.066	1.09	1.03	0.984	0.987	1.002	1.006	1.028	0.867961	0.940041	0.880446	1.17565	1.05964	1.06031	0.738283	0.88713	0.830365	0.815768	0.0104433
P14866	493	K	Heterogeneous nuclear ribonucleoprotein L	HNRNPL	1	0.00011631	109.15	FSTPEQAAK(1)NR	2	2.3	1	0.95	0.867	0.891	1.206	1.089	1.032	1.03	0.984	0.987	1.002	1.006	1.028	0.92233	0.881098	0.902736	1.20359	1.0825	1.00389	0.766314	0.813943	0.899237	0.822545	0.0304344
P15088	384	K	Mast cell carboxypeptidase A	CPA3	1	0.000899645	92.856	GK(1)FGFLLPESR	2	-1.4095	2	0.784	0.827	0.831	1.29	1.143	1.153	0.806	0.798	0.832	1.279	1.099	0.953	0.972705	1.03634	0.998798	1.0086	1.04004	1.20986	0.96441	0.996447	0.825546	0.923076	0.269156
P15121	243	K	Aldose reductase	AKR1B1	1	9.06684e-08	131.06	HNK(1)TTAQVLIR	2	2.0403	2	0.994	1.027	1.168	0.884	0.86	1.062	1.026	1.092	1.075	0.966	0.901	0.933	0.968811	0.940476	1.08651	0.915114	0.954495	1.13826	1.05868	0.985313	0.954534	0.995986	0.963218
P15121	240	K	Aldose reductase	AKR1B1	1	8.1335e-06	129.47	AIAAK(1)HNK	2	-0.071798	2	1.104	1.095	0.988	0.95	0.935	0.94	1.026	1.092	1.075	0.966	0.901	0.933	1.07602	1.00275	0.91907	0.983437	1.03774	1.0075	1.09415	0.966284	0.912226	0.989819	0.840871
P15121	95	K	Aldose reductase	AKR1B1	1	1.96709e-16	148.96	GACQK(1)TLSDLK	2	-0.74827	2	0.918	0.984	0.991	1.045	1.023	1.049	1.026	1.092	1.075	0.966	0.901	0.933	0.894737	0.901099	0.92186	1.08178	1.13541	1.12433	0.827096	0.793636	0.81992	0.813312	0.000340726
P15121	263	K	Aldose reductase	AKR1B1	1	2.42286e-08	113.53	NLVVIPK(1)SVTPER	3	1.0792	2	1.109	1.059	0.996	0.963	0.907	0.981	1.026	1.092	1.075	0.966	0.901	0.933	1.0809	0.96978	0.926512	0.996894	1.00666	1.05145	1.08426	0.963365	0.881178	0.97453	0.624251
P15121	86	K	Aldose reductase	AKR1B1	1	3.37579e-08	127.17	LWCTYHEK(1)GLVK	3	-2.5698	1	0.952	1.011	1.043	0.978	1.041	0.985	1.026	1.092	1.075	0.966	0.901	0.933	0.927875	0.925824	0.970233	1.01242	1.15538	1.05573	0.91649	0.801314	0.919012	0.876035	0.0408228
P15170	246	K	Eukaryotic peptide chain release factor GTP-binding subunit ERF3A	GSPT1	1	0.0336376	58.167	LVPFLK(1)K	2	-2.3189	1	0.883	0.933	0.99	1.088	1.2	0.926	0.976	0.954	0.979	1.064	0.987	1.103	0.904713	0.977987	1.01124	1.02256	1.21581	0.839529	0.884756	0.804395	1.20453	0.940234	0.616502
P15170	208	K	Eukaryotic peptide chain release factor GTP-binding subunit ERF3A	GSPT1	1	0.000368761	78.324	EHAMLAK(1)TAGVK	3	1.1191	2	1.041	0.972	0.874	1.044	0.99	1.096	0.976	0.954	0.979	1.064	0.987	1.103	1.0666	1.01887	0.892748	0.981203	1.00304	0.993654	1.08703	1.01578	0.89845	1.00011	0.998479
P15259	106	K	Phosphoglycerate mutase 2	PGAM2	1	1.47619e-13	137.8	AETAAK(1)HGEEQVK	3	1.226	1	1.49	1.328	1.318	0.735	0.583	0.56	1.33	1.436	1.544	0.516	0.557	0.59	1.1203	0.924791	0.853627	1.42442	1.04668	0.949153	0.786497	0.883548	0.899357	0.847517	0.352562
P15374	211	K	Ubiquitin carboxyl-terminal hydrolase isozyme L3	UCHL3	1	0.0227578	51.454	K(1)FMERDPDELR	3	-1.2143	1							1.127	1.031	1.025	0.934	0.975	0.928
P15692	152	K	Vascular endothelial growth factor A	VEGFA	1	0.00957318	48.091	GK(1)GK(1)GQK(1)R	3	1.4058	2
P15692	149	K	Vascular endothelial growth factor A	VEGFA	1	0.00957318	48.091	GK(1)GK(1)GQK(1)R	3	1.4058	2
P15692	147	K	Vascular endothelial growth factor A	VEGFA	1	0.00957318	48.091	GK(1)GK(1)GQK(1)R	3	1.4058	2
P16104	6	K	Histone H2AX	H2AFX	1	0.00336845	91.658	GK(1)TGGK(1)AR	2	1.2746	6	0.729	0.787	0.858	0.886	1.867	0.893	0.852	0.842	0.876	1.192	1.13	1.152	0.855634	0.934679	0.979452	0.743289	1.65221	0.775174	1.15115	0.565714	1.26353	0.873557	0.679031
P16104	120	K	Histone H2AX	H2AFX	1	7.05708e-05	102.4	K(1)TSATVGPK	3	0.082262	2	0.908	0.872	0.94	1.124	1.054	1.122	0.852	0.842	0.876	1.192	1.13	1.152	1.06573	1.03563	1.07306	0.942953	0.932743	0.973958	1.1302	1.1103	1.10175	1.11397	0.00303347
P16104	10	K	Histone H2AX	H2AFX	1	0.00336845	91.658	GK(1)TGGK(1)AR	2	1.2746	6	0.729	0.787	0.858	0.886	1.867	0.893	0.852	0.842	0.876	1.192	1.13	1.152	0.855634	0.934679	0.979452	0.743289	1.65221	0.775174	1.15115	0.565714	1.26353	0.873557	0.679031
P16152	180	K	Carbonyl reductase [NADPH] 1	CBR1	1	0.0082479	77.732	FVEDTK(1)K	2	0.18652	1	1.011	0.902	0.932	1.018	1.108	1.051	1.029	1.015	1.034	0.986	0.962	0.973	0.982507	0.88867	0.901354	1.03245	1.15177	1.08016	0.951623	0.771571	0.83446	0.849327	0.022619
P16152	157	K	Carbonyl reductase [NADPH] 1	CBR1	1	2.6667e-56	219.93	SCSPELQQK(1)FR	3	-0.026678	4	0.91	0.867	0.935	1.047	1.147	1.111	1.029	1.015	1.034	0.986	0.962	0.973	0.884354	0.854187	0.904255	1.06187	1.19231	1.14183	0.83283	0.716415	0.791936	0.778208	0.00349628
P16152	148	K	Carbonyl reductase [NADPH] 1	CBR1	1	7.23977e-06	105.36	ALK(1)SCSPELQQK	3	-1.1281	1	0.989	0.954	0.884	1.071	0.939	1.177	1.029	1.015	1.034	0.986	0.962	0.973	0.961127	0.939901	0.854932	1.08621	0.976091	1.20966	0.884847	0.962924	0.706754	0.842297	0.0831532
P16157	355	K	Ankyrin-1	ANK1	1	0.0134682	76.228	VAK(1)VLLDK	2	-2.3903	1							0.968	1.16	0.981	0.946	0.995	0.949
P16278	356	K	Beta-galactosidase	GLB1	1	0.00257033	96.342	NIIQK(1)FEK	2	1.0529	1							0.933	0.901	0.892	1.07	1.172	1.077
P16455	8	K	Methylated-DNA--protein-cysteine methyltransferase	MGMT	1	0.0168829	68.536	MDK(1)DCEMK(1)R	2	-1.0578	1	0.804	0.867	0.836	1.097	1.239	1.171	1.041	1.012	0.951	0.98	1.039	1.008	0.772334	0.856719	0.879075	1.11939	1.19249	1.16171	0.689961	0.718427	0.75671	0.722057	0.00115358
P16455	3	K	Methylated-DNA--protein-cysteine methyltransferase	MGMT	1	0.0168829	68.536	MDK(1)DCEMK(1)R	2	-1.0578	1	0.804	0.867	0.836	1.097	1.239	1.171	1.041	1.012	0.951	0.98	1.039	1.008	0.772334	0.856719	0.879075	1.11939	1.19249	1.16171	0.689961	0.718427	0.75671	0.722057	0.00115358
P16615	492	K	Sarcoplasmic/endoplasmic reticulum calcium ATPase 2	ATP2A2	0.999999	0.00147274	62.044	K(1)SMSVYCTPNKPSR	3	0.89067	1	0.804	0.947	0.956	1.008	1.027	1.252	0.974	1	0.975	1.047	1.022	1.024	0.825462	0.947	0.980513	0.962751	1.00489	1.22266	0.8574	0.942389	0.801953	0.862921	0.193214
P16949	52	K	Stathmin	STMN1	1	0.00185368	77.288	DLSLEEIQK(1)K	2	-1.8417	2	1.078	1.064	0.983	0.903	0.964	1.016	0.979	1.028	1.031	0.999	0.975	1.001	1.10112	1.03502	0.953443	0.903904	0.988718	1.01499	1.21819	1.04683	0.939367	1.06259	0.326444
P16949	128	K	Stathmin	STMN1	1	0.000130545	112.36	DK(1)HIEEVRK	4	0.35467	4	0.947	0.95	0.988	1.019	1.093	1.018	0.979	1.028	1.031	0.999	0.975	1.001	0.967314	0.924125	0.958293	1.02002	1.12103	1.01698	0.948328	0.824356	0.94229	0.902377	0.0485346
P16949	62	K	Stathmin	STMN1	1	4.11803e-08	131.12	K(1)SHEAEVLK	3	-1.7618	2	0.808	0.906	1.007	1.123	0.986	1.174	0.979	1.028	1.031	0.999	0.975	1.001	0.825332	0.881323	0.976722	1.12412	1.01128	1.17283	0.7342	0.871491	0.832792	0.811121	0.0329652
P17096	15	K	High mobility group protein HMG-I/HMG-Y	HMGA1	1	2.69774e-07	128.76	SSQPLASK(1)QEK	3	0.16064	3	0.973	0.96	1.004	1.07	0.977	1.033	0.983	0.946	0.945	1.021	1.094	1.031	0.989827	1.0148	1.06243	1.04799	0.893053	1.00194	0.944499	1.13633	1.06038	1.04216	0.459888
P17174	214	K	Aspartate aminotransferase, cytoplasmic	GOT1	1	0.00546128	70.552	QIASVMK(1)HR	3	0.19514	1	0.892	0.934	1.11	1.053	1.067	0.959	1.028	1.033	1.057	0.932	0.955	0.986	0.867704	0.904163	1.05014	1.12983	1.11728	0.972617	0.767997	0.809255	1.07971	0.876476	0.152591
P17252	205	K	Protein kinase C alpha type	PRKCA	1	0.000118369	111.86	LIPDPK(1)NESK	2	-0.40455	1	1.067	1.027	0.926	0.995	0.991	1.009	1.024	1.012	0.98	0.965	1.002	0.984	1.04199	1.01482	0.944898	1.03109	0.989022	1.02541	1.01058	1.02609	0.921486	0.985617	0.669779
P17252	628	K	Protein kinase C alpha type	PRKCA	1	0.0168404	66.004	GAENFDK(1)FFTR	2	0.30841	1	0.833	0.893	0.997	1.085	1.13	1.075	1.024	1.012	0.98	0.965	1.002	0.984	0.813477	0.882411	1.01735	1.12435	1.12774	1.09248	0.723507	0.782457	0.931227	0.811234	0.0259426
P17252	38	K	Protein kinase C alpha type	PRKCA	1	1.44818e-13	133.48	DHK(1)FIAR	3	0.788	3	1.027	1.131	0.99	0.972	0.915	0.967	1.024	1.012	0.98	0.965	1.002	0.984	1.00293	1.11759	1.0102	1.00725	0.913174	0.982724	0.995707	1.22385	1.02796	1.07839	0.178596
P17252	575	K	Protein kinase C alpha type	PRKCA	1	0.0011128	85.67	GLMTK(1)HPAK	3	0.020692	3	1.058	0.933	1.005	0.995	1.236	0.805	1.024	1.012	0.98	0.965	1.002	0.984	1.0332	0.921937	1.02551	1.03109	1.23353	0.818089	1.00205	0.747395	1.25354	0.966893	0.799267
P17252	29	K	Protein kinase C alpha type	PRKCA	1	0.024404	56.432	QK(1)NVHEVK	3	-0.12721	1							1.024	1.012	0.98	0.965	1.002	0.984
P17480	107	K	Nucleolar transcription factor 1	UBTF	1	0.0313317	71.501	K(1)HPDFPK	3	0.15005	1	0.975	0.763	0.908	1.063	1.044	1.273	0.747	0.844	0.933	1.188	1.276	1.035	1.30522	0.904028	0.973205	0.894781	0.818182	1.22995	1.4587	1.10492	0.791254	1.0814	0.675236
P17544	28	K	Cyclic AMP-dependent transcription factor ATF-7	ATF7	1	0.00119225	62.088	FTNEDHLAVHK(1)HK	5	-0.59854	1	1.034	0.982	0.81	1.09	1.125	0.99	1.041	1.036	1.014	0.954	0.998	0.968	0.993276	0.947876	0.798817	1.14256	1.12725	1.02273	0.869344	0.840872	0.781065	0.832175	0.0575757
P17661	299	K	Desmin	DES	1	2.01995e-05	96.756	SK(1)VSDLTQAANK	3	2.3239	1	0.821	0.951	0.893	1.072	1.103	1.163	0.907	0.926	0.923	1.077	1.098	1.081	0.905182	1.027	0.967497	0.995357	1.00455	1.07586	0.909404	1.02234	0.899282	0.942749	0.247672
P17844	33	K	Probable ATP-dependent RNA helicase DDX5	DDX5	1	0.00485636	74.533	K(1)FGNPGEK	2	-1.322	1	0.959	1.037	0.97	0.99	1.044	1.006	1.045	1.048	1.031	0.965	0.907	0.995	0.917703	0.989504	0.940834	1.02591	1.15105	1.01106	0.894529	0.859655	0.930547	0.89336	0.0825565
P17844	351	K	Probable ATP-dependent RNA helicase DDX5	DDX5	1	0.000495588	91.549	TIVFVETK(1)R	3	1.7685	2	0.76	0.833	0.887	1.193	1.121	1.222	1.045	1.048	1.031	0.965	0.907	0.995	0.727273	0.794847	0.86033	1.23627	1.23594	1.22814	0.58828	0.64311	0.700514	0.643844	0.000336657
P17858	677	K	ATP-dependent 6-phosphofructokinase, liver type	PFKL	1	0.010386	61.56	NYGTK(1)LGVK	3	0.78832	1	0.972	0.958	1.05	0.999	1.103	0.935	1.006	1.024	0.991	0.984	1.023	0.999	0.966203	0.935547	1.05954	1.01524	1.0782	0.935936	0.951695	0.867692	1.13206	0.977522	0.703683
P17858	726	K	ATP-dependent 6-phosphofructokinase, liver type	PFKL	1	8.76312e-06	102.87	AVAFSPVTELK(1)K	2	-1.9935	1	1.045	0.99	1.01	1.009	1.064	0.905	1.006	1.024	0.991	0.984	1.023	0.999	1.03877	0.966797	1.01917	1.02541	1.04008	0.905906	1.01303	0.929542	1.12503	1.01795	0.727745
P17858	616	K	ATP-dependent 6-phosphofructokinase, liver type	PFKL	1	0.0149397	70.856	MK(1)TDIQR	2	-0.30277	1	0.935	1.141	1.024	1.009	0.935	0.955	1.006	1.024	0.991	0.984	1.023	0.999	0.929423	1.11426	1.0333	1.02541	0.913978	0.955956	0.906395	1.21913	1.08091	1.06274	0.388131
P17931	227	K	Galectin-3	LGALS3	1	0.00965675	74.173	K(1)LNEISK	2	0.23163	1	0.868	0.914	0.996	1.105	1.105	1.028	0.963	0.972	1.029	1.026	1.031	1.015	0.90135	0.940329	0.96793	1.077	1.07177	1.01281	0.83691	0.877357	0.95569	0.888672	0.0141812
P17931	176	K	Galectin-3	LGALS3	1	5.06264e-57	207.31	VIVCNTK(1)LDNNWGREER	3	0.94266	3	0.933	0.921	0.894	1.084	1.054	1.131	0.963	0.972	1.029	1.026	1.031	1.015	0.968847	0.947531	0.868805	1.05653	1.02231	1.11429	0.917009	0.926854	0.779696	0.872244	0.0285236
P17980	56	K	26S protease regulatory subunit 6A	PSMC3	1	0.0398054	49.715	IMK(1)SEVLR	2	1.1473	1							0.994	0.982	1.045	1.03	1.022	0.999
P17980	125	K	26S protease regulatory subunit 6A	PSMC3	1	1.70304e-05	115.7	CAVIK(1)TSTR	2	0.38281	1	0.955	0.886	0.763	1.132	1.077	1.211	0.994	0.982	1.045	1.03	1.022	0.999	0.960765	0.90224	0.730144	1.09903	1.05382	1.21221	0.874194	0.856165	0.602323	0.77061	0.0371748
P17980	245	K	26S protease regulatory subunit 6A	PSMC3	1	2.1811e-24	172.57	ACAAQTK(1)ATFLK	2	1.5901	2	0.834	0.876	0.824	1.199	1.116	1.17	0.994	0.982	1.045	1.03	1.022	0.999	0.839034	0.892057	0.788517	1.16408	1.09198	1.17117	0.720772	0.81692	0.673272	0.735174	0.00151157
P17987	400	K	T-complex protein 1 subunit alpha	TCP1	1	5.92345e-17	150.09	SLHDALCVVK(1)R	3	-0.50868	2	1.067	0.983	0.994	0.967	1.067	0.943	0.995	1.005	0.969	1.025	1.014	1.018	1.07236	0.978109	1.0258	0.943415	1.05227	0.926326	1.13668	0.929525	1.10739	1.05279	0.343643
P18077	52	K	60S ribosomal protein L35a	RPL35A	1	0.00276169	95.531	CAYVYK(1)AK	2	-1.6143	1	0.787	0.814	0.932	1.07	1.078	1.324	0.876	0.868	0.875	1.13	1.098	1.145	0.898402	0.937788	1.06514	0.946903	0.981785	1.15633	0.948779	0.955187	0.921139	0.940458	0.496888
P18077	95	K	60S ribosomal protein L35a	RPL35A	1	0.0011112	77.124	SNLPAK(1)AIGHR	3	2.2784	1							0.876	0.868	0.875	1.13	1.098	1.145
P18077	45	K	60S ribosomal protein L35a	RPL35A	1	0.000871151	87.184	DETEFYLGK(1)R	2	-2.0913	1							0.876	0.868	0.875	1.13	1.098	1.145
P18077	54	K	60S ribosomal protein L35a	RPL35A	1	0.000132107	80.632	AK(1)NNTVTPGGKPNK	3	-0.7385	1	0.678	0.826	0.948	1.298	1.106	1.161	0.876	0.868	0.875	1.13	1.098	1.145	0.773973	0.951613	1.08343	1.14867	1.00729	1.01397	0.673797	0.94473	1.0685	0.886143	0.298594
P18124	156	K	60S ribosomal protein L7	RPL7	1	0.00452455	71.03	SVNELIYK(1)R	2	-0.29939	1	0.831	0.845	0.902	1.075	1.331	1.038	0.95	0.917	0.978	1.082	1.041	1.047	0.874737	0.921483	0.92229	0.99353	1.27858	0.991404	0.880433	0.720709	0.930287	0.833001	0.133363
P18124	19	K	60S ribosomal protein L7	RPL7	1	0.000429587	88.021	EVPAVPETLK(1)K	2	-3.1687	1	0.84	0.981	0.792	1.176	1.088	1.137	0.95	0.917	0.978	1.082	1.041	1.047	0.884211	1.06979	0.809816	1.08688	1.04515	1.08596	0.813534	1.02358	0.745714	0.858866	0.126094
P18124	29	K	60S ribosomal protein L7	RPL7	1	0.0147714	62.582	NFAELK(1)IK	3	0.36919	1							0.95	0.917	0.978	1.082	1.041	1.047
P18124	107	K	60S ribosomal protein L7	RPL7	1	0.00851484	77.058	K(1)VLQLLR	2	1.3292	1							0.95	0.917	0.978	1.082	1.041	1.047
P18124	223	K	60S ribosomal protein L7	RPL7	1	1.06709e-40	168.79	K(1)TTHFVEGGDAGNREDQINR	3	0.034082	2	0.928	0.79	0.869	1.073	1.118	1.244	0.95	0.917	0.978	1.082	1.041	1.047	0.976842	0.861505	0.888548	0.991682	1.07397	1.18816	0.985036	0.80217	0.747837	0.838063	0.0581511
P18206	778	K	Vinculin	VCL	1	9.41411e-07	119.39	REVENSEDPK(1)FR	3	-0.99802	3	0.841	0.973	0.962	1.112	1.015	1.103	0.953	0.957	0.957	1.061	1.045	1.038	0.882476	1.01672	1.00522	1.04807	0.971292	1.06262	0.842003	1.04677	0.945987	0.942388	0.314172
P18206	1043	K	Vinculin	VCL	1	0.0005712	98.902	EVAK(1)QCTDK(1)R	2	-1.6916	1	0.864	0.761	0.814	1.267	1.12	1.21	0.953	0.957	0.957	1.061	1.045	1.038	0.906611	0.795193	0.850575	1.19416	1.07177	1.1657	0.759206	0.741944	0.729667	0.74378	0.00392958
P18206	992	K	Vinculin	VCL	1	3.88332e-07	119.55	GNDIIAAAK(1)R	3	-1.4821	2	0.96	0.944	0.94	1.032	1.15	0.994	0.953	0.957	0.957	1.061	1.045	1.038	1.00735	0.986416	0.982236	0.972667	1.10048	0.957611	1.03565	0.896352	1.02572	0.981932	0.711669
P18206	1038	K	Vinculin	VCL	1	0.0005712	98.902	EVAK(1)QCTDK(1)R	2	-1.6916	1	0.864	0.761	0.814	1.267	1.12	1.21	0.953	0.957	0.957	1.061	1.045	1.038	0.906611	0.795193	0.850575	1.19416	1.07177	1.1657	0.759206	0.741944	0.729667	0.74378	0.00392958
P18206	228	K	Vinculin	VCL	1	9.78685e-07	118.87	NQGIEEALK(1)NR	3	-2.018	2	0.989	0.868	0.89	1.134	1.145	1.008	0.953	0.957	0.957	1.061	1.045	1.038	1.03778	0.907001	0.92999	1.0688	1.09569	0.971098	0.97097	0.827787	0.957668	0.916817	0.190992
P18206	71	K	Vinculin	VCL	1	1.12499e-13	139.66	ETVQTTEDQILK(1)R	3	0.68785	2	0.863	0.878	0.997	1.022	1.056	1.19	0.953	0.957	0.957	1.061	1.045	1.038	0.905561	0.91745	1.0418	0.963242	1.01053	1.14644	0.940118	0.907894	0.908727	0.918148	0.291322
P18206	267	K	Vinculin	VCL	1	0.0323315	41.84	DTEAMK(1)R	2	-1.024	1							0.953	0.957	0.957	1.061	1.045	1.038
P18206	219	K	Vinculin	VCL	1	0.00584931	68.283	NSK(1)NQGIEEALK	2	-0.97877	1	0.992	0.906	0.863	1.07	1.026	1.164	0.953	0.957	0.957	1.061	1.045	1.038	1.04092	0.946708	0.901776	1.00848	0.981818	1.12139	1.03217	0.96424	0.804161	0.928566	0.279286
P18206	666	K	Vinculin	VCL	1	7.28504e-07	92.939	STVEGIQASVK(1)TAR	3	0.20181	1	0.898	0.982	1.028	0.9	1.007	1.177	0.953	0.957	0.957	1.061	1.045	1.038	0.942288	1.02612	1.07419	0.848256	0.963636	1.13391	1.11085	1.06484	0.947332	1.03286	0.742115
P18206	216	K	Vinculin	VCL	1	1.53777e-21	175.65	IFVTTK(1)NSK	3	-0.50501	2	0.868	0.834	0.876	1.195	1.13	1.123	0.953	0.957	0.957	1.061	1.045	1.038	0.910808	0.871473	0.915361	1.1263	1.08134	1.08189	0.808676	0.80592	0.846077	0.820071	0.000638987
P18206	496	K	Vinculin	VCL	1	1.56486e-10	119.88	AAVHLEGK(1)IEQAQR	3	2.2395	1							0.953	0.957	0.957	1.061	1.045	1.038
P18440	282	K	Arylamine N-acetyltransferase 1	NAT1	0.999878	0.00466189	67.334	KLVPK(1)HGDR	4	-0.32838	1
P18615	33	K	Negative elongation factor E	NELFE	1	0.000670418	108.24	ALLALK(1)K	2	-1.3569	1	1.125	1.152	1.113	0.967	0.796	0.858	1.02	1.189	1.042	0.994	0.971	0.792	1.10294	0.968881	1.06814	0.972837	0.819773	1.08333	1.13374	1.18189	0.985974	1.0918	0.365625
P18621	27	K	60S ribosomal protein L17	RPL17	1	0.00144216	101.41	VHFK(1)NTR	3	-0.69199	1	0.944	0.835	0.863	1.123	1.299	0.975	0.961	0.96	0.97	1.053	1.018	1.053	0.98231	0.869792	0.889691	1.06648	1.27603	0.925926	0.92108	0.681638	0.960866	0.83887	0.177695
P18621	13	K	60S ribosomal protein L17	RPL17	1	1.46208e-13	143.93	YSLDPENPTK(1)SCK	3	0.16947	3	0.839	0.927	0.819	1.164	1.026	1.236	0.961	0.96	0.97	1.053	1.018	1.053	0.873049	0.965625	0.84433	1.10541	1.00786	1.17379	0.789794	0.958096	0.71932	0.816232	0.0291207
P18859	99	K	ATP synthase-coupling factor 6, mitochondrial	ATP5J	0.999997	0.000758036	71.08	FEDPK(1)FEVIEKPQA	3	2.2249	1							1.012	0.973	0.982	1.028	0.968	1.026
P18859	46	K	ATP synthase-coupling factor 6, mitochondrial	ATP5J	1	0.0329742	73.248	LFVDK(1)IR	2	-1.4901	1	1.221	1.191	1.115	0.754	0.88	0.843	1.012	0.973	0.982	1.028	0.968	1.026	1.20652	1.22405	1.13544	0.733463	0.909091	0.821637	1.64497	1.34645	1.38192	1.44713	0.00308035
P19105	163	K	Myosin regulatory light chain 12A	MYL12A	1	0.00401828	101.64	ILK(1)HGAK	3	0.18603	4	0.902	0.915	0.951	1.061	1.241	0.953	0.986	0.897	0.939	1.07	1.06	1.071	0.914807	1.02007	1.01278	0.991589	1.17075	0.889823	0.922567	0.87129	1.13818	0.965758	0.714996
P19105	149	K	Myosin regulatory light chain 12A	MYL12A	1	0.0197821	77.282	EAPIDK(1)K	3	-2.4506	1	0.89	0.961	0.974	1.059	1.007	1.116	0.986	0.897	0.939	1.07	1.06	1.071	0.902637	1.07135	1.03727	0.98972	0.95	1.04202	0.912013	1.12774	0.995448	1.0099	0.873482
P19338	572	K	Nucleolin	NCL	1	6.32952e-07	156.14	SQPSK(1)TLFVK	2	0.76654	3	0.939	0.967	0.916	1.034	1.051	1.104	0.973	1	1.005	1.021	0.992	1.025	0.965057	0.967	0.911443	1.01273	1.05948	1.07707	0.952923	0.912716	0.846222	0.902904	0.0182616
P19338	79	K	Nucleolin	NCL	1	0.00586913	68.657	VAVATPAK(1)K	2	-0.29915	1							0.973	1	1.005	1.021	0.992	1.025
P19367	333	K	Hexokinase-1	HK1	1	0.0132873	52.527	GK(1)FNTSDVSAIEK	3	0.20196	1							1.06	1.092	1.085	0.912	0.897	0.893
P19367	488	K	Hexokinase-1	HK1	1	0.00334559	70.056	DMLLEVK(1)K	2	0.35255	2	1.123	1.011	1.098	0.944	0.864	0.973	1.06	1.092	1.085	0.912	0.897	0.893	1.05943	0.925824	1.01198	1.03509	0.963211	1.08959	1.02352	0.961186	0.928777	0.970645	0.602786
P19823	573	K	Inter-alpha-trypsin inhibitor heavy chain H2	ITIH2	1	0.0267597	65.172	DK(1)HADPDFTR	2	-2.6408	1
P19838	79	K	Nuclear factor NF-kappa-B p105 subunit	NFKB1	1	0.00931214	75.043	K(1)SYPQVK	3	0.77345	2	0.885	1.08	1.034	0.858	1.142	0.991	1.101	1.025	0.922	0.91	0.991	1.063	0.803815	1.05366	1.12148	0.942857	1.15237	0.932267	0.852531	0.914339	1.20295	0.983965	0.899469
P19971	115	K	Thymidine phosphorylase	TYMP	1	2.79854e-29	173.03	QQLVDK(1)HSTGGVGDK	3	0.28607	1	1.305	1.278	1.171	0.68	0.749	0.813	1.134	1.13	1.092	0.884	0.919	0.842	1.15079	1.13097	1.07234	0.769231	0.815016	0.965558	1.49603	1.38767	1.1106	1.31544	0.0136777
P20073	228	K	Annexin A7	ANXA7	1	6.66419e-05	108.7	AAFK(1)TSYGK	2	0.017505	1	0.89	0.911	0.979	1.099	1.059	1.077	1	1.008	1.026	1.011	0.998	0.985	0.89	0.90377	0.954191	1.08704	1.06112	1.0934	0.818735	0.851711	0.872682	0.847726	0.00167015
P20226	225	K	TATA-box-binding protein	TBP	1	7.43873e-08	103.79	MVCTGAK(1)SEEQSR	2	-0.30262	1	0.889	0.869	0.857	0.983	1.152	1.258	0	0	0	0	0	0
P20226	181	K	TATA-box-binding protein	TBP	1	0.000959177	96.113	LDLK(1)TIALR	2	0.19852	1	1.032	0.943	0.911	0.986	1.083	1.064	0	0	0	0	0	0
P20339	183	K	Ras-related protein Rab-5A	RAB5A	0.985322	0.000991999	61.477	K(0.015)LPK(0.985)NEPQNPGANSAR	3	0.33093	1							0.986	1.04	0.966	0.897	1.136	0.981
P20618	104	K	Proteasome subunit beta type-1	PSMB1	1	0.00419521	78.113	MYK(1)HSNNK	3	0.36157	4	0.966	0.937	1.024	1.052	0.918	1.116	0.921	0.954	1.043	1.027	1.176	0.943	1.04886	0.98218	0.981783	1.02434	0.780612	1.18346	1.02393	1.25822	0.829589	1.00817	0.948871
P20618	73	K	Proteasome subunit beta type-1	PSMB1	1	0.0245149	78.113	CYK(1)LTDK	2	2.3835	1							0.921	0.954	1.043	1.027	1.176	0.943
P20671	96	K	Histone H2A type 1-D	HIST1H2AD	1	0.000136001	107.65	NDEELNK(1)LLGK	2	1.4611	2	1.012	0.854	0.899	1.062	1.214	0.993
P20700	209	K	Lamin-B1	LMNB1	1	5.66369e-05	85.28	K(1)SMYEEEINETR	2	1.376	2	0.841	0.687	0.913	1.181	1.16	1.248	0.848	0.889	0.868	1.111	1.123	1.143	0.991745	0.772778	1.05184	1.06301	1.03295	1.09186	0.932963	0.748129	0.963347	0.883478	0.225514
P20700	532	K	Lamin-B1	LMNB1	1	4.79466e-71	222.75	VILK(1)NSQGEEVAQR	2	0.030325	4	0.896	0.685	0.825	1.139	1.355	1.139	0.848	0.889	0.868	1.111	1.123	1.143	1.0566	0.770529	0.950461	1.0252	1.20659	0.9965	1.03063	0.638601	0.953799	0.860391	0.230402
P20700	111	K	Lamin-B1	LMNB1	1	8.83273e-07	90.707	CK(1)AEHDQLLLNYAK	3	-0.73918	1	0.907	0.854	0.935	1.111	1.138	1.078	0.848	0.889	0.868	1.111	1.123	1.143	1.06958	0.96063	1.07719	1	1.01336	0.943132	1.06958	0.947968	1.14214	1.05104	0.310631
P20774	205	K	Mimecan	OGN	1	0.00515244	87.639	GIK(1)ANAFK	2	-0.8461	1	0.843	0.918	0.938	1.05	1.11	1.146	0.896	0.918	0.924	1.098	1.085	1.106	0.940848	1	1.01515	0.956284	1.02304	1.03617	0.983858	0.977477	0.979719	0.980271	0.586238
P20774	290	K	Mimecan	OGN	1	1.50079e-16	152.54	HPNSFICLK(1)R	2	0.35942	3	0.853	0.85	0.829	1.18	1.155	1.157	0.896	0.918	0.924	1.098	1.085	1.106	0.952009	0.925926	0.897186	1.07468	1.06452	1.04611	0.885852	0.869809	0.857639	0.871225	0.0015792
P20810	250	K	Calpastatin	CAST	0.999379	3.22448e-05	93.478	K(0.999)TEK(0.001)EESTEVLK	3	0.17841	1							0.971	0.968	1.033	1.033	0.963	0.996
P21266	87	K	Glutathione S-transferase Mu 3	GSTM3	1	1.15676e-56	212.59	K(1)HNMCGETEEEKIR	3	2.1716	13	0.978	1.01	0.981	1.032	1.047	0.968	1.076	1.066	1.128	0.916	0.885	0.908	0.908922	0.947467	0.869681	1.12664	1.18305	1.06608	0.806756	0.800868	0.815775	0.807541	0.00592639
P21281	109	K	V-type proton ATPase subunit B, brain isoform	ATP6V1B2	1	2.58495e-08	128.22	K(1)TSCEFTGDILR	3	1.5593	2	0.986	0.909	0.971	1.016	1.077	1.059	1.11	1.062	1.052	0.904	0.97	0.925	0.888288	0.855932	0.923004	1.12389	1.11031	1.14486	0.790367	0.770895	0.806212	0.789337	0.000405817
P21281	214	K	V-type proton ATPase subunit B, brain isoform	ATP6V1B2	1	0.0108747	73.26	QAGLVK(1)K	2	-1.127	1							1.11	1.062	1.052	0.904	0.97	0.925
P21291	137	K	Cysteine and glycine-rich protein 1	CSRP1	1	2.83821e-11	135.86	VIGAGK(1)SWHK	3	-0.63656	1	1.01	0.817	1.01	1.058	0.969	1.16	0.976	1.002	1.002	1.016	1.018	1.028	1.03484	0.815369	1.00798	1.04134	0.951866	1.1284	0.993756	0.856601	0.893282	0.915614	0.364347
P21291	8	K	Cysteine and glycine-rich protein 1	CSRP1	1	0.008003	70.256	PNWGGGK(1)K	2	0.86997	1							0.976	1.002	1.002	1.016	1.018	1.028
P21291	112	K	Cysteine and glycine-rich protein 1	CSRP1	1	0.0273323	64.918	FAQK(1)IGGSER	2	1.2714	1	0.976	0.987	0.881	0.998	1.11	1.06	0.976	1.002	1.002	1.016	1.018	1.028	1	0.98503	0.879242	0.982283	1.09037	1.03113	1.01804	0.903388	0.852698	0.922832	0.179992
P21291	173	K	Cysteine and glycine-rich protein 1	CSRP1	1	3.41527e-11	142.43	GCYAK(1)NFGPK	2	0.025502	7	0.901	0.936	0.867	1.141	1.067	1.107	0.976	1.002	1.002	1.016	1.018	1.028	0.923156	0.934132	0.865269	1.12303	1.04813	1.07685	0.822021	0.891233	0.80352	0.838222	0.00457424
P21291	141	K	Cysteine and glycine-rich protein 1	CSRP1	1	0.0132461	64.42	SWHK(1)ACFR	3	-2.2251	1							0.976	1.002	1.002	1.016	1.018	1.028
P21291	108	K	Cysteine and glycine-rich protein 1	CSRP1	1	1.79907e-11	88.574	HEEAPGHRPTTNPNASK(1)FAQK	5	0.2783	2	0.934	0.932	0.919	1.142	0.982	1.11	0.976	1.002	1.002	1.016	1.018	1.028	0.956967	0.93014	0.917166	1.12402	0.964637	1.07977	0.851382	0.964239	0.849411	0.88507	0.0681415
P21333	1801	K	Filamin-A	FLNA	1	0.00853937	63.944	K(1)GEITGEVR	2	0.22082	1							0.969	0.971	0.981	1.047	1.013	1.023
P21333	771	K	Filamin-A	FLNA	1	1.23611e-08	111.31	VNVGAGSHPNK(1)VK	3	0.038709	1	0.867	0.877	0.889	1.217	1.077	1.099	0.969	0.971	0.981	1.047	1.013	1.023	0.894737	0.903193	0.906218	1.16237	1.06318	1.07429	0.769753	0.849521	0.84355	0.819479	0.0032617
P21333	299	K	Filamin-A	FLNA	1	1.05649e-06	90.759	AYGPGIEPTGNMVK(1)K	3	1.7134	1	0.963	0.902	0.952	0.962	1.065	1.165	0.969	0.971	0.981	1.047	1.013	1.023	0.993808	0.928939	0.970438	0.918816	1.05133	1.13881	1.08162	0.883583	0.852153	0.930597	0.341595
P21333	1450	K	Filamin-A	FLNA	1	0.0223076	45.28	VPVHDVTDASK(1)VK	3	-0.43645	1	1.041	0.984	1.041	1.01	0.999	0.946	0.969	0.971	0.981	1.047	1.013	1.023	1.0743	1.01339	1.06116	0.964661	0.98618	0.924731	1.11366	1.02759	1.14754	1.09504	0.02427
P21333	42	K	Filamin-A	FLNA	1	0.00405632	78.556	DLAEDAPWK(1)K	3	-0.32272	1							0.969	0.971	0.981	1.047	1.013	1.023
P21333	2024	K	Filamin-A	FLNA	1	1.43702e-07	128.01	ETGEHLVHVK(1)K	4	-0.22081	2	0.738	0.788	1.165	1.294	1.002	1.036	0.969	0.971	0.981	1.047	1.013	1.023	0.76161	0.811535	1.18756	1.23591	0.989141	1.01271	0.616233	0.820444	1.17266	0.85266	0.364965
P21333	92	K	Filamin-A	FLNA	1	0.00909858	58.699	K(1)HNQRPTFR	4	-0.28587	1							0.969	0.971	0.981	1.047	1.013	1.023
P21333	1375	K	Filamin-A	FLNA	0.998437	1.01256e-39	159.14	VHGPGIQSGTTNK(0.002)PNK(0.998)FTVETR	4	0.28732	2	0.877	0.893	0.807	1.1	1.172	1.168	0.969	0.971	0.981	1.047	1.013	1.023	0.905057	0.91967	0.82263	1.05062	1.15696	1.14174	0.861449	0.794903	0.720506	0.790416	0.00645904
P21333	994	K	Filamin-A	FLNA	1	0.000723025	98.105	DQEFTVK(1)SK	3	0.16749	2	0.973	0.864	0.881	1.168	1.016	1.127	0.969	0.971	0.981	1.047	1.013	1.023	1.00413	0.889804	0.898063	1.11557	1.00296	1.10166	0.900104	0.887177	0.81519	0.867028	0.0491539
P21333	2607	K	Filamin-A	FLNA	1	1.17567e-14	144.88	TPCEEILVK(1)HVGSR	3	2.0245	4	0.94	0.867	0.905	1.009	1.265	1.038	0.969	0.971	0.981	1.047	1.013	1.023	0.970072	0.892894	0.922528	0.963706	1.24877	1.01466	1.00661	0.715021	0.909197	0.863148	0.17952
P21333	837	K	Filamin-A	FLNA	1	1.0292e-09	123.02	NDNDTFTVK(1)YTPR	2	-0.98717	1	0.957	0.931	1.032	0.969	1.115	1.01	0.969	0.971	0.981	1.047	1.013	1.023	0.987616	0.958805	1.05199	0.925501	1.10069	0.987292	1.06711	0.871094	1.06553	0.994997	0.935372
P21333	1593	K	Filamin-A	FLNA	1	6.855e-12	76.21	K(1)THIQDNHDGTYTVAYVPDVTGR	4	1.4738	1							0.969	0.971	0.981	1.047	1.013	1.023
P21333	2000	K	Filamin-A	FLNA	1	3.10015e-06	131.03	EEPCLLK(1)R	2	0.43548	10	0.875	0.879	0.822	1.159	1.198	1.094	0.969	0.971	0.981	1.047	1.013	1.023	0.902993	0.905252	0.83792	1.10697	1.18263	1.0694	0.815732	0.76546	0.78354	0.787783	0.00400874
P21333	781	K	Filamin-A	FLNA	1	5.8293e-05	96.745	VYGPGVAK(1)TGLK	2	-1.094	1	0.889	0.797	0.991	1.15	1.052	1.146	0.969	0.971	0.981	1.047	1.013	1.023	0.917441	0.820803	1.01019	1.09838	1.0385	1.12023	0.83527	0.790374	0.90177	0.843827	0.0472811
P21333	493	K	Filamin-A	FLNA	1	0.0138586	75.692	GLQPK(1)GVR	2	0.11639	1	0.984	0.854	0.762	1.086	1.228	1.119	0.969	0.971	0.981	1.047	1.013	1.023	1.01548	0.879506	0.776758	1.03725	1.21224	1.09384	0.979012	0.725521	0.71012	0.799126	0.0603167
P21399	379	K	Cytoplasmic aconitate hydratase	ACO1	1	0.00287735	62.081	RPQDK(1)VAVSDMK	3	-1.0158	1	0.941	0.914	0.979	1.192	1.019	0.985	1.006	1.014	0.954	1.035	0.986	1.005	0.935388	0.901381	1.02621	1.15169	1.03347	0.9801	0.812186	0.87219	1.04704	0.904499	0.184522
P21399	56	K	Cytoplasmic aconitate hydratase	ACO1	1	1.44769e-07	127.51	NCDEFLVK(1)K	3	2.1427	4	0.786	0.879	0.8	1.23	1.072	1.252	1.006	1.014	0.954	1.035	0.986	1.005	0.781312	0.866864	0.838574	1.18841	1.08722	1.24577	0.657446	0.797321	0.673137	0.706183	0.0028259
P21399	386	K	Cytoplasmic aconitate hydratase	ACO1	1	0.00119761	91.867	VAVSDMK(1)K	2	0.53	3							1.006	1.014	0.954	1.035	0.986	1.005
P21589	67	K	5'-nucleotidase	NT5E	1	2.95923e-05	113.93	LFTK(1)VQQIR	2	0.50533	1	1.122	1.081	1.157	0.876	0.832	0.938	1.09	1.07	1.094	0.925	0.924	0.9	1.02936	1.01028	1.05759	0.947027	0.900433	1.04222	1.08694	1.12199	1.01474	1.07182	0.190416
P21589	536	K	5'-nucleotidase	NT5E	1	0.00151861	86.772	MK(1)VIYPAVEGR	2	-3.9135	2	1.063	0.945	1.043	0.919	0.993	1.051	1.09	1.07	1.094	0.925	0.924	0.9	0.975229	0.883178	0.953382	0.993514	1.07468	1.16778	0.981596	0.821809	0.816407	0.868918	0.0697514
P21589	471	K	5'-nucleotidase	NT5E	1	0.00130807	95.417	VVK(1)LDVLCTK	2	-2.296	1	1.052	1.024	1.046	0.977	0.908	1.004	1.09	1.07	1.094	0.925	0.924	0.9	0.965138	0.957009	0.956124	1.05622	0.982684	1.11556	0.913769	0.973873	0.857084	0.912446	0.0752541
P21589	478	K	5'-nucleotidase	NT5E	1	0.000394143	100.88	LDVLCTK(1)CR	2	-0.54363	1	1.054	0.925	0.972	1.032	1.046	0.998	1.09	1.07	1.094	0.925	0.924	0.9	0.966972	0.864486	0.888483	1.11568	1.13203	1.10889	0.866715	0.763657	0.801237	0.810326	0.00259011
P21796	61	K	Voltage-dependent anion-selective channel protein 1	VDAC1	1	0.00160007	93.166	VTGSLETK(1)YR	2	2.439	1	1.014	1.003	1.022	0.855	1.116	0.995	1.059	1.031	1.027	0.991	0.956	0.942	0.957507	0.972842	0.995131	0.862765	1.16736	1.05626	1.10981	0.833366	0.942124	0.947864	0.581928
P21810	128	K	Biglycan	BGN	1	0.00614652	83.783	ISK(1)IHEK	2	0.7282	2	1.552	1.434	1.487	0.5	0.558	0.466	1.522	1.503	1.546	0.416	0.468	0.456	1.01971	0.954092	0.961837	1.20192	1.19231	1.02193	0.848399	0.800206	0.941197	0.859339	0.0611552
P21810	132	K	Biglycan	BGN	1	9.67286e-06	116.55	IHEK(1)AFSPLR	3	0.70323	1	1.418	1.414	1.458	0.527	0.548	0.62	1.522	1.503	1.546	0.416	0.468	0.456	0.931669	0.940785	0.943079	1.26683	1.17094	1.35965	0.735435	0.803444	0.693619	0.741434	0.00389304
P21980	205	K	Protein-glutamine gamma-glutamyltransferase 2	TGM2	1	4.21696e-05	97.033	FLK(1)NAGR	2	0.18648	1							1.145	1.147	1.163	0.831	0.86	0.871
P21980	265	K	Protein-glutamine gamma-glutamyltransferase 2	TGM2	1	0.000461329	101.6	WK(1)NHGCQR	3	-0.85956	1							1.145	1.147	1.163	0.831	0.86	0.871
P22033	340	K	Methylmalonyl-CoA mutase, mitochondrial	MUT	1	0.00653356	85.744	MFQPK(1)NSK	2	-0.060497	1							1.083	1.071	1.016	0.914	0.917	1.01
P22033	606	K	Methylmalonyl-CoA mutase, mitochondrial	MUT	1	0.0141941	71.379	VHK(1)FMER	3	0.36077	1							1.083	1.071	1.016	0.914	0.917	1.01
P22087	205	K	rRNA 2'-O-methyltransferase fibrillarin	FBL	1	9.89637e-05	113.62	DLINLAK(1)K	2	0.51423	1	0.858	0.968	0.9	1.097	1.025	1.16	0.941	0.955	1.001	1.04	1.049	0.99	0.911796	1.01361	0.899101	1.05481	0.977121	1.17172	0.864419	1.03735	0.767336	0.881655	0.133052
P22087	102	K	rRNA 2'-O-methyltransferase fibrillarin	FBL	1	0.00145157	91.961	GK(1)EDALVTK	3	-1.7575	2	0.759	0.754	0.688	1.249	1.178	1.393	0.941	0.955	1.001	1.04	1.049	0.99	0.806589	0.789529	0.687313	1.20096	1.12297	1.40707	0.671619	0.703069	0.488471	0.612015	0.0064599
P22102	162	K	Trifunctional purine biosynthetic protein adenosine-3	GART	1	0.0242296	70.256	GVIVAK(1)SK	2	-0.16933	1							0.988	1.025	0.941	1.011	0.98	1.025
P22102	111	K	Trifunctional purine biosynthetic protein adenosine-3	GART	1	0.00816961	83.499	FAK(1)EFMDR	2	0.48058	1	0.895	0.946	0.927	1.072	1.086	1.086	0.988	1.025	0.941	1.011	0.98	1.025	0.90587	0.922927	0.985122	1.06034	1.10816	1.05951	0.854324	0.832844	0.929788	0.871719	0.00886314
P22234	120	K	Multifunctional protein ADE2	PAICS	1	0.00402293	83.862	EGYK(1)FYPPK	2	2.046	1	0.88	0.798	0.929	1.117	1.087	1.209	0.992	1.06	1.009	1.003	0.991	0.95	0.887097	0.75283	0.920714	1.11366	1.09687	1.27263	0.79656	0.686343	0.723472	0.735148	0.0154801
P22234	110	K	Multifunctional protein ADE2	PAICS	1	0.00160463	82.008	IATGSFLK(1)R	2	0.18742	1							0.992	1.06	1.009	1.003	0.991	0.95
P22307	177	K	Non-specific lipid-transfer protein	SCP2	1	0.00262537	73.666	YGTK(1)IEHFAK	3	-1.1797	1							1.09	1.044	1.13	0.909	0.882	0.957
P22314	528	K	Ubiquitin-like modifier-activating enzyme 1	UBA1	1	8.649e-08	131.32	LK(1)SDTAAAAVR	2	0.085406	3	0.945	0.954	0.932	1.09	1.027	1.069	1.011	1.015	1.005	0.998	0.994	0.981	0.934718	0.939901	0.927363	1.09218	1.0332	1.0897	0.855824	0.9097	0.851023	0.87151	0.00216324
P22392	124	K	Nucleoside diphosphate kinase B	NME2	1	1.39636e-19	157.68	NIIHGSDSVK(1)SAEK	3	1.082	2	1.078	0.933	1.001	0.983	1.113	0.919	0.961	0.957	1.008	1.055	1.014	1.029	1.12175	0.974922	0.993056	0.931754	1.09763	0.8931	1.20391	0.888204	1.11192	1.05722	0.513894
P22392	39	K	Nucleoside diphosphate kinase B	NME2	1	0.00413458	78.324	LVAMK(1)FLR	2	-2.5358	1	1.051	1.01	0.961	0.981	1.065	0.951	0.961	0.957	1.008	1.055	1.014	1.029	1.09365	1.05538	0.953373	0.929858	1.0503	0.924198	1.17615	1.00484	1.03157	1.06819	0.323528
P22392	26	K	Nucleoside diphosphate kinase B	NME2	1	1.97491e-05	109.66	GLVGEIIK(1)R	2	-0.77109	1	0.975	0.999	0.942	1.055	1.004	1.039	0.961	0.957	1.008	1.055	1.014	1.029	1.01457	1.04389	0.934524	1	0.990138	1.00972	1.01457	1.05428	0.925529	0.997708	0.948216
P22392	12	K	Nucleoside diphosphate kinase B	NME2	1	3.45753e-05	101.32	TFIAIK(1)PDGVQR	2	2.9082	2	0.895	0.919	0.875	1.298	1.008	1.037	0.961	0.957	1.008	1.055	1.014	1.029	0.931322	0.960293	0.868056	1.23033	0.994083	1.00777	0.756968	0.966009	0.861359	0.853808	0.124649
P22413	503	K	Ectonucleotide pyrophosphatase/phosphodiesterase family member 1	ENPP1	1	0.0305241	53.775	LHFAK(1)SDR	3	0.11221	1							0	0	0	0	0	0
P22413	603	K	Ectonucleotide pyrophosphatase/phosphodiesterase family member 1	ENPP1	1	0.0411554	49.466	NPVYTPK(1)HPK	3	0.42771	1							0	0	0	0	0	0
P22626	112	K	Heterogeneous nuclear ribonucleoproteins A2/B1	HNRNPA2B1	0.999967	0.0089478	45.614	EESGKPGAHVTVK(1)K	4	-0.96749	1							0.989	1.007	1.008	1.001	0.969	0.999
P22676	245	K	Calretinin	CALB2	1	3.54259e-05	109.83	K(1)SVMSLAEAGK	3	1.7179	2	0.862	0.852	0.834	1.032	1.185	1.247	0.844	0.894	0.842	1.204	1.106	1.173	1.02133	0.95302	0.990499	0.857143	1.07143	1.06309	1.19155	0.889485	0.93172	0.991038	0.908227
P22694	22	K	cAMP-dependent protein kinase catalytic subunit beta	PRKACB	1	0.00900239	93.374	EFLAK(1)AK	2	0.83847	1							0.977	1.014	1	1.046	0.939	1.035
P22694	310	K	cAMP-dependent protein kinase catalytic subunit beta	PRKACB	1	0.000624188	88.596	K(1)VEAPFIPK	3	0.10688	2	1.057	1.031	1.016	0.978	0.983	0.951	0.977	1.014	1	1.046	0.939	1.035	1.08188	1.01677	1.016	0.93499	1.04686	0.918841	1.15711	0.971254	1.10574	1.07376	0.194358
P22694	24	K	cAMP-dependent protein kinase catalytic subunit beta	PRKACB	1	0.0175226	83.948	AK(1)EDFLK	2	-2.4896	1	0.913	1.157	0.981	1.03	0.898	1.015	0.977	1.014	1	1.046	0.939	1.035	0.934493	1.14103	0.981	0.984704	0.956337	0.980676	0.94901	1.19312	1.00033	1.04614	0.516201
P22694	62	K	cAMP-dependent protein kinase catalytic subunit beta	PRKACB	1	0.00259621	105.39	VMLVK(1)HK	2	-1.0549	2	0.98	1.02	0.96	1.023	1.019	1.01	0.977	1.014	1	1.046	0.939	1.035	1.00307	1.00592	0.96	0.978011	1.0852	0.975845	1.02562	0.926944	0.983762	0.976945	0.581829
P22694	29	K	cAMP-dependent protein kinase catalytic subunit beta	PRKACB	0.999998	0.0133824	67.334	AKEDFLK(1)K	3	-0.45902	1	0.942	1.008	1.054	1.02	0.99	0.994	0.977	1.014	1	1.046	0.939	1.035	0.964176	0.994083	1.054	0.975143	1.05431	0.960386	0.988753	0.942873	1.09747	1.0075	0.858619
P22695	430	K	Cytochrome b-c1 complex subunit 2, mitochondrial	UQCRC2	1	0.00530753	85.161	K(1)FVSGQK	2	-0.96952	1	1.069	0.976	1.064	0.951	1.059	0.902	1.1	1.024	1.034	0.962	0.948	0.969	0.971818	0.953125	1.02901	0.988565	1.11709	0.930857	0.983059	0.853222	1.10545	0.972813	0.668215
P22830	415	K	Ferrochelatase, mitochondrial	FECH	1	1.74182e-07	130.1	ETK(1)SFFTSQQL	3	1.1787	2	0.859	0.962	1.004	1.014	1.073	1.092	1.07	1.082	1.013	0.97	1.003	0.877	0.802804	0.889094	0.991115	1.04536	1.06979	1.24515	0.767968	0.831092	0.795978	0.798443	0.0533324
P23025	141	K	DNA repair protein complementing XP-A cells	XPA	1	0.00790527	83.862	LITK(1)TEAK	2	1.2043	1
P23229	953	K	Integrin alpha-6	ITGA6	1	0.0294565	53.597	K(1)FSLFAER	2	1.353	1	0.874	0.889	1.104	1	1.033	1.105	0.962	0.962	0.945	1.058	1.002	1.039	0.908524	0.924116	1.16825	0.94518	1.03094	1.06352	0.961218	0.896384	1.09848	0.987253	0.894234
P23229	594	K	Integrin alpha-6	ITGA6	1	5.12128e-06	115.91	YTQELTLK(1)R	2	-1.0989	1							0.962	0.962	0.945	1.058	1.002	1.039
P23229	680	K	Integrin alpha-6	ITGA6	1	0.0034674	92.538	LEYK(1)FCTR	2	0.22724	1	0.841	0.802	0.792	1.156	1.197	1.234	0.962	0.962	0.945	1.058	1.002	1.039	0.87422	0.83368	0.838095	1.09263	1.19461	1.18768	0.800108	0.697867	0.705657	0.732678	0.000933066
P23246	421	K	Splicing factor, proline- and glutamine-rich	SFPQ	1	1.49046e-05	109	GIVEFASK(1)PAAR	2	1.0831	5	0.872	0.945	0.9	1.06	1.048	1.182	0.993	1.001	0.998	1.013	0.988	1.015	0.878147	0.944056	0.901804	1.0464	1.06073	1.16453	0.83921	0.890007	0.774391	0.832607	0.0121082
P23246	510	K	Splicing factor, proline- and glutamine-rich	SFPQ	1	0.0155447	73.887	EQVEK(1)NMK	2	1.1688	2	0.987	1.016	0.862	1.092	0.98	1.079	0.993	1.001	0.998	1.013	0.988	1.015	0.993958	1.01499	0.863727	1.07799	0.991903	1.06305	0.922051	1.02327	0.812496	0.916924	0.185024
P23246	332	K	Splicing factor, proline- and glutamine-rich	SFPQ	1	0.00389895	90.709	GK(1)GFGFIK	2	0.85548	1	0.854	0.997	0.973	1.102	1.002	1.078	0.993	1.001	0.998	1.013	0.988	1.015	0.86002	0.996004	0.97495	1.08786	1.01417	1.06207	0.790563	0.982088	0.917972	0.894718	0.0793788
P23246	338	K	Splicing factor, proline- and glutamine-rich	SFPQ	1	0.00612972	75.566	GFGFIK(1)LESR	2	0.71161	1	0.908	0.906	0.879	1.078	1.04	1.203	0.993	1.001	0.998	1.013	0.988	1.015	0.914401	0.905095	0.880762	1.06417	1.05263	1.18522	0.859265	0.85984	0.74312	0.817759	0.0100062
P23284	209	K	Peptidyl-prolyl cis-trans isomerase B	PPIB	0.99989	0.0304106	48.467	IEVEK(1)PFAIAKE	3	-0.83713	1							0.901	0.889	0.895	1.147	1.104	1.127
P23284	116	K	Peptidyl-prolyl cis-trans isomerase B	PPIB	1	2.23592e-10	130.47	GDGTGGK(1)SIYGER	2	0.59073	3	0.843	0.833	0.841	1.156	1.113	1.232	0.901	0.889	0.895	1.147	1.104	1.127	0.935627	0.937008	0.939665	1.00785	1.00815	1.09317	0.928343	0.929431	0.85958	0.904519	0.0252922
P23284	186	K	Peptidyl-prolyl cis-trans isomerase B	PPIB	0.999998	3.16036e-07	130.56	KVESTK(1)TDSR	2	1.2477	3	0.775	0.807	0.812	1.288	1.159	1.187	0.901	0.889	0.895	1.147	1.104	1.127	0.860155	0.907762	0.907263	1.12293	1.04982	1.05324	0.765992	0.864684	0.861403	0.829259	0.00301725
P23284	89	K	Peptidyl-prolyl cis-trans isomerase B	PPIB	1	0.000200943	109.01	GFGYK(1)NSK	3	0.50159	6	0.805	0.773	0.838	1.007	1.59	1.012	0.901	0.889	0.895	1.147	1.104	1.127	0.893452	0.869516	0.936313	0.877942	1.44022	0.897959	1.01767	0.60374	1.04271	0.839298	0.404937
P23284	129	K	Peptidyl-prolyl cis-trans isomerase B	PPIB	1	0.000199036	102.52	FPDENFK(1)LK	2	-1.4303	1	0.894	0.852	0.826	1.141	1.125	1.185	0.901	0.889	0.895	1.147	1.104	1.127	0.992231	0.95838	0.922905	0.994769	1.01902	1.05146	0.997449	0.94049	0.877733	0.937448	0.0690496
P23381	374	K	Tryptophan--tRNA ligase, cytoplasmic	WARS	1	7.41767e-07	124.34	VNK(1)HAFSGGR	2	-0.070378	2	1.169	1.037	1.157	0.874	0.952	0.829	1.136	1.127	1.124	0.892	0.857	0.856	1.02905	0.920142	1.02936	0.979821	1.11085	0.968458	1.05024	0.828321	1.06289	0.973659	0.66939
P23381	256	K	Tryptophan--tRNA ligase, cytoplasmic	WARS	1	2.90269e-05	111.63	IQK(1)HVTFNQVK	3	0.47378	1	1.144	1.026	1.084	0.941	0.942	0.882	1.136	1.127	1.124	0.892	0.857	0.856	1.00704	0.910382	0.964413	1.05493	1.09918	1.03037	0.954603	0.828235	0.935983	0.90496	0.0429205
P23396	75	K	40S ribosomal protein S3	RPS3	1	3.83225e-07	119.22	ELTAVVQK(1)R	2	-2.9754	1							0.956	0.971	0.953	1.042	1.034	1.044
P23396	10	K	40S ribosomal protein S3	RPS3	1	0.000253351	97.734	K(1)FVADGIFK	2	-0.4743	1	0.913	0.913	0.918	1.097	1.037	1.139	0.956	0.971	0.953	1.042	1.034	1.044	0.955021	0.940268	0.963274	1.05278	1.0029	1.091	0.907139	0.937548	0.882931	0.908437	0.0219468
P23526	408	K	Adenosylhomocysteinase	AHCY	1	0.019916	81.95	LTK(1)LTEK	2	-1.9327	1	0.95	1.048	1.067	0.877	1.005	1.046	0.998	0.981	1.036	1.01	0.976	1.008	0.951904	1.0683	1.02992	0.868317	1.02971	1.0377	1.09626	1.03747	0.992507	1.03897	0.588622
P23526	426	K	Adenosylhomocysteinase	AHCY	1	7.33083e-20	125.23	QAQYLGMSCDGPFK(1)PDHYR	3	-0.23746	1	0.932	0.839	0.994	0.948	1.08	1.215	0.998	0.981	1.036	1.01	0.976	1.008	0.933868	0.85525	0.959459	0.938614	1.10656	1.20536	0.994943	0.772892	0.795996	0.845579	0.116996
P23526	204	K	Adenosylhomocysteinase	AHCY	1	0.00202234	79.201	ESLIDGIK(1)R	2	-2.6851	1	0.868	0.859	0.888	1.211	1.092	1.108	0.998	0.981	1.036	1.01	0.976	1.008	0.869739	0.875637	0.857143	1.19901	1.11885	1.09921	0.725381	0.782621	0.779783	0.761623	0.000937643
P23526	186	K	Adenosylhomocysteinase	AHCY	1	9.5838e-07	89.624	VPAINVNDSVTK(1)SK	3	-3.3143	1	1.041	0.965	0.917	1.012	1.055	1.03	0.998	0.981	1.036	1.01	0.976	1.008	1.04309	0.98369	0.885135	1.00198	1.08094	1.02183	1.04102	0.91003	0.866229	0.93789	0.282509
P23526	188	K	Adenosylhomocysteinase	AHCY	1	7.61396e-07	124.12	SK(1)FDNLYGCR	2	-0.41051	3	0.939	0.889	0.965	1.058	1.116	1.053	0.998	0.981	1.036	1.01	0.976	1.008	0.940882	0.906218	0.931467	1.04752	1.14344	1.04464	0.898195	0.792535	0.891661	0.858746	0.0110645
P23527	6	K	Histone H2B type 1-O	HIST1H2BO	1	1.91e-11	105.25	PDPAK(1)SAPAPK(1)K(1)GSK(1)K	4	0.48424	11	0.941	1.045	1.09	1.024	0.972	0.938	0.895	0.904	1.083	1.053	0.985	1.072	1.0514	1.15597	1.00646	0.97246	0.986802	0.875	1.08117	1.17143	1.15024	1.13392	0.0887839
P23527	13	K	Histone H2B type 1-O	HIST1H2BO	1	9.25618e-24	154.69	SAPAPK(1)K(1)GSK(1)K(1)AVTK	3	1.4776	91	0.797	0.799	0.885	1.001	1.537	1.003	0.895	0.904	1.083	1.053	0.985	1.072	0.890503	0.88385	0.817175	0.950617	1.56041	0.935634	0.936763	0.566423	0.873391	0.751896	0.240798
P23527	16	K	Histone H2B type 1-O	HIST1H2BO	1	9.25618e-24	154.69	SAPAPK(1)K(1)GSK(1)K(1)AVTK	3	1.4776	92	0.794	0.808	0.871	1.028	1.486	1.033	0.895	0.904	1.083	1.053	0.985	1.072	0.887151	0.893805	0.804247	0.976258	1.50863	0.963619	0.908726	0.592462	0.834611	0.749659	0.188802
P23527	12	K	Histone H2B type 1-O	HIST1H2BO	1	1.6516e-13	114.7	SAPAPK(1)K(1)GSK(1)K(1)AVTK	3	1.4776	22	0.856	0.894	0.918	1.119	1.17	1.06	0.895	0.904	1.083	1.053	0.985	1.072	0.956425	0.988938	0.847645	1.06268	1.18782	0.988806	0.900013	0.832568	0.857241	0.862225	0.108053
P23527	17	K	Histone H2B type 1-O	HIST1H2BO	1	9.25618e-24	154.69	SAPAPK(1)K(1)GSK(1)K(1)AVTK	3	1.4776	114	0.819	0.82	0.862	1.056	1.411	1.053	0.895	0.904	1.083	1.053	0.985	1.072	0.915084	0.90708	0.795937	1.00285	1.43249	0.982276	0.912484	0.63322	0.810299	0.766061	0.153825
P23527	121	K	Histone H2B type 1-O	HIST1H2BO	1	0.000213658	102.4	AVTK(1)YTSSK	2	-0.38102	5	0.923	0.955	0.915	1.163	1.003	1.062	0.895	0.904	1.083	1.053	0.985	1.072	1.03128	1.05642	0.844875	1.10446	1.01827	0.990672	0.933743	1.03746	0.852831	0.941918	0.466652
P23528	22	K	Cofilin-1	CFL1	1	0.00102134	93.096	K(1)SSTPEEVK	3	-0.35845	3	0.914	0.919	0.843	1.147	1.128	1.074	0.949	0.995	0.986	1.025	1.023	1.027	0.963119	0.923618	0.85497	1.11902	1.10264	1.04576	0.860677	0.837643	0.817555	0.839102	0.0105115
P23528	30	K	Cofilin-1	CFL1	1	0.00565627	71.176	KSSTPEEVK(1)K	3	0.53416	1	0.88	0.935	0.862	1.127	1.09	1.122	0.949	0.995	0.986	1.025	1.023	1.027	0.927292	0.939698	0.874239	1.09951	1.06549	1.0925	0.843367	0.881937	0.800217	0.841511	0.00159509
P23528	144	K	Cofilin-1	CFL1	1	1.03525e-10	124.16	HELQANCYEEVK(1)DR	3	-1.3754	2	0.795	0.873	0.957	1.02	1.386	0.983	0.949	0.995	0.986	1.025	1.023	1.027	0.837724	0.877387	0.970588	0.995122	1.35484	0.957157	0.84183	0.647595	1.01403	0.812097	0.193518
P23528	45	K	Cofilin-1	CFL1	1	0.000253351	97.734	K(1)NIILEEGK	2	0.035129	1	0.846	0.751	0.819	1.317	1.137	1.169	0.949	0.995	0.986	1.025	1.023	1.027	0.891465	0.754774	0.830629	1.28488	1.11144	1.13827	0.693813	0.679097	0.729731	0.700753	0.00619436
P23528	78	K	Cofilin-1	CFL1	1	0.0300317	53.965	MLPDK(1)DCR	2	0.69007	1	1.034	1.021	0.973	0.954	0.97	1.056	0.949	0.995	0.986	1.025	1.023	1.027	1.08957	1.02613	0.986815	0.930732	0.948192	1.02824	1.17066	1.0822	0.959715	1.0672	0.199323
P23528	44	K	Cofilin-1	CFL1	1	3.02922e-24	161.99	AVLFCLSEDK(1)K	2	0.61376	2	0.75	0.762	0.824	1.218	1.209	1.261	0.949	0.995	0.986	1.025	1.023	1.027	0.790306	0.765829	0.8357	1.18829	1.18182	1.22785	0.665077	0.648009	0.680621	0.664775	8.77011e-05
P23634	615	K	Plasma membrane calcium-transporting ATPase 4	ATP2B4	0.999968	0.0346726	54.259	KGEAVPFK(1)NK	3	-0.17016	1	0.905	0.843	0.96	1.072	1.109	1.13	1.056	0.989	1.045	0.991	0.987	0.952	0.857008	0.852376	0.91866	1.08174	1.12361	1.18697	0.792252	0.758607	0.773951	0.774705	0.00240642
P23634	189	K	Plasma membrane calcium-transporting ATPase 4	ATP2B4	1	9.24917e-12	145.81	IEQEQK(1)FSIIR	2	0.036417	1	0.992	0.969	0.941	1.059	1.049	1.01	1.056	0.989	1.045	0.991	0.987	0.952	0.939394	0.979778	0.900478	1.06862	1.06282	1.06092	0.879074	0.921869	0.848768	0.88325	0.00569485
P23634	761	K	Plasma membrane calcium-transporting ATPase 4	ATP2B4	1	3.18909e-05	115.57	SSPTDK(1)HTLVK	2	-0.32426	2	0.996	1.058	1.037	0.95	1	0.965	1.056	0.989	1.045	0.991	0.987	0.952	0.943182	1.06977	0.992344	0.958628	1.01317	1.01366	0.983888	1.05586	0.978976	1.00665	0.880033
P23634	573	K	Plasma membrane calcium-transporting ATPase 4	ATP2B4	1	0.00112506	83.309	K(1)SMSTVIR	2	-0.56925	2	0.97	1.042	0.979	1.002	0.937	1.074	1.056	0.989	1.045	0.991	0.987	0.952	0.918561	1.05359	0.936842	1.0111	0.949341	1.12815	0.908477	1.10981	0.830422	0.94185	0.424383
P23786	189	K	Carnitine O-palmitoyltransferase 2, mitochondrial	CPT2	1	0.00245215	84.522	SDTITFK(1)R	2	-1.1376	1	0.919	0.962	0.96	0.995	1.116	1.056	0.97	0.947	0.959	1.062	1.04	1.061	0.947423	1.01584	1.00104	0.936911	1.07308	0.995287	1.01122	0.94666	1.00578	0.986367	0.77463
P23921	414	K	Ribonucleoside-diphosphate reductase large subunit	RRM1	1	0.0279111	41.56	K(1)SNQQNLGTIK	2	-1.492	1							0.831	1.004	0.795	1.166	1.013	1.199
P23946	196	K	Chymase	CMA1	0.997297	0.0123826	74.464	K(0.003)TK(0.997)SAFK	3	-0.72508	1	0.787	0.717	0.814	1.233	1.124	1.35	0.809	0.908	0.807	1.251	1.068	1.163	0.972806	0.789648	1.00867	0.985612	1.05243	1.16079	0.987007	0.750306	0.868954	0.866292	0.168344
P24043	1973	K	Laminin subunit alpha-2	LAMA2	1	0.00147549	100.98	GCLQK(1)SFR	2	-1.0586	1	0.62	0.565	0.592	1.455	1.354	1.456	0.746	0.77	0.714	1.252	1.256	1.259	0.831099	0.733766	0.829132	1.16214	1.07803	1.15647	0.715145	0.680658	0.716948	0.704813	0.00135761
P24539	162	K	ATP synthase F(0) complex subunit B1, mitochondrial	ATP5F1	1	4.61396e-06	116.13	SQQALVQK(1)R	2	0.47331	1	0.974	1.18	1.097	0.897	0.96	0.885	1.043	1.058	1.058	0.93	0.914	0.97	0.933845	1.11531	1.03686	0.964516	1.05033	0.912371	0.9682	1.06187	1.13645	1.05425	0.46854
P24557	375	K	Thromboxane-A synthase	TBXAS1	1	0.00790527	83.862	EVDVFK(1)EK	2	0.26156	1
P24593	164	K	Insulin-like growth factor-binding protein 5	IGFBP5	1	0.00328545	52.814	LTQSK(1)FVGGAENTAHPR	3	1.3784	1	1.137	0.998	0.924	0.918	1	1.041	1.07	1.147	1.126	0.884	0.975	0.804	1.06262	0.870096	0.820604	1.03846	1.02564	1.29478	1.02326	0.848344	0.633781	0.819713	0.152959
P24666	156	K	Low molecular weight phosphotyrosine protein phosphatase	ACP1	1	0.00988692	91.906	AFLEK(1)AH	2	-1.0674	1							1.121	1.028	1.02	0.927	0.981	0.954
P24666	108	K	Low molecular weight phosphotyrosine protein phosphatase	ACP1	1	0.0109679	79.659	SNQVK(1)TCK	2	-0.12989	1	0.989	0.968	1.048	0.997	0.974	1.036	1.121	1.028	1.02	0.927	0.981	0.954	0.882248	0.941634	1.02745	1.07551	0.992864	1.08595	0.820305	0.948402	0.946128	0.903942	0.120937
P24752	202	K	Acetyl-CoA acetyltransferase, mitochondrial	ACAT1	1	4.78318e-08	106.26	IHMGSCAENTAK(1)K	3	-1.276	2							1.017	1.062	1.09	0.937	0.918	0.949
P24752	257	K	Acetyl-CoA acetyltransferase, mitochondrial	ACAT1	0.999998	1.8265e-07	99.392	GQPDVVVKEDEEYK(1)R	3	0.76558	1							1.017	1.062	1.09	0.937	0.918	0.949
P25098	170	K	Beta-adrenergic receptor kinase 1	GRK2	1	0.00153395	71.066	FIESDK(1)FTR	2	1.7847	1							0	0	0	0	0	0
P25098	399	K	Beta-adrenergic receptor kinase 1	GRK2	0.992957	0.00233706	80.69	TK(0.007)DK(0.993)HEIDR	3	2.0243	1	1.066	1.005	0.99	0.905	0.924	1.116	0	0	0	0	0	0
P25311	198	K	Zinc-alpha-2-glycoprotein	AZGP1	1	0.0109679	79.659	YSK(1)NILDR	2	-1.5935	1	1.028	1.099	1.046	0.917	0.943	0.969	1.119	1.07	1.149	0.873	0.884	0.877	0.918677	1.0271	0.910357	1.0504	1.06674	1.1049	0.874597	0.962841	0.823925	0.886436	0.0407285
P25685	217	K	DnaJ homolog subfamily B member 1	DNAJB1	1	0.0135657	58.699	EGTK(1)ITFPK	3	4.2185	1							0.99	0.965	1.007	1.037	1.01	0.958
P25685	3	K	DnaJ homolog subfamily B member 1	DNAJB1	1	0.000818789	80.96	GK(1)DYYQTLGLAR	2	-2.186	1	0.999	0.939	1.014	0.956	1.149	0.961	0.99	0.965	1.007	1.037	1.01	0.958	1.00909	0.973057	1.00695	0.92189	1.13762	1.00313	1.09459	0.855342	1.00381	0.975986	0.721084
P25685	248	K	DnaJ homolog subfamily B member 1	DNAJB1	1	2.6121e-05	103.26	DKPHNIFK(1)R	4	-1.065	1	0.841	1.082	0.962	1.134	0.926	1.054	0.99	0.965	1.007	1.037	1.01	0.958	0.849495	1.12124	0.955313	1.09354	0.916832	1.10021	0.776831	1.22295	0.868301	0.940677	0.569157
P25705	261	K	ATP synthase subunit alpha, mitochondrial	ATP5A1	1	1.92099e-06	117.28	STVAQLVK(1)R	2	-1.5244	1	1	0.957	0.967	0.985	1.088	1.019	1.006	1.01	1.018	0.979	0.985	1.003	0.994036	0.947525	0.949902	1.00613	1.10457	1.01595	0.987981	0.857823	0.934987	0.92478	0.0871676
P25705	498	K	ATP synthase subunit alpha, mitochondrial	ATP5A1	1	0.000210315	107.09	GYLDK(1)LEPSK	2	0.35996	2	0.936	1.118	1.062	0.898	0.957	1.018	1.006	1.01	1.018	0.979	0.985	1.003	0.930417	1.10693	1.04322	0.917263	0.971574	1.01496	1.01434	1.13932	1.02785	1.06088	0.373263
P25705	239	K	ATP synthase subunit alpha, mitochondrial	ATP5A1	1	3.36292e-07	120.86	FNDGSDEK(1)K	2	0.80637	1	1.034	1.011	0.995	0.947	0.987	1.036	1.006	1.01	1.018	0.979	0.985	1.003	1.02783	1.00099	0.977407	0.967314	1.00203	1.0329	1.06256	0.998962	0.946273	1.00133	0.958344
P25705	218	K	ATP synthase subunit alpha, mitochondrial	ATP5A1	1	2.2664e-11	105.39	QTGK(1)TSIAIDTIINQK	3	2.4091	1	0.986	1.049	1.07	0.891	0.896	1.102	1.006	1.01	1.018	0.979	0.985	1.003	0.980119	1.03861	1.05108	0.910112	0.909645	1.0987	1.07692	1.14178	0.956655	1.05186	0.491123
P25787	53	K	Proteasome subunit alpha type-2	PSMA2	1	8.30629e-05	106.38	QK(1)SILYDER	2	2.8379	1	1.066	0.927	0.96	1.004	1.029	1.037	1.069	1.003	1.131	0.946	0.976	0.946	0.997194	0.924227	0.848806	1.06131	1.0543	1.09619	0.939587	0.876624	0.774321	0.862513	0.0302446
P25788	174	K	Proteasome subunit alpha type-3	PSMA3	1	2.53496e-05	107.79	QAAK(1)TEIEK	3	0.41031	2	0.966	0.912	0.897	1.135	1.121	1	0.971	1.013	1.013	1	0.996	1.015	0.994851	0.900296	0.885489	1.135	1.1255	0.985222	0.87652	0.799906	0.898771	0.856707	0.0591833
P25788	179	K	Proteasome subunit alpha type-3	PSMA3	1	6.66419e-05	108.7	TEIEK(1)LQMK	2	-0.46427	3	0.85	0.898	0.865	1.196	1.078	1.134	0.971	1.013	1.013	1	0.996	1.015	0.875386	0.886476	0.853899	1.196	1.08233	1.11724	0.731928	0.819044	0.764293	0.770345	0.00174551
P25788	57	K	Proteasome subunit alpha type-3	PSMA3	0.999995	0.000544804	72.321	LVLSK(1)LYEEGSNKR	3	1.8032	1	0.898	0.871	1.133	0.97	1.056	1.078	0.971	1.013	1.013	1	0.996	1.015	0.92482	0.859822	1.11846	0.97	1.06024	1.06207	0.953422	0.810969	1.0531	0.938813	0.491669
P25788	192	K	Proteasome subunit alpha type-3	PSMA3	1	0.00353805	92.239	DIVK(1)EVAK	2	1.6018	1							0.971	1.013	1.013	1	0.996	1.015
P25789	238	K	Proteasome subunit alpha type-4	PSMA4	1	0.000716043	98.048	EVEQLIK(1)K	2	-0.55714	1	0.985	0.946	1.008	1.06	1.083	0.939	1	1.015	0.984	1.006	1.001	1.011	0.985	0.93202	1.02439	1.05368	1.08192	0.928783	0.934821	0.861451	1.10294	0.959871	0.491044
P25789	239	K	Proteasome subunit alpha type-4	PSMA4	1	4.05107e-08	130.1	K(1)HEEEEAKAER	4	-0.67669	3	1.001	1.002	1.026	1.057	0.993	0.938	1	1.015	0.984	1.006	1.001	1.011	1.001	0.987192	1.04268	1.0507	0.992008	0.927794	0.952702	0.995145	1.12383	1.02033	0.634842
P25789	199	K	Proteasome subunit alpha type-4	PSMA4	1	9.16659e-05	113.24	VLNK(1)TMDVSK	2	0.26414	5	0.927	0.961	0.999	1.019	1.033	1.068	1	1.015	0.984	1.006	1.001	1.011	0.927	0.946798	1.01524	1.01292	1.03197	1.05638	0.915174	0.917468	0.96106	0.931567	0.0748006
P26038	538	K	Moesin	MSN	1	0.000120003	80.746	K(1)TANDMIHAENMR	3	0.33609	3	1.051	1.007	0.88	1.005	1.028	1.046	0.997	0.995	1.016	0.999	1.01	1.007	1.05416	1.01206	0.866142	1.00601	1.01782	1.03873	1.04787	0.994339	0.833848	0.957489	0.494278
P26038	143	K	Moesin	MSN	1	3.1108e-05	90.689	EVHK(1)SGYLAGDK	3	-1.0331	2	0.979	0.972	0.946	1.096	1.055	0.976	0.997	0.995	1.016	0.999	1.01	1.007	0.981946	0.976884	0.931102	1.0971	1.04455	0.969215	0.89504	0.935216	0.960676	0.92898	0.143004
P26038	79	K	Moesin	MSN	1	6.24386e-05	109.29	ESPLLFK(1)FR	2	0.58381	1	0.93	1.044	1.095	1.081	0.95	0.912	0.997	0.995	1.016	0.999	1.01	1.007	0.932798	1.04925	1.07776	1.08208	0.940594	0.90566	0.86204	1.11551	1.19002	1.04489	0.564298
P26196	104	K	Probable ATP-dependent RNA helicase DDX6	DDX6	1	1.58702e-24	168.82	GNEFEDYCLK(1)R	3	0.12292	2	0.905	0.786	0.893	1.121	1.196	1.128	1.059	1.062	1.021	0.958	0.972	0.949	0.85458	0.740113	0.874633	1.17015	1.23045	1.18862	0.730319	0.601497	0.735839	0.687984	0.0012066
P26196	86	K	Probable ATP-dependent RNA helicase DDX6	DDX6	1	0.00417507	82.069	IK(1)TSDVTSTK	2	0.68232	1	0.905	0.919	0.951	1.035	1.066	1.134	1.059	1.062	1.021	0.958	0.972	0.949	0.85458	0.865348	0.93144	1.08038	1.09671	1.19494	0.791002	0.789042	0.779485	0.786283	0.00507756
P26368	70	K	Splicing factor U2AF 65 kDa subunit	U2AF2	1	1.5031e-07	126.48	GAK(1)EEHGGLIR	3	0.59074	3	1.048	0.891	0.922	1.04	0.976	1.146	0.978	0.934	0.994	1.068	1.035	1.033	1.07157	0.953961	0.927565	0.973783	0.942995	1.10939	1.10042	1.01163	0.836104	0.975855	0.736907
P26368	462	K	Splicing factor U2AF 65 kDa subunit	U2AF2	1	8.55775e-09	103.83	VVVTK(1)YCDPDSYHR	3	1.1819	1							0.978	0.934	0.994	1.068	1.035	1.033
P26373	123	K	60S ribosomal protein L13	RPL13	1	0.000187278	90.15	SK(1)LILFPR	2	2.4398	1							0.882	0.951	0.89	1.124	1.072	1.121
P26373	88	K	60S ribosomal protein L13	RPL13	1	0.0108762	86.866	VAGIHK(1)K	3	0.36909	1	0.836	0.782	0.854	1.202	1.228	1.13	0.882	0.951	0.89	1.124	1.072	1.121	0.947846	0.822292	0.959551	1.0694	1.14552	1.00803	0.886338	0.717832	0.951908	0.846955	0.0500919
P26373	105	K	60S ribosomal protein L13	RPL13	1	4.27762e-13	137.75	NK(1)STESLQANVQR	2	1.7708	1	0.856	0.964	0.731	1.164	1.157	1.144	0.882	0.951	0.89	1.124	1.072	1.121	0.970522	1.01367	0.821348	1.03559	1.07929	1.02052	0.93717	0.9392	0.804835	0.894796	0.145165
P26440	75	K	Isovaleryl-CoA dehydrogenase, mitochondrial	IVD	1	0.0238881	70.399	SNEFK(1)NLR	2	0.55694	1							1.025	1.052	1.053	0.919	0.929	0.953
P26447	48	K	Protein S100-A4	S100A4	1	0.00546241	69.375	ELPSFLGK(1)R	2	1.8936	1	1.191	1.146	0.948	0.801	0.93	0.987	1.182	1.185	1.173	0.794	0.83	0.787	1.00761	0.967089	0.808184	1.00882	1.12048	1.25413	0.998809	0.863101	0.644418	0.822505	0.0988401
P26583	59	K	High mobility group protein B2	HMGB2	1	0.00370071	91.549	SK(1)FEDMAK	2	0.0224	1	0.906	0.927	0.81	1.119	1.126	1.131	0.886	0.912	0.895	1.114	1.09	1.11	1.02257	1.01645	0.905028	1.00449	1.03303	1.01892	1.018	0.98395	0.888224	0.96323	0.392046
P26583	114	K	High mobility group protein B2	HMGB2	1	1.41565e-11	115.73	IK(1)SEHPGLSIGDTAK	3	0.012199	1	0.985	0.878	0.771	0.998	1.275	1.117	0.886	0.912	0.895	1.114	1.09	1.11	1.11174	0.962719	0.861453	0.895871	1.16972	1.00631	1.24096	0.823031	0.856054	0.95573	0.695606
P26599	402	K	Polypyrimidine tract-binding protein 1	PTBP1	1	0.00829438	78.616	LHGK(1)PIR	3	0.074794	1	0.901	1.01	1.093	1.066	1.124	0.825	1.021	0.988	0.949	0.996	1.006	1.019	0.882468	1.02227	1.15174	1.07028	1.1173	0.809617	0.82452	0.914947	1.42257	1.01978	0.880442
P26599	137	K	Polypyrimidine tract-binding protein 1	PTBP1	1	4.23876e-11	134.04	ELK(1)TDSSPNQAR	3	-1.8427	2	0.945	0.931	0.977	1.108	0.952	1.102	1.021	0.988	0.949	0.996	1.006	1.019	0.925563	0.942308	1.0295	1.11245	0.946322	1.08145	0.832004	0.995758	0.951965	0.922665	0.250751
P26599	528	K	Polypyrimidine tract-binding protein 1	PTBP1	1	0.00205586	98.523	VSFSK(1)STI	2	0.25169	2	1.217	1.218	0.917	0.855	0.956	0.848	1.021	0.988	0.949	0.996	1.006	1.019	1.19197	1.23279	0.96628	0.858434	0.950298	0.832188	1.38854	1.29727	1.16113	1.28404	0.0503511
P26599	368	K	Polypyrimidine tract-binding protein 1	PTBP1	1	0.00633578	97.798	VK(1)ILFNK	3	2.0868	2	0.854	0.822	0.916	1.193	1.108	1.133	1.021	0.988	0.949	0.996	1.006	1.019	0.836435	0.831984	0.965227	1.19779	1.10139	1.11187	0.698314	0.755393	0.868108	0.772091	0.00827075
P26599	485	K	Polypyrimidine tract-binding protein 1	PTBP1	1	0.000943896	113.7	GFK(1)FFQK	2	1.324	1	0.939	0.928	0.94	1.043	1.038	1.126	1.021	0.988	0.949	0.996	1.006	1.019	0.919687	0.939271	0.990516	1.04719	1.03181	1.105	0.878243	0.910315	0.896391	0.894935	0.022113
P26640	246	K	Valine--tRNA ligase	VARS	0.999722	0.00055188	93.345	EKLEK(1)FQQK	3	0.86512	1	0.811	0.98	1.005	1.045	1.071	1.088	0.993	1.008	0.981	0.997	0.999	1.022	0.816717	0.972222	1.02446	1.04814	1.07207	1.06458	0.779203	0.906863	0.962319	0.883386	0.119953
P26640	432	K	Valine--tRNA ligase	VARS	1	0.026261	73.039	IYHQLK(1)K	3	2.3195	1							0.993	1.008	0.981	0.997	0.999	1.022
P26641	294	K	Elongation factor 1-gamma	EEF1G	1	3.8059e-18	161.19	STFVLDEFK(1)R	2	2.4387	1	0.838	0.878	0.876	1.088	1.173	1.161	0.94	0.909	0.966	1.044	1.053	1.065	0.891489	0.965897	0.906832	1.04215	1.11396	1.09014	0.855436	0.867084	0.831849	0.851512	0.0065859
P26641	434	K	Elongation factor 1-gamma	EEF1G	1	7.56509e-07	123.86	AFNQGK(1)IFK	2	-0.62354	1	0.961	0.946	0.978	1.151	1.053	0.939	0.94	0.909	0.966	1.044	1.053	1.065	1.02234	1.0407	1.01242	1.10249	1	0.88169	0.927301	1.0407	1.14827	1.03059	0.660861
P26641	220	K	Elongation factor 1-gamma	EEF1G	1	0.00152074	88.392	K(1)FAETQPK	3	0.30292	2	0.884	0.843	0.78	1.122	1.171	1.222	0.94	0.909	0.966	1.044	1.053	1.065	0.940426	0.927393	0.807453	1.07471	1.11206	1.14742	0.875048	0.833941	0.703713	0.802375	0.00966496
P26651	105	K	mRNA decay activator protein ZFP36	ZFP36	1	0.014172	86.744	YK(1)TELCR	2	-0.34066	1	0.787	0.726	0.856	1.302	1.167	1.196
P27338	363	K	Amine oxidase [flavin-containing] B	MAOB	1	0.00225179	85.355	K(1)LCELYAK	3	-1.8219	2	0.842	0.907	0.906	1.195	1.08	1.088	0.911	0.948	0.964	1.069	1.032	1.092	0.924259	0.956751	0.939834	1.11787	1.04651	0.996337	0.826806	0.914229	0.943289	0.89247	0.036047
P27338	209	K	Amine oxidase [flavin-containing] B	MAOB	1	6.65007e-08	121.45	K(1)FVGGSGQVSER	3	0.47784	2	0.908	0.924	0.786	1.113	1.188	1.101	0.911	0.948	0.964	1.069	1.032	1.092	0.996707	0.974684	0.815353	1.04116	1.15116	1.00824	0.957304	0.846695	0.808688	0.870704	0.126458
P27338	95	K	Amine oxidase [flavin-containing] B	MAOB	1	0.00489494	90.709	GK(1)SYPFR	3	-0.40672	3	0.869	0.868	0.918	1.035	1.29	1.038	0.911	0.948	0.964	1.069	1.032	1.092	0.953897	0.915612	0.952282	0.968195	1.25	0.950549	0.985233	0.732489	1.00182	0.890508	0.302537
P27348	120	K	14-3-3 protein theta	YWHAQ	1	0.00259621	105.39	VFYLK(1)MK	2	-2.414	1	0.815	0.854	1.001	1.133	1.004	1.204	0.958	0.965	0.99	1.05	0.996	1.033	0.850731	0.884974	1.01111	1.07905	1.00803	1.16554	0.788409	0.877923	0.867506	0.844494	0.0648818
P27348	85	K	14-3-3 protein theta	YWHAQ	1	0.00895834	82.417	EK(1)VESELR	2	0.82504	1							0.958	0.965	0.99	1.05	0.996	1.033
P27361	298	K	Mitogen-activated protein kinase 3	MAPK3	1	0.024774	70.028	LFPK(1)SDSK	2	-1.4731	1	1.061	1.12	0.873	0.952	0.994	1.007	1.026	1.07	1.039	0.941	0.99	0.927	1.03411	1.04673	0.840231	1.01169	1.00404	1.0863	1.02216	1.04252	0.77348	0.941665	0.448109
P27635	13	K	60S ribosomal protein L10	RPL10	0.997094	0.0126736	61.78	YCK(0.997)NK(0.003)PYPK	3	-0.061471	1	0.811	0.789	0.863	1.276	1.152	1.142	0.974	0.975	1.01	1	1.054	1.047	0.832649	0.809231	0.854455	1.276	1.09298	1.09074	0.652546	0.74039	0.783376	0.721544	0.00690091
P27635	78	K	60S ribosomal protein L10	RPL10	1	0.00144343	91.867	YMVK(1)SCGK	2	-0.92708	7	0.79	0.802	0.838	1.21	1.187	1.196	0.974	0.975	1.01	1	1.054	1.047	0.811088	0.822564	0.829703	1.21	1.12619	1.14231	0.670321	0.730398	0.726337	0.708167	0.000208599
P27658	637	K	Collagen alpha-1(VIII) chain	COL8A1	1	0.00519365	81.263	FNK(1)LLYNGR	2	0.522	1	1.222	1.174	1.284	0.787	0.751	0.784	1.286	1.152	1.102	0.817	0.85	0.809	0.950233	1.0191	1.16515	0.96328	0.883529	0.969098	0.986456	1.15344	1.20231	1.11313	0.199229
P27694	163	K	Replication protein A 70 kDa DNA-binding subunit	RPA1	1	2.29243e-11	143.97	AYGASK(1)TFGK	2	0.085519	3	1.057	1.006	1.049	0.987	0.933	0.983	0.989	1.015	1.028	1.008	0.977	1.008	1.06876	0.991133	1.02043	0.979167	0.954964	0.975198	1.0915	1.03787	1.04638	1.05877	0.0751039
P27694	577	K	Replication protein A 70 kDa DNA-binding subunit	RPA1	1	3.84252e-43	194.06	VK(1)VETYNDESR	2	1.346	1	0.987	0.893	0.963	1.031	1.035	1.108	0.989	1.015	1.028	1.008	0.977	1.008	0.997978	0.879803	0.93677	1.02282	1.05937	1.09921	0.975714	0.8305	0.852224	0.884692	0.0395683
P27695	197	K	DNA-(apurinic or apyrimidinic site) lyase	APEX1	1	0.00820107	83.456	FLK(1)GLASR	2	-0.3338	1	0.862	0.967	0.91	1.19	0.983	1.104	0.973	0.961	0.958	1.029	1.051	1.038	0.88592	1.00624	0.949896	1.15646	0.9353	1.06358	0.76606	1.07585	0.893108	0.900712	0.225442
P27695	228	K	DNA-(apurinic or apyrimidinic site) lyase	APEX1	1	0.00112722	84.605	K(1)NAGFTPQER	2	0.86595	1							0.973	0.961	0.958	1.029	1.051	1.038
P27695	58	K	DNA-(apurinic or apyrimidinic site) lyase	APEX1	1	5.27293e-05	113.99	TSPSGK(1)PATLK	2	0.012281	2	0.85	0.918	0.892	1.105	1.112	1.135	0.973	0.961	0.958	1.029	1.051	1.038	0.873587	0.955255	0.931106	1.07386	1.05804	1.09345	0.813503	0.902853	0.851532	0.855706	0.0041317
P27708	1325	K	CAD protein	CAD	1	0.00100171	97.779	NK(1)SELLPTVR	2	1.1262	1	0.908	0.892	1.03	1.087	1.058	1.044	1.072	0.966	0.986	1.037	0.965	0.99	0.847015	0.923395	1.04462	1.04822	1.09637	1.05455	0.808054	0.842227	0.990592	0.879936	0.0977161
P27708	2036	K	CAD protein	CAD	1	2.8089e-07	95.854	HPQPGAVELAAK(1)HCR	3	-0.45357	2	0.855	0.958	0.834	1.255	1.003	1.115	1.072	0.966	0.986	1.037	0.965	0.99	0.797575	0.991718	0.845842	1.21022	1.03938	1.12626	0.659032	0.954146	0.751016	0.780581	0.0319313
P27797	153	K	Calreticulin	CALR	1	0.000536727	109.71	GK(1)NVLINK	2	1.0205	1	0.846	0.873	0.832	1.179	1.136	1.154	0.853	0.853	0.877	1.126	1.094	1.146	0.991794	1.02345	0.948689	1.04707	1.03839	1.00698	0.947209	0.985608	0.942112	0.958443	0.159864
P27824	233	K	Calnexin	CANX	1	0.0158531	69.716	TYFTDK(1)K	2	0.21669	1							0.934	0.972	0.951	1.056	1.034	1.068
P27824	127	K	Calnexin	CANX	1	1.24254e-06	118.28	AK(1)HHAISAK	3	1.8806	4	0.889	0.898	0.927	1.177	1.048	1.084	0.934	0.972	0.951	1.056	1.034	1.068	0.95182	0.923868	0.974763	1.11458	1.01354	1.01498	0.853969	0.911527	0.960376	0.906891	0.0558151
P27824	217	K	Calnexin	CANX	1	2.09391e-05	114.86	TGIYEEK(1)HAK	3	-0.91935	2	1.01	0.923	0.858	1.009	1.312	0.919	0.934	0.972	0.951	1.056	1.034	1.068	1.08137	0.949588	0.902208	0.955492	1.26886	0.860487	1.13174	0.74838	1.04849	0.950833	0.726117
P27824	515	K	Calnexin	CANX	1	0.00853937	63.944	QTSGMEYK(1)K	2	0.37083	1	0.807	0.849	0.879	1.164	1.161	1.157	0.934	0.972	0.951	1.056	1.034	1.068	0.864026	0.873457	0.92429	1.10227	1.12282	1.08333	0.783858	0.777911	0.853191	0.804543	0.000599251
P28070	201	K	Proteasome subunit beta type-4	PSMB4	1	0.00508896	52.149	EVLEK(1)QPVLSQTEAR	3	-1.8626	1							0.986	1.009	0.935	1.037	0.968	1.072
P28072	67	K	Proteasome subunit beta type-6	PSMB6	1	0.00718447	63.611	VTDK(1)LTPIHDR	3	3.3289	1	1.04	0.841	0.858	1.05	1.185	1.059	0.969	0.957	0.943	1.127	1.025	1.028	1.07327	0.878788	0.909862	0.931677	1.1561	1.03016	1.15198	0.760133	0.883228	0.917891	0.390186
P28161	92	K	Glutathione S-transferase Mu 2	GSTM2	0.999348	0.0378435	41.088	K(0.001)HNLCGESEK(0.999)EQIR	3	1.3993	1							1.055	1.022	1.047	0.957	0.941	0.948
P28161	83	K	Glutathione S-transferase Mu 2	GSTM2	1	3.05285e-07	122.33	K(1)HNLCGESEK	2	0.0033875	2	0.97	0.99	0.976	1.044	0.985	1.049	1.055	1.022	1.047	0.957	0.941	0.948	0.919431	0.968689	0.932187	1.09091	1.04676	1.10654	0.842812	0.925417	0.842434	0.869336	0.00367525
P28330	338	K	Long-chain specific acyl-CoA dehydrogenase, mitochondrial	ACADL	1	0.00287694	65.043	LAELK(1)THICVTR	3	2.5026	1							1.118	0.981	1.147	1.02	0.869	0.89
P28347	370	K	Transcriptional enhancer factor TEF-1	TEAD1	1	0.0220213	66.073	LK(1)HLPEK	3	-0.11483	1	0.845	0.869	0.83	1.136	1.176	1.162	0	0	0	0	0	0
P28347	57	K	Transcriptional enhancer factor TEF-1	TEAD1	1	0.0049734	78.556	K(1)IILSDEGK	3	-1.0758	1							0	0	0	0	0	0
P28347	108	K	Transcriptional enhancer factor TEF-1	TEAD1	1	0.00487875	86.833	DFHSK(1)LK	3	0.64926	1	0.841	0.839	0.907	1.213	1.02	1.201	0	0	0	0	0	0
P28906	203	K	Hematopoietic progenitor cell antigen CD34	CD34	1	0.00974515	61.815	TSSCAEFK(1)K	2	0.96811	1	0.639	0.792	0.814	1.294	1.174	1.3
P29084	199	K	Transcription initiation factor IIE subunit beta	GTF2E2	1	0.000848978	96.342	K(1)ILFFNDK	2	-1.6688	1							0	0	0	0	0	0
P29350	257	K	Tyrosine-protein phosphatase non-receptor type 6	PTPN6	1	3.4957e-05	103.88	QEVK(1)NLHQR	3	-0.71201	1							0	0	0	0	0	0
P29350	277	K	Tyrosine-protein phosphatase non-receptor type 6	PTPN6	1	0.0227382	54.005	YK(1)NILPFDHSR	3	-0.43057	1							0	0	0	0	0	0
P29401	6	K	Transketolase	TKT	1	0.00278157	45.764	MESYHK(1)PDQQK(1)LQALK	3	-0.62521	2							0.902	0.931	0.954	1.096	1.06	1.069
P29401	538	K	Transketolase	TKT	1	1.26379e-05	110.38	VLDPFTIK(1)PLDR	2	-1.3478	1	0.833	0.947	0.908	1.142	1.191	0.997	0.902	0.931	0.954	1.096	1.06	1.069	0.923503	1.01719	0.951782	1.04197	1.12358	0.932647	0.886304	0.905304	1.02052	0.933596	0.329906
P29401	11	K	Transketolase	TKT	1	0.00278157	45.438	MESYHK(1)PDQQK(1)LQALK	3	-0.62521	1							0.902	0.931	0.954	1.096	1.06	1.069
P29401	314	K	Transketolase	TKT	1	0.0155447	73.887	VGDK(1)IATR	2	-0.75598	1	0.897	0.75	0.826	1.242	1.2	1.125	0.902	0.931	0.954	1.096	1.06	1.069	0.994457	0.805585	0.865828	1.13321	1.13208	1.05239	0.877556	0.7116	0.822729	0.803536	0.0245378
P29401	543	K	Transketolase	TKT	1	0.00443549	76.282	K(1)LILDSAR	2	-2.3405	1							0.902	0.931	0.954	1.096	1.06	1.069
P29401	59	K	Transketolase	TKT	1	0.00858244	79.469	YK(1)SQDPR	3	0.90318	2	1.204	0.794	1.004	0.811	1.405	0.826	0.902	0.931	0.954	1.096	1.06	1.069	1.33481	0.852846	1.05241	0.739964	1.32547	0.772685	1.80389	0.643429	1.36202	1.14163	0.600361
P29401	352	K	Transketolase	TKT	1	3.27401e-17	157.03	NSTFSEIFK(1)K	2	-1.6522	5	0.866	0.867	0.866	1.182	1.136	1.109	0.902	0.931	0.954	1.096	1.06	1.069	0.960089	0.931257	0.907757	1.07847	1.0717	1.03742	0.890235	0.868954	0.875015	0.878127	0.00280356
P29401	232	K	Transketolase	TKT	1	1.6469e-07	98.943	AFGQAK(1)HQPTAIIAK	4	0.14563	2	0.861	0.867	0.958	1.074	1.076	1.177	0.902	0.931	0.954	1.096	1.06	1.069	0.954545	0.931257	1.00419	0.979927	1.01509	1.10103	0.974099	0.917409	0.912049	0.933446	0.176572
P29401	144	K	Transketolase	TKT	1	2.04435e-05	124.81	YFDK(1)ASYR	2	0.93288	3	0.876	0.841	0.886	1.15	1.16	1.112	0.902	0.931	0.954	1.096	1.06	1.069	0.971175	0.90333	0.928721	1.04927	1.09434	1.04022	0.925572	0.825456	0.892808	0.880456	0.00807305
P29536	273	K	Leiomodin-1	LMOD1	1	0.00938748	78.098	K(1)NEPLHEK	3	1.0896	1							0.992	0.973	0.895	1.037	1.039	1.006
P29536	432	K	Leiomodin-1	LMOD1	1	1.74888e-13	136.93	HICGGK(1)TEMEIAK	3	1.7014	1	0.774	0.712	0.742	1.348	1.215	1.248	0.992	0.973	0.895	1.037	1.039	1.006	0.780242	0.731757	0.82905	1.2999	1.16939	1.24056	0.600231	0.625758	0.668289	0.631036	0.000632017
P29536	477	K	Leiomodin-1	LMOD1	1	0.0146936	48.442	NMDK(1)QRQK(1)R	2	-2.9912	1	0.88	1.084	0.829	1.142	0.983	1.089	0.992	0.973	0.895	1.037	1.039	1.006	0.887097	1.11408	0.926257	1.10125	0.946102	1.0825	0.805534	1.17755	0.855661	0.935324	0.473799
P29536	473	K	Leiomodin-1	LMOD1	1	0.0146936	48.442	NMDK(1)QRQK(1)R	2	-2.9912	1	0.88	1.084	0.829	1.142	0.983	1.089	0.992	0.973	0.895	1.037	1.039	1.006	0.887097	1.11408	0.926257	1.10125	0.946102	1.0825	0.805534	1.17755	0.855661	0.935324	0.473799
P29558	97	K	RNA-binding motif, single-stranded-interacting protein 1	RBMS1	1	2.80644e-05	106.68	AILDK(1)TTNK	3	-2.5258	2	0.901	0.913	0.892	1.104	1.062	1.142	0.993	1.077	0.945	1.003	1.068	0.928	0.907351	0.847725	0.943915	1.1007	0.994382	1.2306	0.824342	0.852515	0.767035	0.81156	0.0473779
P29590	183	K	Protein PML	PML	1	2.75475e-06	92.039	K(1)TNNIFCSNPNHR	3	-0.11482	1	0.831	0.886	1.099	1.076	1.15	0.972	1.03	1.008	1.017	1	0.971	0.995	0.806796	0.878968	1.08063	1.076	1.18435	0.976884	0.749811	0.742155	1.1062	0.854556	0.196964
P29590	380	K	Protein PML	PML	1	0.0217593	67.385	TDGFDEFK(1)VR	2	-4.2884	1	1.037	0.955	0.992	1.029	1.027	0.983	1.03	1.008	1.017	1	0.971	0.995	1.0068	0.947421	0.975418	1.029	1.05767	0.98794	0.978422	0.89576	0.987325	0.952847	0.142565
P29966	172	K	Myristoylated alanine-rich C-kinase substrate	MARCKS	1	0.00149581	88.495	LSGFSFK(1)K	2	-1.0986	1	1.079	1.155	1.075	0.798	0.963	0.925	1.026	1.049	1.045	0.984	0.977	0.986	1.05166	1.10105	1.02871	0.810976	0.98567	0.938134	1.29678	1.11706	1.09655	1.16332	0.0574459
P30040	54	K	Endoplasmic reticulum resident protein 29	ERP29	1	0.00129182	111.95	SK(1)FVLVK	2	0.7595	1	0.945	1.091	0.906	1.037	0.984	1.041	0.986	0.974	0.975	0.989	1.031	1.011	0.958418	1.12012	0.929231	1.04853	0.954413	1.02967	0.914055	1.17363	0.902452	0.991806	0.90613
P30041	63	K	Peroxiredoxin-6	PRDX6	1	0.00376715	79.059	LAPEFAK(1)R	2	0.97107	1							1.016	1.038	1.044	0.967	0.95	0.998
P30041	56	K	Peroxiredoxin-6	PRDX6	1	0.000152668	110.08	AAK(1)LAPEFAK	3	0.069603	2	0.988	0.925	0.931	1.043	1.028	1.102	1.016	1.038	1.044	0.967	0.95	0.998	0.972441	0.891137	0.891762	1.07859	1.08211	1.10421	0.901582	0.823521	0.807603	0.843926	0.00380948
P30041	141	K	Peroxiredoxin-6	PRDX6	1	4.2637e-07	118.28	VVFVFGPDK(1)K	3	0.20959	4	1.048	0.885	1.029	1.032	1.05	0.984	1.016	1.038	1.044	0.967	0.95	0.998	1.0315	0.852601	0.985632	1.06722	1.10526	0.985972	0.966528	0.771401	0.999655	0.908587	0.20796
P30042	233	K	ES1 protein homolog, mitochondrial	C21orf33	1	9.20266e-06	102.87	EVVEAHVDQK(1)NK	3	-0.58049	1							1.039	1.074	1.053	0.995	0.941	0.918
P30042	261	K	ES1 protein homolog, mitochondrial	C21orf33	1	0.00225179	85.355	K(1)VLELTGK	2	-1.5825	1	1.124	1.133	1.05	0.969	0.877	0.861	1.039	1.074	1.053	0.995	0.941	0.918	1.08181	1.05493	0.997151	0.973869	0.931987	0.937908	1.11084	1.13192	1.06316	1.10202	0.0265386
P30042	219	K	ES1 protein homolog, mitochondrial	C21orf33	1	3.6456e-07	128.36	ALGAK(1)HCVK	3	0.83752	3	1.007	0.998	0.953	1.053	1.015	0.995	1.039	1.074	1.053	0.995	0.941	0.918	0.969201	0.929236	0.905033	1.05829	1.07864	1.08388	0.915817	0.861489	0.834995	0.870424	0.00236103
P30046	21	K	D-dopachrome decarboxylase	DDT	1	0.00125979	91.069	VPAGLEK(1)R	2	0.41057	1	0.534	1.161	0.828	1.106	1.065	1.27	1.035	1.073	1.152	0.987	0.926	0.903	0.515942	1.08201	0.71875	1.12057	1.15011	1.40642	0.460429	0.940793	0.511048	0.630036	0.0742384
P30047	59	K	GTP cyclohydrolase 1 feedback regulatory protein	GCHFR	1	0.000880547	104.05	IVLDK(1)LER	2	1.4914	1	1.156	1.091	1.185	0.855	0.835	0.884	0	0	0	0	0	0
P30050	54	K	60S ribosomal protein L12	RPL12	1	0.00139625	92.428	ATGDWK(1)GLR	2	0.89171	1							0.975	0.97	0.962	1.062	1.026	1.033
P30084	118	K	Enoyl-CoA hydratase, mitochondrial	ECHS1	1	0.00860666	57.175	FLK(1)HWDHLTQVK	4	-0.62571	1							0.983	1.027	1.086	0.96	0.933	0.965
P30085	88	K	UMP-CMP kinase	CMPK1	1	0.00210158	89.301	NK(1)FLIDGFPR	2	-1.2898	1	1.072	1.027	0.832	1.042	1.019	1.028	1.09	1.067	1.096	0.947	0.869	0.949	0.983486	0.962512	0.759124	1.10032	1.17261	1.08325	0.893821	0.820827	0.700787	0.806014	0.0472165
P30086	148	K	Phosphatidylethanolamine-binding protein 1	PEBP1	1	4.01047e-05	109.16	GK(1)FK(1)VASFR	2	1.1624	1	0.869	0.989	0.926	1.081	1.08	1.064	0.991	0.999	1.063	0.965	0.969	0.982	0.876892	0.98999	0.871119	1.12021	1.11455	1.0835	0.782794	0.888241	0.803984	0.825131	0.00868461
P30086	150	K	Phosphatidylethanolamine-binding protein 1	PEBP1	1	4.01047e-05	109.16	GK(1)FK(1)VASFR	2	1.1624	2	0.891	0.969	0.887	1.098	1.095	1.075	0.991	0.999	1.063	0.965	0.969	0.982	0.899092	0.96997	0.834431	1.13782	1.13003	1.0947	0.790185	0.858357	0.762243	0.803998	0.00602265
P30101	289	K	Protein disulfide-isomerase A3	PDIA3	1	0.000848978	96.342	K(1)FLDAGHK	2	0.72626	2	0.934	0.893	0.933	1.042	1.118	1.096	0.978	0.98	1.004	1.018	0.985	1.021	0.95501	0.911224	0.929283	1.02358	1.13503	1.07346	0.933014	0.802823	0.865691	0.864934	0.0136944
P30101	335	K	Protein disulfide-isomerase A3	PDIA3	1	0.000126936	85.837	GEK(1)FVMQEEFSR	3	-0.53774	4	0.96	0.947	0.923	1.026	1.115	1.045	0.978	0.98	1.004	1.018	0.985	1.021	0.981595	0.966327	0.919323	1.00786	1.13198	1.02351	0.973941	0.853661	0.898209	0.906396	0.0848057
P30101	129	K	Protein disulfide-isomerase A3	PDIA3	1	1.6532e-07	125.54	TADGIVSHLK(1)K	4	1.1836	3	0.913	0.944	0.94	1.079	1.052	1.086	0.978	0.98	1.004	1.018	0.985	1.021	0.933538	0.963265	0.936255	1.05992	1.06802	1.06366	0.880761	0.901917	0.880218	0.887659	0.000256723
P30101	288	K	Protein disulfide-isomerase A3	PDIA3	1	0.00293836	80.462	VMMVAK(1)K	2	-0.23914	1	0.96	0.878	0.916	1.138	1.13	1.009	0.978	0.98	1.004	1.018	0.985	1.021	0.981595	0.895918	0.912351	1.11788	1.14721	0.988247	0.878088	0.780955	0.923201	0.85754	0.0495007
P30101	218	K	Protein disulfide-isomerase A3	PDIA3	1	3.57946e-06	111.79	FEDK(1)TVAYTEQK	3	2.0743	1	0.852	0.997	0.994	1.13	1.002	1.035	0.978	0.98	1.004	1.018	0.985	1.021	0.871166	1.01735	0.99004	1.11002	1.01726	1.01371	0.78482	1.00009	0.976648	0.916447	0.185917
P30153	472	K	Serine/threonine-protein phosphatase 2A 65 kDa regulatory subunit A alpha isoform	PPP2R1A	1	0.0114248	89.355	LVEK(1)FGK	3	-0.60748	2	1.011	1.002	0.899	1.064	1.014	1.028	0.993	0.978	0.993	1.016	1.029	1.008	1.01813	1.02454	0.905337	1.04724	0.985423	1.01984	0.972196	1.0397	0.887724	0.965765	0.459835
P30405	73	K	Peptidyl-prolyl cis-trans isomerase F, mitochondrial	PPIF	1	8.43804e-05	91.712	ADVVPK(1)TAENFR	3	-0.90848	2	1.036	0.959	0.94	1.047	1.02	1.019	1.013	1.108	1.096	0.954	0.918	1	1.0227	0.865523	0.857664	1.09748	1.11111	1.019	0.931863	0.778971	0.841672	0.850755	0.0578794
P30533	304	K	Alpha-2-macroglobulin receptor-associated protein	LRPAP1	1	0.0116986	62.088	QLEIAHEK(1)LR	3	-0.64014	1	0.881	1.188	1.019	1.004	0.906	0.99	1.05	1.04	1.034	0.936	0.991	0.976	0.839048	1.14231	0.985493	1.07265	0.914228	1.01434	0.78222	1.24948	0.971557	0.988547	0.913466
P30533	287	K	Alpha-2-macroglobulin receptor-associated protein	LRPAP1	1	0.018135	59.153	HFEAK(1)IEK	3	-0.48845	1							1.05	1.04	1.034	0.936	0.991	0.976
P30533	323	K	Alpha-2-macroglobulin receptor-associated protein	LRPAP1	1	0.00911624	63.694	EK(1)HALLEGR	3	0.15871	1							1.05	1.04	1.034	0.936	0.991	0.976
P30533	290	K	Alpha-2-macroglobulin receptor-associated protein	LRPAP1	1	1.98695e-07	125.97	IEK(1)HNHYQK	4	-0.60141	3	0.911	1.043	0.961	1.048	0.989	1.051	1.05	1.04	1.034	0.936	0.991	0.976	0.867619	1.00288	0.9294	1.11966	0.997982	1.07684	0.774896	1.00491	0.863078	0.876481	0.0677497
P30566	295	K	Adenylosuccinate lyase	ADSL	1	0.0166236	41.476	QQIGSSAMPYK(1)R	2	1.6171	1							1.057	1.036	0.949	1.01	1.026	0.951
P30740	317	K	Leukocyte elastase inhibitor	SERPINB1	1	0.00155789	81.017	DIFISK(1)IVHK	3	-1.6278	1	1.123	1.037	1.123	0.945	0.73	1.051	1.056	1.014	1.046	1.001	0.941	0.958	1.06345	1.02268	1.07361	0.944056	0.77577	1.09708	1.12647	1.31828	0.978613	1.12171	0.291296
P30837	280	K	Aldehyde dehydrogenase X, mitochondrial	ALDH1B1	1	0.0016016	82.029	AAGDSNLK(1)R	2	1.3458	1							1.036	1.054	1.007	1.012	0.964	0.955
P30876	1143	K	DNA-directed RNA polymerase II subunit RPB2	POLR2B	1	0.00052771	99.752	NK(1)TQISLVR	2	-2.0646	1	1.1	0.965	1.041	1.035	0.927	0.958	1.025	1.116	1.02	1.049	0.929	0.876	1.07317	0.864695	1.02059	0.986654	0.997847	1.09361	1.08769	0.866561	0.933231	0.961127	0.605272
P31040	182	K	Succinate dehydrogenase [ubiquinone] flavoprotein subunit, mitochondrial	SDHA	1	0.0250588	53.965	FGK(1)GGQAHR	3	-0.92172	1							1.042	1.039	1.075	0.931	0.94	0.967
P31040	547	K	Succinate dehydrogenase [ubiquinone] flavoprotein subunit, mitochondrial	SDHA	1	0.00158559	82.645	LYGDLK(1)HLK	3	-2.4294	1	1.192	1.045	1.184	0.811	0.875	0.905	1.042	1.039	1.075	0.931	0.94	0.967	1.14395	1.00577	1.1014	0.871106	0.930851	0.935884	1.31322	1.08049	1.17685	1.18748	0.0202676
P31040	179	K	Succinate dehydrogenase [ubiquinone] flavoprotein subunit, mitochondrial	SDHA	1	0.00278997	79.492	AFGGQSLK(1)FGK	2	1.0342	2	0.976	0.938	0.942	1	1.032	1.124	1.042	1.039	1.075	0.931	0.94	0.967	0.93666	0.902791	0.876279	1.07411	1.09787	1.16236	0.872031	0.82231	0.753881	0.814472	0.0028577
P31040	250	K	Succinate dehydrogenase [ubiquinone] flavoprotein subunit, mitochondrial	SDHA	1	2.79394e-13	141	AK(1)NTVVATGGYGR	3	-0.6923	6	1.005	1.031	0.989	0.974	1.013	0.996	1.042	1.039	1.075	0.931	0.94	0.967	0.964491	0.9923	0.92	1.04619	1.07766	1.02999	0.921911	0.920792	0.893213	0.912156	0.0217199
P31040	624	K	Succinate dehydrogenase [ubiquinone] flavoprotein subunit, mitochondrial	SDHA	1	1.61264e-10	130.61	K(1)HTLSYVDVGTGK	3	0.15884	2	1.113	0.954	1.084	0.978	0.913	0.98	1.042	1.039	1.075	0.931	0.94	0.967	1.06814	0.918191	1.00837	1.05048	0.971277	1.01344	1.01681	0.945344	0.994996	0.986656	0.797452
P31040	550	K	Succinate dehydrogenase [ubiquinone] flavoprotein subunit, mitochondrial	SDHA	1	1.47629e-28	178.3	HLK(1)TFDR	3	0.20669	1	1.075	0.981	0.981	1.072	0.921	0.996	1.042	1.039	1.075	0.931	0.94	0.967	1.03167	0.944177	0.912558	1.15145	0.979787	1.02999	0.895974	0.963655	0.885988	0.913697	0.217387
P31150	269	K	Rab GDP dissociation inhibitor alpha	GDI1	1	3.73215e-06	111.52	VVGVK(1)SEGEVAR	3	0.70177	2	1.097	0.964	0.925	0.895	0.993	1.138	0.975	1.014	1.035	0.964	0.969	1.003	1.12513	0.95069	0.89372	0.928423	1.02477	1.1346	1.21187	0.927713	0.787699	0.961704	0.689185
P31153	350	K	S-adenosylmethionine synthase isoform type-2	MAT2A	1	0.0379716	49.715	ELLEIVK(1)K	2	2.7035	1	1.127	1.04	0.927	1.037	0.991	0.906	1.008	1.021	0.989	1.027	0.985	1.005	1.11806	1.01861	0.93731	1.00974	1.00609	0.901493	1.10727	1.01244	1.03973	1.0537	0.454937
P31153	289	K	S-adenosylmethionine synthase isoform type-2	MAT2A	1	0.038105	72.042	DYTK(1)VDR	2	0.33632	1	0.854	1.029	0.985	1.016	1.093	1.023	1.008	1.021	0.989	1.027	0.985	1.005	0.847222	1.00784	0.995956	0.989289	1.10964	1.01791	0.856395	0.908251	0.978431	0.914711	0.233215
P31321	367	K	cAMP-dependent protein kinase type I-beta regulatory subunit	PRKAR1B	1	4.62295e-05	107.34	VLGPCSEILK(1)R	2	3.0777	1	0.988	0.931	0.87	0.929	1.16	1.135
P31323	137	K	cAMP-dependent protein kinase type II-beta regulatory subunit	PRKAR2B	1	4.05597e-23	172	IIHPK(1)TDDQR	2	0.056974	4	1.082	1.058	1.142	0.841	0.988	0.894	1.111	1.104	1.082	0.899	0.9	0.914	0.973897	0.958333	1.05545	0.935484	1.09778	0.978118	1.04106	0.872976	1.07906	0.992131	0.896762
P31323	393	K	cAMP-dependent protein kinase type II-beta regulatory subunit	PRKAR2B	1	5.75321e-08	130.1	LLGPCMEIMK(1)R	2	-0.60681	4	1.078	0.965	1.023	0.954	0.993	1.006	1.111	1.104	1.082	0.899	0.9	0.914	0.970297	0.874094	0.945471	1.06118	1.10333	1.10066	0.914357	0.79223	0.859007	0.854431	0.00766366
P31323	258	K	cAMP-dependent protein kinase type II-beta regulatory subunit	PRKAR2B	1	6.14282e-10	146.54	IIVK(1)NNAK	3	-0.48904	3	0.985	1.01	1.013	1.009	1.014	0.982	1.111	1.104	1.082	0.899	0.9	0.914	0.886589	0.914855	0.936229	1.12236	1.12667	1.0744	0.789934	0.812002	0.871399	0.823751	0.000901954
P31689	130	K	DnaJ homolog subfamily A member 1	DNAJA1	1	0.000180664	104.24	LALQK(1)NVICDK	2	-1.1201	1	0.943	0.868	0.893	0.965	1.104	1.236	0.922	1.023	0.925	1.024	1.15	1.022	1.02278	0.848485	0.965405	0.942383	0.96	1.20939	1.08531	0.883838	0.798256	0.911591	0.412363
P31689	136	K	DnaJ homolog subfamily A member 1	DNAJA1	1	0.000238079	105.65	NVICDK(1)CEGR	2	-1.665	1	0.858	0.829	0.844	1.209	1.102	1.183	0.922	1.023	0.925	1.024	1.15	1.022	0.930586	0.810362	0.912432	1.18066	0.958261	1.15753	0.788188	0.845659	0.788255	0.804918	0.0550637
P31942	97	K	Heterogeneous nuclear ribonucleoprotein H3	HNRNPH3	1	0.0356512	46.159	SEIK(1)GFYDPPRR	3	1.4559	1							1.021	1.001	0.984	1.055	0.986	1.011
P31942	76	K	Heterogeneous nuclear ribonucleoprotein H3	HNRNPH3	1	7.30817e-05	112.44	EIAENALGK(1)HK	2	0.8244	4	0.948	0.992	0.916	1.046	1.006	1.102	1.021	1.001	0.984	1.055	0.986	1.011	0.928501	0.991009	0.930894	0.991469	1.02028	1.09001	0.93649	0.971307	0.854024	0.918963	0.0787252
P31948	237	K	Stress-induced-phosphoprotein 1	STIP1	1	0.000253351	97.734	ELGNDAYK(1)K	2	-1.178	1	0.982	0.958	1.022	0.969	1.032	1.046	1.029	1.018	1.001	1.002	1.005	0.984	0.954325	0.941061	1.02098	0.967066	1.02687	1.06301	0.986825	0.91644	0.960462	0.954014	0.277795
P31948	246	K	Stress-induced-phosphoprotein 1	STIP1	1	0.00014414	100.02	DFDTALK(1)HYDK	3	0.96684	1	1.022	0.985	0.919	1.023	1.012	1.055	1.029	1.018	1.001	1.002	1.005	0.984	0.993197	0.967583	0.918082	1.02096	1.00697	1.07215	0.972809	0.960891	0.856296	0.928642	0.0676538
P31948	381	K	Stress-induced-phosphoprotein 1	STIP1	1	2.49335e-14	120.63	GDYPQAMK(1)HYTEAIK	3	-1.6504	2	0.991	0.908	0.943	1.018	1.123	1.038	1.029	1.018	1.001	1.002	1.005	0.984	0.963071	0.891945	0.942058	1.01597	1.11741	1.05488	0.947934	0.798223	0.893049	0.877304	0.0229318
P31948	395	K	Stress-induced-phosphoprotein 1	STIP1	1	0.00122131	102.06	DAK(1)LYSNR	2	-0.58872	1	0.881	0.917	0.947	1.032	1.155	1.08	1.029	1.018	1.001	1.002	1.005	0.984	0.856171	0.900786	0.946054	1.02994	1.14925	1.09756	0.831282	0.783801	0.86196	0.824905	0.0114522
P31948	530	K	Stress-induced-phosphoprotein 1	STIP1	1	0.00220174	74.841	NPVIAQK(1)IQK	3	-1.8615	1	1.047	0.955	1.004	1.174	1.043	0.819	1.029	1.018	1.001	1.002	1.005	0.984	1.01749	0.938114	1.003	1.17166	1.03781	0.832317	0.868422	0.903935	1.20507	0.972654	0.798547
P31948	337	K	Stress-induced-phosphoprotein 1	STIP1	1	0.0288867	60.436	TPDVLK(1)K	2	2.0278	1	0.853	0.879	0.765	1.238	1.16	1.134	1.029	1.018	1.001	1.002	1.005	0.984	0.82896	0.863458	0.764236	1.23553	1.15423	1.15244	0.670935	0.748082	0.663146	0.69354	0.000824145
P31948	169	K	Stress-induced-phosphoprotein 1	STIP1	0.999979	0.000194803	76.759	NKPSDLGTK(1)LQDPR	3	-0.70522	1							1.029	1.018	1.001	1.002	1.005	0.984
P31948	284	K	Stress-induced-phosphoprotein 1	STIP1	1	7.78885e-07	121.66	ELCEK(1)AIEVGR	3	-0.21806	2	0.895	0.828	0.919	1.121	1.089	1.169	1.029	1.018	1.001	1.002	1.005	0.984	0.869776	0.81336	0.918082	1.11876	1.08358	1.18801	0.777445	0.750621	0.772791	0.767241	0.00364382
P31948	325	K	Stress-induced-phosphoprotein 1	STIP1	1	0.00918424	50.806	DAIHFYNK(1)SLAEHR	4	-0.1319	2							1.029	1.018	1.001	1.002	1.005	0.984
P31948	388	K	Stress-induced-phosphoprotein 1	STIP1	1	0.000249581	113.26	HYTEAIK(1)R	3	1.1246	1							1.029	1.018	1.001	1.002	1.005	0.984
P32119	10	K	Peroxiredoxin-2	PRDX2	1	0.0147596	70.412	IGK(1)PAPDFK	2	-0.48695	1							1.081	1.101	1.056	0.922	0.913	0.924
P32119	196	K	Peroxiredoxin-2	PRDX2	1	0.00489536	100.19	EYFSK(1)HN	2	0.34356	2	0.993	0.965	0.971	0.919	1.008	1.148	1.081	1.101	1.056	0.922	0.913	0.924	0.918594	0.876476	0.919508	0.996746	1.10405	1.24242	0.921593	0.793872	0.740091	0.811964	0.044571
P32455	390	K	Guanylate-binding protein 1	GBP1	1	2.5853e-05	107.06	ELAAQLEK(1)K	2	1.0088	1							1.117	1.174	1.173	0.871	0.846	0.852
P32455	51	K	Guanylate-binding protein 1	GBP1	1	0.00111882	94.767	TGK(1)SYLMNK	2	-1.5664	2	0.984	1.037	1.055	0.945	0.967	1.015	1.117	1.174	1.173	0.871	0.846	0.852	0.880931	0.883305	0.899403	1.08496	1.14303	1.19131	0.811948	0.772778	0.754967	0.779001	0.00129251
P32455	573	K	Guanylate-binding protein 1	GBP1	1	4.49337e-06	110.8	IMK(1)NEIQDLQTK	3	-2.0472	1	1.111	1.119	1.004	0.928	0.917	0.93	1.117	1.174	1.173	0.871	0.846	0.852	0.994628	0.953152	0.855925	1.06544	1.08392	1.09155	0.933536	0.879353	0.784138	0.865097	0.0252567
P32456	442	K	Guanylate-binding protein 2	GBP2	1	0.0154518	85.676	LQELK(1)NK	2	-1.1484	2	0.936	1.037	1.09	1.078	0.894	0.975	1.087	1.063	1.023	0.95	0.948	0.925	0.861086	0.975541	1.06549	1.13474	0.943038	1.05405	0.758842	1.03447	1.01085	0.926653	0.398861
P32969	121	K	60S ribosomal protein L9	RPL9	1	0.000199036	102.52	NFLGEK(1)YIR	2	1.7404	1							0.896	0.994	0.955	1.08	1.056	1.035
P33778	21	K	Histone H2B type 1-B	HIST1H2BB	1	3.10338e-05	111.63	K(1)GSK(1)K(1)AITK(1)AQK	3	-0.064959	8	0.651	0.613	0.633	1.377	1.374	1.389
P33778	24	K	Histone H2B type 1-B	HIST1H2BB	1	3.10338e-05	111.63	K(1)AITK(1)AQK(1)K	2	-0.06509	3	0.645	0.614	0.633	1.384	1.39	1.372
P33778	13	K	Histone H2B type 1-B	HIST1H2BB	1	2.09154e-05	114.7	SAPAPK(1)K(1)GSK(1)K	2	2.2217	12	0.826	0.784	0.839	1.145	1.335	1.101
P33778	16	K	Histone H2B type 1-B	HIST1H2BB	1	2.09154e-05	114.7	SAPAPK(1)K(1)GSK(1)K	2	2.2217	11	0.788	0.754	0.795	1.174	1.38	1.139
P33778	12	K	Histone H2B type 1-B	HIST1H2BB	1	2.09154e-05	114.7	SAPAPK(1)K(1)GSK(1)K	2	2.2217	15	0.85	0.874	0.896	1.129	1.204	1.071
P33778	17	K	Histone H2B type 1-B	HIST1H2BB	1	3.10338e-05	111.63	K(1)GSK(1)K(1)AITK(1)AQK	3	-0.064959	8	0.626	0.6	0.626	1.399	1.393	1.393
P34913	94	K	Bifunctional epoxide hydrolase 2	EPHX2	1	0.00309192	85.672	EIFDK(1)AISAR	2	-0.86763	1	0.895	1.022	0.881	0.99	1.03	1.18	0.968	0.955	1.016	1.004	0.998	1.071	0.924587	1.07016	0.867126	0.986056	1.03206	1.10177	0.937662	1.03691	0.787027	0.917297	0.281513
P34932	68	K	Heat shock 70 kDa protein 4	HSPA4	1	0.00911677	68.846	NTVQGFK(1)R	2	-4.4031	1							0.993	0.981	0.994	1.014	0.996	0.996
P34932	44	K	Heat shock 70 kDa protein 4	HSPA4	1	2.5492e-25	166.62	CTPACISFGPK(1)NR	2	-0.48758	1	0.972	0.855	0.927	1.133	1.059	1.083	0.993	0.981	0.994	1.014	0.996	0.996	0.978852	0.87156	0.932596	1.11736	1.06325	1.08735	0.876042	0.81971	0.857678	0.851604	0.00968607
P35080	91	K	Profilin-2	PFN2	1	4.86841e-18	142.58	TK(1)SQGGEPTYNVAVGR	2	-0.3747	2	0.845	0.779	0.909	1.118	1.067	1.297	1.017	0.98	1.005	0.995	0.921	0.987	0.830875	0.794898	0.904478	1.12362	1.15852	1.31408	0.739464	0.68613	0.688296	0.703585	0.00602118
P35237	132	K	Serpin B6	SERPINB6	1	0.0151734	68.355	K(1)HINTWVAEK	3	1.7045	1							1.011	1.036	1.03	1.005	0.951	0.992
P35241	296	K	Radixin	RDX	1	4.4921e-05	107.65	RK(1)PDTIEVQQMK	3	1.313	4	1.007	0.911	0.924	1.041	1.059	1.08	0.998	0.974	0.999	1.036	1.005	0.991	1.00902	0.935318	0.924925	1.00483	1.05373	1.08981	1.00417	0.887625	0.848704	0.911349	0.061758
P35241	544	K	Radixin	RDX	1	3.14936e-08	110.35	K(1)TQNDVLHAENVK	3	2.1028	1	1.076	0.972	0.974	0.908	1.089	0.998	0.998	0.974	0.999	1.036	1.005	0.991	1.07816	0.997947	0.974975	0.876448	1.08358	1.00706	1.23014	0.92097	0.968136	1.02831	0.701999
P35241	253	K	Radixin	RDX	1	0.0104121	67.207	NISFNDK(1)K	2	0.13987	1							0.998	0.974	0.999	1.036	1.005	0.991
P35241	400	K	Radixin	RDX	1	0.000161465	99.283	AAEEAK(1)SAIAK	3	0.74425	1	0.898	0.91	0.993	1.041	1.051	1.119	0.998	0.974	0.999	1.036	1.005	0.991	0.8998	0.934292	0.993994	1.00483	1.04577	1.12916	0.895478	0.8934	0.880293	0.889402	0.0625798
P35241	79	K	Radixin	RDX	1	0.00019817	102.53	ENPLQFK(1)FR	3	-0.030421	2	1.008	0.978	0.914	1.043	1.033	1.042	0.998	0.974	0.999	1.036	1.005	0.991	1.01002	1.00411	0.914915	1.00676	1.02786	1.05146	1.00324	0.97689	0.870135	0.949114	0.191736
P35241	258	K	Radixin	RDX	1	0.00403065	90.15	FVIK(1)PIDK	2	-0.48475	1	0.904	0.976	1.016	1.123	1.034	0.964	0.998	0.974	0.999	1.036	1.005	0.991	0.905812	1.00205	1.01702	1.08398	1.02886	0.972755	0.835637	0.973949	1.0455	0.947917	0.321424
P35244	33	K	Replication protein A 14 kDa subunit	RPA3	1	0.00702643	67.207	LEK(1)IHPTGK	3	-0.51269	1	1.027	0.883	0.915	1.013	1.079	1.107	0.97	0.97	1.032	1.027	0.979	1.003	1.05876	0.910309	0.886628	0.986368	1.10215	1.10369	1.0734	0.825943	0.803331	0.894586	0.166518
P35268	80	K	60S ribosomal protein L22	RPL22	1	3.61937e-08	126.5	ITVTSEVPFSK(1)R	2	-1.2471	1	0.882	0.916	0.974	1.029	1.099	1.109	0.927	0.929	0.967	1.032	1.039	1.081	0.951456	0.986006	1.00724	0.997093	1.05775	1.0259	0.95423	0.932175	0.981808	0.955841	0.130601
P35555	2360	K	Fibrillin-1	FBN1	1	1.24692e-25	161.94	NPVTK(1)SECCCDGGR	3	-0.76906	4	0.73	0.789	0.808	1.163	1.206	1.317	0.88	0.854	0.865	1.137	1.137	1.174	0.829545	0.923888	0.934104	1.02287	1.06069	1.12181	0.811	0.871028	0.832679	0.838451	0.0172416
P35555	2064	K	Fibrillin-1	FBN1	1	0.0010861	71.879	MSYCYAK(1)FEGGK	3	-0.8138	6	0.8	0.787	0.86	1.223	1.139	1.215	0.88	0.854	0.865	1.137	1.137	1.174	0.909091	0.921546	0.99422	1.07564	1.00176	1.03492	0.845165	0.919928	0.96067	0.907637	0.0482127
P35555	2255	K	Fibrillin-1	FBN1	1	7.32954e-24	138.75	MCKDEDECEEGK(1)HDCTEK	4	-0.48265	2	0.636	0.675	0.748	1.254	1.372	1.337	0.88	0.854	0.865	1.137	1.137	1.174	0.722727	0.790398	0.86474	1.1029	1.20668	1.13884	0.655296	0.655017	0.759315	0.68955	0.00220609
P35555	666	K	Fibrillin-1	FBN1	1	3.02058e-05	105.2	STCYGGYK(1)R	2	-0.48465	1	0.728	0.8	0.869	1.234	1.205	1.187	0.88	0.854	0.865	1.137	1.137	1.174	0.827273	0.936768	1.00462	1.08531	1.05981	1.01107	0.762244	0.883905	0.993622	0.877217	0.0825813
P35555	2388	K	Fibrillin-1	FBN1	1	0.0180782	79.116	K(1)LCPHGR	3	0.71341	1							0.88	0.854	0.865	1.137	1.137	1.174
P35555	799	K	Fibrillin-1	FBN1	1	0.000199036	102.52	GFIYK(1)PDLK	3	-0.42108	2	0.793	0.698	0.781	1.254	1.293	1.217	0.88	0.854	0.865	1.137	1.137	1.174	0.901136	0.81733	0.90289	1.1029	1.1372	1.03663	0.817059	0.71872	0.870989	0.799991	0.00589235
P35573	422	K	Glycogen debranching enzyme	AGL	1	0.025886	62.573	K(1)HPLVTR	2	-1.235	1							1.118	1.153	0.985	0.865	1.018	0.869
P35579	1174	K	Myosin-9	MYH9	1	0.00430037	76.843	K(1)TLEEEAK	2	0.70296	1							0.984	0.988	0.98	1.014	1.029	1.021
P35579	1173	K	Myosin-9	MYH9	1	0.000369544	94.767	EQEVNILK(1)K	2	-0.020549	1	1	0.94	1.096	1.085	0.893	1.005	0.984	0.988	0.98	1.014	1.029	1.021	1.01626	0.951417	1.11837	1.07002	0.867833	0.984329	0.949758	1.09631	1.13617	1.05608	0.512701
P35579	1024	K	Myosin-9	MYH9	1	2.12143e-18	154.69	NK(1)HEAMITDLEER	2	1.204	6	0.989	0.968	0.913	0.964	1.074	1.103	0.984	0.988	0.98	1.014	1.029	1.021	1.00508	0.979757	0.931633	0.95069	1.04373	1.08031	1.05721	0.938706	0.862373	0.948527	0.298505
P35579	760	K	Myosin-9	MYH9	1	6.66419e-05	108.7	IGQSK(1)VFFR	2	0.61092	1							0.984	0.988	0.98	1.014	1.029	1.021
P35579	555	K	Myosin-9	MYH9	0.998713	3.27135e-11	110.35	VMQEQGTHPK(0.999)FQK(0.001)PK	4	-0.46111	3	0.927	0.893	0.942	1.149	1.046	1.068	0.984	0.988	0.98	1.014	1.029	1.021	0.942073	0.903846	0.961224	1.13314	1.01652	1.04603	0.831386	0.889156	0.918923	0.878415	0.0290204
P35579	1441	K	Myosin-9	MYH9	1	0.0016178	81.92	QSACNLEK(1)K	2	0.13948	1	0.892	0.882	0.747	1.239	1.033	1.232	0.984	0.988	0.98	1.014	1.029	1.021	0.906504	0.892713	0.762245	1.22189	1.00389	1.20666	0.741885	0.889256	0.631698	0.746251	0.0258705
P35579	1404	K	Myosin-9	MYH9	0.999995	1.64988e-06	91.076	HEEK(1)VAAYDKLEK	3	0.24205	1							0.984	0.988	0.98	1.014	1.029	1.021
P35580	881	K	Myosin-10	MYH10	1	0.000565893	98.048	K(1)HQQLLEEK	3	-1.0477	1	0.916	0.765	0.936	1.01	1.181	1.211	0.887	0.891	0.888	1.131	1.119	1.108	1.03269	0.858586	1.05405	0.893015	1.05541	1.09296	1.15641	0.813512	0.964403	0.96842	0.731981
P35580	1106	K	Myosin-10	MYH10	1	4.38997e-10	120.84	GDDETLHK(1)NNALK	3	-0.48176	1							0.887	0.891	0.888	1.131	1.119	1.108
P35580	1188	K	Myosin-10	MYH10	1	4.56005e-08	89.468	ALEEETK(1)NHEAQIQDMR	3	0.44571	1	1.036	0.912	0.86	1.085	1.124	1.016	0.887	0.891	0.888	1.131	1.119	1.108	1.16798	1.02357	0.968468	0.959328	1.00447	0.916968	1.2175	1.01902	1.05616	1.09694	0.22321
P35637	316	K	RNA-binding protein FUS	FUS	1	1.02301e-25	164.53	K(1)TGQPMINLYTDR	3	2.0626	3	0.95	0.88	1.032	1.076	0.999	1.08	0.995	0.982	0.98	1.034	1.043	1.034	0.954774	0.89613	1.05306	1.04062	0.957814	1.04449	0.917506	0.9356	1.00821	0.954335	0.437865
P35659	87	K	Protein DEK	DEK	1	0.0162303	69.554	GQK(1)LCEIER	2	0.23052	1							0.934	0.95	0.967	1.059	1.03	1.076
P35659	349	K	Protein DEK	DEK	1	8.39575e-20	159.18	K(1)VYENYPTYDLTER	2	1.0407	2	0.987	0.851	0.904	1.088	1.125	1.074	0.934	0.95	0.967	1.059	1.03	1.076	1.05675	0.895789	0.93485	1.02738	1.09223	0.998141	1.02858	0.820145	0.936591	0.926109	0.241339
P35659	177	K	Protein DEK	DEK	1	0.00279305	73.273	SGVNSELVK(1)R	2	-0.44922	1							0.934	0.95	0.967	1.059	1.03	1.076
P35659	102	K	Protein DEK	DEK	0.830515	0.0171143	71.614	K(0.169)K(0.831)TDELR	3	-0.83848	1							0.934	0.95	0.967	1.059	1.03	1.076
P35659	143	K	Protein DEK	DEK	1	0.00793757	78.516	GSVQYK(1)K	2	1.0524	1	0.867	0.808	0.989	1.099	1.126	1.133	0.934	0.95	0.967	1.059	1.03	1.076	0.928266	0.850526	1.02275	1.03777	1.0932	1.05297	0.89448	0.778013	0.971297	0.879895	0.0720275
P35749	828	K	Myosin-11	MYH11	1	1.62608e-09	133.13	NCAAYLK(1)LR	2	-0.27974	1	0.915	0.91	0.864	1.068	1.175	1.088	1.121	1.136	1.124	0.88	0.895	0.874	0.816236	0.801056	0.768683	1.21364	1.31285	1.24485	0.672554	0.610166	0.61749	0.63266	0.000142
P35749	446	K	Myosin-11	MYH11	1	0.00912772	93.166	ALDK(1)THR	2	-0.9629	1	1.095	1.103	1.074	0.953	0.924	0.863	1.121	1.136	1.124	0.88	0.895	0.874	0.976806	0.970951	0.955516	1.08295	1.0324	0.987414	0.901983	0.940477	0.967695	0.935703	0.078653
P35749	1055	K	Myosin-11	MYH11	0.870139	0.0411272	52.579	QELEK(0.87)LK(0.13)R	3	-0.74775	1							1.121	1.136	1.124	0.88	0.895	0.874
P35749	552	K	Myosin-11	MYH11	1	7.43186e-11	106.38	SFVEK(1)LCTEQGSHPK	4	-0.22901	2	1.01	0.845	0.988	1.081	1.157	0.955	1.121	1.136	1.124	0.88	0.895	0.874	0.900981	0.743838	0.879004	1.22841	1.29274	1.09268	0.733454	0.575398	0.804449	0.69838	0.00907762
P35749	1452	K	Myosin-11	MYH11	1	3.93244e-07	119.39	K(1)FDQLLAEEK	3	-0.96277	2	1.087	1.044	1.043	0.951	0.918	0.97	1.121	1.136	1.124	0.88	0.895	0.874	0.96967	0.919014	0.927936	1.08068	1.0257	1.10984	0.897276	0.895989	0.836099	0.875755	0.0103178
P35749	1281	K	Myosin-11	MYH11	1	0.00405532	72.2	AELNDK(1)VHK	3	-1.3232	1	1.359	1.168	1.094	0.874	0.782	0.747	1.121	1.136	1.124	0.88	0.895	0.874	1.21231	1.02817	0.97331	0.993182	0.873743	0.854691	1.22063	1.17674	1.13879	1.18084	0.123431
P35749	235	K	Myosin-11	MYH11	1	5.72747e-07	125.97	TVK(1)NDNSSR	2	0.86618	1	0.894	0.928	0.956	1.104	1.126	1.011	1.121	1.136	1.124	0.88	0.895	0.874	0.797502	0.816901	0.850534	1.25455	1.2581	1.15675	0.63569	0.649313	0.735278	0.671756	0.000394156
P35749	1031	K	Myosin-11	MYH11	1	0.00121712	68.972	NK(1)HESMISELEVR	3	0.90897	1							1.121	1.136	1.124	0.88	0.895	0.874
P35749	562	K	Myosin-11	MYH11	0.999989	2.11201e-17	138.19	LCTEQGSHPK(1)FQKPK	3	0.29597	1	0.955	0.959	1.029	1.01	0.976	1.079	1.121	1.136	1.124	0.88	0.895	0.874	0.851918	0.84419	0.91548	1.14773	1.0905	1.23455	0.742265	0.774129	0.741548	0.752016	0.00380398
P35749	547	K	Myosin-11	MYH11	1	0.000387882	100.93	ATDK(1)SFVEK	3	1.7893	2	0.965	0.964	0.976	1.063	0.963	1.083	1.121	1.136	1.124	0.88	0.895	0.874	0.860839	0.848592	0.868327	1.20795	1.07598	1.23913	0.712641	0.78867	0.700755	0.731681	0.00332141
P35749	83	K	Myosin-11	MYH11	1	0.00314016	82.287	MNPPK(1)FSK	3	-0.36255	4	0.958	0.962	0.938	1.114	1.037	1.014	1.121	1.136	1.124	0.88	0.895	0.874	0.854594	0.846831	0.83452	1.26591	1.15866	1.16018	0.675083	0.730871	0.7193	0.707426	0.000627884
P35749	1782	K	Myosin-11	MYH11	1	0.000229143	106.11	STAQK(1)NESAR	2	-0.74758	1	1.215	1.162	1.319	0.715	0.775	0.81	1.121	1.136	1.124	0.88	0.895	0.874	1.08385	1.02289	1.17349	0.8125	0.865922	0.926773	1.33397	1.18127	1.26621	1.25911	0.0147762
P35749	1180	K	Myosin-11	MYH11	1	0.000479452	91.961	EQEVTVLK(1)K	3	-2.2953	2							1.121	1.136	1.124	0.88	0.895	0.874
P35749	184	K	Myosin-11	MYH11	1	1.23343e-05	66.889	EDQSILCTGESGAGK(1)TENTK	3	-0.42645	1	0.923	1.085	1.145	1.07	0.842	0.938	1.121	1.136	1.124	0.88	0.895	0.874	0.823372	0.955106	1.01868	1.21591	0.940782	1.07323	0.677166	1.01523	0.949178	0.866016	0.215294
P35749	1417	K	Myosin-11	MYH11	1	0.00167818	90.05	AAAYDK(1)LEK	3	0.94606	2							1.121	1.136	1.124	0.88	0.895	0.874
P35749	1448	K	Myosin-11	MYH11	1	0.020743	55.314	QLVSNLEK(1)K	2	-0.21108	1							1.121	1.136	1.124	0.88	0.895	0.874
P36507	187	K	Dual specificity mitogen-activated protein kinase kinase 2	MAP2K2	1	0.0017872	87.639	EK(1)HQIMHR	2	1.54	3	0.909	1.015	1.002	0.977	1.139	0.964	1.046	0.996	1.004	0.983	1.016	0.972	0.869025	1.01908	0.998008	0.993896	1.12106	0.99177	0.874362	0.909027	1.00629	0.928987	0.31099
P36542	39	K	ATP synthase subunit gamma, mitochondrial	ATP5C1	1	0.0114248	89.355	SIK(1)NIQK	2	0.83502	1							0.969	0.974	0.992	1.047	0.982	1.067
P36542	90	K	ATP synthase subunit gamma, mitochondrial	ATP5C1	1	0.000132079	105.03	K(1)HLLIGVSSDR	3	0.23235	1	0.852	0.914	0.709	1.102	1.394	1.053	0.969	0.974	0.992	1.047	0.982	1.067	0.879257	0.938398	0.714718	1.05253	1.41955	0.986879	0.835374	0.661053	0.72422	0.732119	0.109136
P36542	83	K	ATP synthase subunit gamma, mitochondrial	ATP5C1	1	0.00258852	76.228	ADIK(1)GPEDK	3	-0.5995	2	0.981	0.984	0.931	0.979	1.062	1.075	0.969	0.974	0.992	1.047	0.982	1.067	1.01238	1.01027	0.938508	0.935053	1.08147	1.0075	1.0827	0.934164	0.931524	0.979214	0.689451
P36578	181	K	60S ribosomal protein L4	RPL4	1	0.00439113	87.476	AWNDIK(1)K	2	0.90699	1	0.91	0.994	0.968	1.117	1.05	0.978	0.952	0.956	0.927	1.07	1.034	1.036	0.955882	1.03975	1.04423	1.04393	1.01547	0.944015	0.915662	1.02391	1.10616	1.01213	0.783458
P36776	578	K	Lon protease homolog, mitochondrial	LONP1	1	0.00161693	100.19	IIQCLK(1)K	2	1.6771	1							1.031	0.991	1.04	0.967	1.046	0.971
P36776	367	K	Lon protease homolog, mitochondrial	LONP1	1	0.00683715	81.296	ALSLLK(1)K	2	3.1023	1							1.031	0.991	1.04	0.967	1.046	0.971
P36776	140	K	Lon protease homolog, mitochondrial	LONP1	1	0.00569271	86.898	FIK(1)IIEVK	2	1.2883	1	0.965	0.864	1.052	1.043	1.026	1.07	1.031	0.991	1.04	0.967	1.046	0.971	0.935984	0.871847	1.01154	1.07859	0.98088	1.10196	0.867782	0.888842	0.917948	0.891802	0.106024
P36871	464	K	Phosphoglucomutase-1	PGM1	1	6.2873e-05	85.45	QFSANDK(1)VYTVEK	3	1.2836	1	0.934	0.909	0.854	0.96	1.133	1.217	0.999	1.008	1.013	0.991	0.978	1.012	0.934935	0.901786	0.84304	0.968718	1.15849	1.20257	0.965126	0.778417	0.701033	0.804788	0.0474249
P36871	234	K	Phosphoglucomutase-1	PGM1	1	0.00110293	65.495	IDAMHGVVGPYVK(1)K	3	3.5659	1							0.999	1.008	1.013	0.991	0.978	1.012
P36873	141	K	Serine/threonine-protein phosphatase PP1-gamma catalytic subunit	PPP1CC	1	0.0267166	54.259	IYGFYDECK(1)R	2	-2.2859	1	0.942	1.006	0.971	1.011	0.992	1.083	0.982	1.065	0.985	0.969	1.014	0.99	0.959267	0.944601	0.985787	1.04334	0.978304	1.09394	0.919416	0.96555	0.901135	0.927483	0.101668
P36873	41	K	Serine/threonine-protein phosphatase PP1-gamma catalytic subunit	PPP1CC	1	0.0388031	71.877	GLCLK(1)SR	2	-1.0717	1							0.982	1.065	0.985	0.969	1.014	0.99
P36955	151	K	Pigment epithelium-derived factor	SERPINF1	1	0.000187005	103.76	IK(1)SSFVAPLEK	2	1.3572	2	0.973	0.969	1.077	1.018	1.054	0.926	1.014	1.012	1.066	0.967	0.963	0.964	0.959566	0.95751	1.01032	1.05274	1.0945	0.960581	0.911494	0.874841	1.05178	0.941945	0.235975
P36957	272	K	Dihydrolipoyllysine-residue succinyltransferase component of 2-oxoglutarate dehydrogenase complex, mitochondrial	DLST	1	0.00830997	82.417	HK(1)EAFLK(1)K	2	0.55099	1	1.387	1.372	1.418	0.547	0.63	0.633	1.1	1	1.041	0.995	0.965	0.97	1.26091	1.372	1.36215	0.549749	0.65285	0.652577	2.29361	2.10156	2.08734	2.15347	0.00013352
P36957	267	K	Dihydrolipoyllysine-residue succinyltransferase component of 2-oxoglutarate dehydrogenase complex, mitochondrial	DLST	1	0.00830997	82.417	HK(1)EAFLK(1)K	2	0.55099	1	1.387	1.372	1.418	0.547	0.63	0.633	1.1	1	1.041	0.995	0.965	0.97	1.26091	1.372	1.36215	0.549749	0.65285	0.652577	2.29361	2.10156	2.08734	2.15347	0.00013352
P37108	95	K	Signal recognition particle 14 kDa protein	SRP14	1	0.0159741	60.167	ANMDGLK(1)K	2	-1.7333	1							0.964	0.989	0.969	1.042	0.982	1.006
P37802	17	K	Transgelin-2	TAGLN2	1	0.00079105	105.52	EVQQK(1)IEK	2	-0.48549	1	1.038	1.059	1.011	0.997	0.913	0.991	1.09	1.105	1.08	0.91	0.897	0.887	0.952294	0.958371	0.936111	1.0956	1.01784	1.11725	0.869195	0.941576	0.837871	0.881166	0.0143687
P37837	204	K	Transaldolase	TALDO1	1	5.14945e-06	108.58	K(1)SYEPLEDPGVK	2	1.0293	4	0.903	0.999	1.016	0.948	1.065	1.069	1.032	1.05	1.081	0.979	0.93	0.958	0.875	0.951429	0.93987	0.968335	1.14516	1.11587	0.903613	0.830825	0.842279	0.856608	0.0608695
P37837	225	K	Transaldolase	TALDO1	1	0.00161693	100.19	IYNYYK(1)K	2	0.11037	1	0.935	0.933	1.07	0.974	0.929	1.161	1.032	1.05	1.081	0.979	0.93	0.958	0.906008	0.888571	0.989824	0.994893	0.998925	1.2119	0.910659	0.889528	0.816754	0.868574	0.146904
P37837	286	K	Transaldolase	TALDO1	1	1.78177e-18	146.2	AAQASDLEK(1)IHLDEK	4	-1.3266	2	0.996	1.204	1.099	0.761	0.857	1.057	1.032	1.05	1.081	0.979	0.93	0.958	0.965116	1.14667	1.01665	0.777324	0.921505	1.10334	1.24159	1.24434	0.92143	1.11643	0.373661
P37837	321	K	Transaldolase	TALDO1	1	0.000210315	107.09	FAADAVK(1)LER	3	-0.30702	3	1.095	1.088	1.081	0.878	0.937	0.929	1.032	1.05	1.081	0.979	0.93	0.958	1.06105	1.03619	1	0.896834	1.00753	0.969729	1.1831	1.02845	1.03122	1.07764	0.114795
P37837	292	K	Transaldolase	TALDO1	1	0.00393625	84.054	IHLDEK(1)SFR	2	0.12215	1	0.991	0.994	1.049	0.899	1.082	0.992	1.032	1.05	1.081	0.979	0.93	0.958	0.960271	0.946667	0.970398	0.918284	1.16344	1.03549	1.04572	0.813678	0.937138	0.923047	0.323831
P37837	314	K	Transaldolase	TALDO1	1	0.000848978	96.342	K(1)FAADAVK	2	-0.41735	5	0.952	0.906	1.083	0.745	1.529	0.8	1.032	1.05	1.081	0.979	0.93	0.958	0.922481	0.862857	1.00185	0.760981	1.64409	0.835073	1.21223	0.524825	1.19972	0.860206	0.625113
P37837	115	K	Transaldolase	TALDO1	1	0.00153136	86.699	LSFDK(1)DAMVAR	2	-2.9178	1	1.037	1.061	1.011	1.009	0.986	0.912	1.032	1.05	1.081	0.979	0.93	0.958	1.00484	1.01048	0.935245	1.03064	1.06022	0.951983	0.974969	0.953086	0.982418	0.969675	0.488395
P38646	467	K	Stress-70 protein, mitochondrial	HSPA9	1	0.00225179	85.355	NTTIPTK(1)K	3	0.5826	2	0.902	0.905	0.91	1.098	1.091	1.114	1.017	1.031	1.05	0.952	0.957	0.986	0.886922	0.877789	0.866667	1.15336	1.14002	1.12982	0.768989	0.769976	0.767086	0.768689	8.00285e-06
P38646	138	K	Stress-70 protein, mitochondrial	HSPA9	1	0.00385252	90.906	DIK(1)NVPFK	3	0.99546	2							1.017	1.031	1.05	0.952	0.957	0.986
P38646	288	K	Stress-70 protein, mitochondrial	HSPA9	1	0.0114248	89.355	HIVK(1)EFK	2	-0.96179	2	0.936	1.059	1.111	0.99	0.956	0.95	1.017	1.031	1.05	0.952	0.957	0.986	0.920354	1.02716	1.0581	1.03992	0.998955	0.963489	0.885027	1.02823	1.09819	1.00108	0.982804
P38646	653	K	Stress-70 protein, mitochondrial	HSPA9	1	0.0110767	63.565	LFEMAYK(1)K	3	-0.9215	2	0.943	0.967	1.046	0.971	1.059	1.023	1.017	1.031	1.05	0.952	0.957	0.986	0.927237	0.937924	0.99619	1.01996	1.10658	1.03753	0.909093	0.847586	0.96016	0.904327	0.0413431
P39019	23	K	40S ribosomal protein S19	RPS19	1	0.0002024	108.46	ALAAFLK(1)K	2	1.1504	1	0.804	1.049	0.955	1.15	1.028	1.019	0.972	0.958	0.951	1.058	1.02	1.051	0.82716	1.09499	1.00421	1.08696	1.00784	0.969553	0.760988	1.08647	1.03574	0.954967	0.620708
P39019	143	K	40S ribosomal protein S19	RPS19	1	0.00206228	80.24	IAGQVAAANK(1)K	3	1.3425	1							0.972	0.958	0.951	1.058	1.02	1.051
P39023	373	K	60S ribosomal protein L3	RPL3	1	5.41027e-17	147.24	FIDTTSK(1)FGHGR	2	1.551	2	1.03	0.874	0.936	1.01	1.04	1.133	0.929	0.93	0.957	1.072	1.054	1.062	1.10872	0.939785	0.978056	0.942164	0.986717	1.06685	1.17678	0.952436	0.916766	1.01029	0.878008
P39023	362	K	60S ribosomal protein L3	RPL3	1	0.00295944	94.692	ALEK(1)IDLK	2	1.5798	1							0.929	0.93	0.957	1.072	1.054	1.062
P39023	136	K	60S ribosomal protein L3	RPL3	0.999974	0.0300064	54.286	K(1)WQDEDGKK	3	1.0276	1	0.876	0.906	0.829	1.184	1.152	1.078	0.929	0.93	0.957	1.072	1.054	1.062	0.942949	0.974194	0.866249	1.10448	1.09298	1.01507	0.853751	0.891319	0.853392	0.866419	0.0284196
P39023	349	K	60S ribosomal protein L3	RPL3	1	0.0014716	88.596	K(1)SLLVQTK	3	1.1397	2	0.914	0.839	0.992	1.139	1.065	1.077	0.929	0.93	0.957	1.072	1.054	1.062	0.983854	0.902151	1.03657	1.0625	1.01044	1.01412	0.92598	0.892833	1.02214	0.946718	0.267028
P39023	120	K	60S ribosomal protein L3	RPL3	1	0.00438163	88.029	FYK(1)NWHK	3	0.21148	1							0.929	0.93	0.957	1.072	1.054	1.062
P39023	154	K	60S ribosomal protein L3	RPL3	1	0.0201002	66.692	DFSSMK(1)K	2	-0.37402	1							0.929	0.93	0.957	1.072	1.054	1.062
P39023	300	K	60S ribosomal protein L3	RPL3	1	7.39926e-15	129.01	LIK(1)NNASTDYDLSDK	3	-2.2189	1	0.851	0.959	0.826	1.06	1.043	1.262	0.929	0.93	0.957	1.072	1.054	1.062	0.916039	1.03118	0.863114	0.988806	0.989564	1.18832	0.926409	1.04206	0.726329	0.887467	0.225045
P40121	137	K	Macrophage-capping protein	CAPG	1	4.73376e-05	107.09	TSTGAPAAIK(1)K	3	0.38477	2	1.101	1.143	1.235	0.821	0.858	0.838	1.199	1.163	1.201	0.833	0.801	0.816	0.918265	0.982803	1.02831	0.985594	1.07116	1.02696	0.931687	0.917512	1.00131	0.949951	0.271516
P40123	314	K	Adenylyl cyclase-associated protein 2	CAP2	1	1.35567e-07	91.355	SHTPSPTSPK(1)SYPSQK	3	-0.44212	1							1.048	1.059	1.04	0.934	0.962	1.012
P40123	175	K	Adenylyl cyclase-associated protein 2	CAP2	1	0.00197878	86.882	DYK(1)HSDLR	3	0.14311	1							1.048	1.059	1.04	0.934	0.962	1.012
P40227	365	K	T-complex protein 1 subunit zeta	CCT6A	1	0.000520283	86.879	FTFIEK(1)CNNPR	3	-1.7748	1	0.945	0.829	0.917	1.164	1.035	1.138	1.033	0.98	1.007	0.989	0.972	1.023	0.914811	0.845918	0.910626	1.17695	1.06481	1.11241	0.777275	0.794428	0.818603	0.796427	0.00446269
P40227	381	K	T-complex protein 1 subunit zeta	CCT6A	1	8.84041e-05	102.4	GPNK(1)HTLTQIK	4	0.35303	2	0.97	0.998	0.964	1.09	0.91	1.081	1.033	0.98	1.007	0.989	0.972	1.023	0.939013	1.01837	0.957299	1.10212	0.936214	1.0567	0.852003	1.08775	0.905936	0.941728	0.335847
P40306	72	K	Proteasome subunit beta type-10	PSMB10	1	0.00769879	62.694	SCEK(1)IHFIAPK	3	-2.0181	1	1.091	0.98	1.096	0.899	0.875	1.067	1.086	1.019	1.114	0.855	1.061	0.848	1.0046	0.961727	0.983842	1.05146	0.824694	1.25825	0.955435	1.16616	0.78191	0.941221	0.651011
P40429	134	K	60S ribosomal protein L13a	RPL13A	1	0.00293625	93.561	K(1)FAYLGR	2	0.37047	1	0.849	0.808	0.993	1.007	1.183	1.173	0.899	0.902	0.882	1.104	1.099	1.108	0.944383	0.895787	1.12585	0.912138	1.07643	1.05866	1.03535	0.832181	1.06346	0.973348	0.771824
P40925	118	K	Malate dehydrogenase, cytoplasmic	MDH1	1	6.20227e-08	131.66	SQGAALDK(1)YAK	2	-0.60724	2	0.948	0.961	1.044	1.09	0.976	0.998	0.977	1.007	1.022	1.045	0.946	1.008	0.970317	0.95432	1.02153	1.04306	1.03171	0.990079	0.930258	0.924986	1.03176	0.961274	0.201186
P40925	239	K	Malate dehydrogenase, cytoplasmic	MDH1	1	0.000170031	101.53	K(1)LSSAMSAAK	2	-2.4486	1	0.906	0.98	0.905	1.01	1.179	1.03	0.977	1.007	1.022	1.045	0.946	1.008	0.927329	0.973188	0.885519	0.966507	1.2463	1.02183	0.959464	0.780861	0.866605	0.861314	0.169031
P40925	110	K	Malate dehydrogenase, cytoplasmic	MDH1	1	7.44947e-24	164.68	IFK(1)SQGAALDK	2	-1.4057	2	1.017	0.97	0.99	1.045	0.951	1.045	0.977	1.007	1.022	1.045	0.946	1.008	1.04094	0.963257	0.968689	1	1.00529	1.03671	1.04094	0.958193	0.934391	0.977283	0.449909
P40925	107	K	Malate dehydrogenase, cytoplasmic	MDH1	1	0.0281141	75.109	ANVK(1)IFK	2	-3.0467	1	0.935	1.03	1.016	0.873	1.146	0.999	0.977	1.007	1.022	1.045	0.946	1.008	0.957011	1.02284	0.994129	0.835407	1.21142	0.991071	1.14556	0.844334	1.00309	0.978961	0.856801
P40926	157	K	Malate dehydrogenase, mitochondrial	MDH2	1	1.13355e-14	153.24	K(1)HGVYNPNK	3	-0.03354	4	1.063	1.095	1.066	0.992	0.884	0.913	1.019	1.049	1.06	0.968	0.937	0.969	1.04318	1.04385	1.00566	1.02479	0.943436	0.942208	1.01794	1.10644	1.06734	1.06262	0.113711
P40926	301	K	Malate dehydrogenase, mitochondrial	MDH2	1	1.04242e-06	121.02	GIEK(1)NLGIGK	2	1.7378	2							1.019	1.049	1.06	0.968	0.937	0.969
P40937	144	K	Replication factor C subunit 5	RFC5	1	7.2385e-05	114.24	VIEK(1)FTENTR	2	-0.33761	1	0.983	0.899	0.945	0.982	1.113	1.094
P40939	359	K	Trifunctional enzyme subunit alpha, mitochondrial	HADHA	1	0.016336	56.087	NK(1)FGAPQK(1)DVK	3	-2.9335	1							0.983	0.986	1.011	1.009	0.997	1.018
P40939	353	K	Trifunctional enzyme subunit alpha, mitochondrial	HADHA	1	0.000494643	110.41	NK(1)FGAPQK(1)DVK	3	-2.9335	5	0.833	0.838	0.805	1.219	1.161	1.169	0.983	0.986	1.011	1.009	0.997	1.018	0.847406	0.849899	0.796241	1.20813	1.16449	1.14833	0.701421	0.729844	0.693391	0.708202	0.000164322
P40939	411	K	Trifunctional enzyme subunit alpha, mitochondrial	HADHA	1	0.0132944	87.476	GLNDK(1)VK	2	1.1639	1	1.017	1.096	1.057	1.029	0.908	0.904	0.983	0.986	1.011	1.009	0.997	1.018	1.03459	1.11156	1.0455	1.01982	0.910732	0.888016	1.01448	1.22051	1.17734	1.13236	0.0580899
P40939	129	K	Trifunctional enzyme subunit alpha, mitochondrial	HADHA	1	0.00771991	95.502	IVEK(1)LEK	3	-2.1182	2	1.058	0.991	0.936	1.101	1.006	0.937	0.983	0.986	1.011	1.009	0.997	1.018	1.0763	1.00507	0.925816	1.09118	1.00903	0.920432	0.986361	0.996079	1.00585	0.995546	0.94887
P40939	386	K	Trifunctional enzyme subunit alpha, mitochondrial	HADHA	1	0.00129182	111.95	GLK(1)TILK	2	-2.0586	1	1.129	1.122	1.085	0.978	0.885	0.82	0.983	0.986	1.011	1.009	0.997	1.018	1.14852	1.13793	1.07319	0.969277	0.887663	0.805501	1.18493	1.28194	1.33233	1.26187	0.0116889
P40939	569	K	Trifunctional enzyme subunit alpha, mitochondrial	HADHA	1	6.94668e-05	107.09	ILQEGVDPK(1)K	2	0.54003	2	1.12	1.105	1.14	0.891	0.892	0.86	0.983	0.986	1.011	1.009	0.997	1.018	1.13937	1.12069	1.1276	0.883053	0.894684	0.844794	1.29026	1.25261	1.33476	1.29175	9.11423e-05
P40939	406	K	Trifunctional enzyme subunit alpha, mitochondrial	HADHA	1	4.04354e-06	110.98	GQQQVFK(1)GLNDK	2	-0.061452	2	1.019	1.139	1.019	0.885	1.008	0.929	0.983	0.986	1.011	1.009	0.997	1.018	1.03662	1.15517	1.00791	0.877106	1.01103	0.912574	1.18187	1.14257	1.10447	1.14246	0.0920797
P41218	55	K	Myeloid cell nuclear differentiation antigen	MNDA	1	0.00175081	78.324	K(1)FQGVACLDK	2	-4.1873	1
P41222	162	K	Prostaglandin-H2 D-isomerase	PTGDS	1	0.00352736	80.755	EK(1)FTAFCK	3	0.94252	1	1.021	1.09	1.128	0.846	0.936	0.974
P41222	86	K	Prostaglandin-H2 D-isomerase	PTGDS	1	0.03752	56.659	K(1)NQCETR	2	0.73728	1	1.125	1.219	1.005	0.909	0.809	0.934
P41227	165	K	N-alpha-acetyltransferase 10	NAA10	1	0.0232321	65.252	HLELK(1)EK	3	-0.26697	1
P41250	207	K	Glycine--tRNA ligase	GARS	1	0.0134776	71.159	DVK(1)NGECFR	2	-0.32013	1	1.008	1.012	0.882	1.092	0.994	1.03	0.964	0.996	0.956	1.001	1.016	1.031	1.04564	1.01606	0.922594	1.09091	0.978346	0.99903	0.958506	1.03855	0.92349	0.972628	0.610324
P41250	224	K	Glycine--tRNA ligase	GARS	0.999783	0.00470191	69.721	AHLQK(1)LMSDKK	4	-0.36423	1							0.964	0.996	0.956	1.001	1.016	1.031
P42167	401	K	Lamina-associated polypeptide 2, isoforms beta/gamma	TMPO	1	2.92233e-11	142.97	YVPLADVK(1)SEK	2	0.26338	2	0.966	0.839	0.995	1.104	1.052	1.074	1.051	1.026	1.023	0.969	0.987	0.991	0.919125	0.817739	0.97263	1.13932	1.06586	1.08375	0.806732	0.767213	0.897464	0.823822	0.0187255
P42224	200	K	Signal transducer and activator of transcription 1-alpha/beta	STAT1	1	8.53373e-12	99.927	SDQKQEQLLLK(1)K	3	0.22533	3	1.292	1.263	1.238	0.773	0.779	0.662	1.21	1.218	1.224	0.789	0.769	0.797	1.06777	1.03695	1.01144	0.979721	1.013	0.830615	1.08987	1.02363	1.2177	1.10371	0.169954
P42226	288	K	Signal transducer and activator of transcription 6	STAT6	1	2.42139e-05	116.74	TQTK(1)FQAGVR	2	1.4035	1	0.93	0.964	0.833	1.064	1.126	1.098	1.064	1.018	0.984	1.004	0.967	1.021	0.87406	0.946955	0.846545	1.05976	1.16443	1.07542	0.824771	0.813237	0.787179	0.808449	0.00891106
P42330	270	K	Aldo-keto reductase family 1 member C3	AKR1C3	1	1.89787e-18	155.43	GVVVLAK(1)SYNEQR	3	-0.81558	2	1.136	1.044	1.129	0.884	0.931	0.89	1.076	1.064	1.086	0.871	0.989	0.921	1.05576	0.981203	1.03959	1.01493	0.941355	0.966341	1.04024	1.04233	1.07581	1.05267	0.176408
P42704	702	K	Leucine-rich PPR motif-containing protein, mitochondrial	LRPPRC	1	0.0102414	91.318	ALELK(1)AK	2	-0.13168	1	1.018	0.917	1.004	1.069	1.021	0.997	1.07	1.023	1.021	0.953	0.971	0.959	0.951402	0.896383	0.98335	1.12172	1.05149	1.03962	0.848163	0.852486	0.94587	0.881194	0.0242942
P42704	1357	K	Leucine-rich PPR motif-containing protein, mitochondrial	LRPPRC	1	0.0111294	66.299	LDDLFLK(1)R	2	-1.4977	1	0.939	1.071	1.086	0.89	1.073	0.938	1.07	1.023	1.021	0.953	0.971	0.959	0.87757	1.04692	1.06366	0.933893	1.10505	0.978102	0.93969	0.9474	1.08748	0.990425	0.908302
P42765	270	K	3-ketoacyl-CoA thiolase, mitochondrial	ACAA2	1	0.00139361	89.047	K(1)HNFTPLAR	3	0.065912	1	0.985	0.893	1.058	1.143	0.707	1.23	1.042	0.997	0.982	0.968	1.026	0.986	0.945298	0.895687	1.07739	1.18079	0.689084	1.24746	0.800567	1.29982	0.863666	0.936178	0.737066
P42766	3	K	60S ribosomal protein L35	RPL35	1	0.00714441	48.568	MAK(1)IK(1)ARDLRGK	3	4.2147	2	1.12	0.834	0.782	0.718	1.102	1.447	0.851	0.856	0.873	1.222	1.148	1.111	1.3161	0.974299	0.895762	0.587561	0.95993	1.30243	2.23993	1.01497	0.687762	1.11798	0.669139
P42766	97	K	60S ribosomal protein L35	RPL35	1	8.03571e-12	144.55	RLNK(1)HEENLK	3	-0.22415	3	0.805	0.831	0.876	1.097	1.211	1.194	0.851	0.856	0.873	1.222	1.148	1.111	0.945946	0.970794	1.00344	0.897709	1.05488	1.07471	1.05373	0.920291	0.933683	0.964616	0.574041
P42766	79	K	60S ribosomal protein L35	RPL35	1	0.0170845	58.592	YK(1)PLDLRPK	3	-0.53168	1	0.842	0.81	0.772	1.18	1.192	1.23	0.851	0.856	0.873	1.222	1.148	1.111	0.989424	0.946262	0.884307	0.96563	1.03833	1.10711	1.02464	0.911333	0.798752	0.906439	0.129767
P42766	5	K	60S ribosomal protein L35	RPL35	1	0.00714441	48.568	MAK(1)IK(1)ARDLRGK	3	4.2147	2	1.12	0.834	0.782	0.718	1.102	1.447	0.851	0.856	0.873	1.222	1.148	1.111	1.3161	0.974299	0.895762	0.587561	0.95993	1.30243	2.23993	1.01497	0.687762	1.11798	0.669139
P43034	360	K	Platelet-activating factor acetylhydrolase IB subunit alpha	PAFAH1B1	1	2.17797e-05	104.81	FILSCADDK(1)TLR	2	-1.2802	1							0.957	0.984	1.013	1.015	1.058	0.989
P43034	368	K	Platelet-activating factor acetylhydrolase IB subunit alpha	PAFAH1B1	1	0.0029248	103.74	VWDYK(1)NK	2	0.47981	1	0.732	0.829	1.003	1.171	1.103	1.173	0.957	0.984	1.013	1.015	1.058	0.989	0.76489	0.84248	0.990128	1.15369	1.04253	1.18605	0.662992	0.808108	0.834814	0.767974	0.0297061
P43121	605	K	Cell surface glycoprotein MUC18	MCAM	1	0.000583667	89.301	K(1)SELVVEVK	2	2.2631	1	1.127	0.998	1.069	0.875	0.959	0.986	1.09	1.211	1.04	0.85	0.901	0.903	1.03394	0.824112	1.02788	1.02941	1.06437	1.09192	1.0044	0.77427	0.941359	0.905905	0.233653
P43146	1389	K	Netrin receptor DCC	DCC	1	0.00681773	72.2	TASLGLAGK(1)AR	2	1.5926	1	1.09	1.011	0.856	0.929	1.101	1.031
P43243	588	K	Matrin-3	MATR3	1	0.00297348	93.374	GIDLLK(1)K	2	0.5153	1	0.908	0.88	0.931	1.113	1.094	1.094	0.971	0.955	1.001	1.026	1.01	1.008	0.935118	0.921466	0.93007	1.0848	1.08317	1.08532	0.862023	0.850714	0.856957	0.856567	2.71216e-06
P43243	181	K	Matrin-3	MATR3	1	0.0351246	57.59	DDWEEK(1)R	2	0.27853	1	1.035	0.823	0.892	1.055	1.213	1.019	0.971	0.955	1.001	1.026	1.01	1.008	1.06591	0.86178	0.891109	1.02827	1.20099	1.01091	1.03661	0.717558	0.881489	0.869955	0.18565
P43243	565	K	Matrin-3	MATR3	1	2.29603e-05	114.86	CVK(1)VDLSEK	2	0.52332	1	0.797	0.795	0.803	1.24	1.125	1.264	0.971	0.955	1.001	1.026	1.01	1.008	0.820803	0.832461	0.802198	1.20858	1.11386	1.25397	0.679149	0.747365	0.639727	0.686572	0.000898668
P43243	555	K	Matrin-3	MATR3	1	0.00977256	68.016	K(1)ALWFQGR	2	0.7217	1							0.971	0.955	1.001	1.026	1.01	1.008
P43487	154	K	Ran-specific GTPase-activating protein	RANBP1	1	0.0155453	83.948	TK(1)FEECRK	3	1.214	2	0.81	0.856	0.885	1.151	1.101	1.21	0.994	1.035	1.012	0.986	0.987	0.997	0.814889	0.827053	0.874506	1.16734	1.1155	1.21364	0.698072	0.741418	0.720564	0.719708	0.000632283
P43487	83	K	Ran-specific GTPase-activating protein	RANBP1	0.999749	0.000748555	93.598	HKEK(1)GAIR	4	-0.28316	1	0.974	0.945	1.047	0.998	1.075	0.978	0.994	1.035	1.012	0.986	0.987	0.997	0.979879	0.913043	1.03458	1.01217	1.08916	0.980943	0.968097	0.838301	1.05468	0.949789	0.339741
P43487	76	K	Ran-specific GTPase-activating protein	RANBP1	1	0.00467407	82.417	GTGDVK(1)LLK	2	0.12288	1	0.997	0.88	0.927	0.994	1.106	1.116	0.994	1.035	1.012	0.986	0.987	0.997	1.00302	0.850242	0.916008	1.00811	1.12057	1.11936	0.994946	0.75876	0.818333	0.852597	0.0509418
P43487	150	K	Ran-specific GTPase-activating protein	RANBP1	1	4.2137e-11	141.13	FLNAENAQK(1)FK	2	-0.77086	1	0.906	0.923	0.928	1.147	1.044	1.073	0.994	1.035	1.012	0.986	0.987	0.997	0.911469	0.891787	0.916996	1.16329	1.05775	1.07623	0.783529	0.843098	0.852046	0.825003	0.00452362
P43490	330	K	Nicotinamide phosphoribosyltransferase	NAMPT	1	0.00911677	68.846	VLEILGK(1)K	2	-1.9129	1							0.955	1.089	1.078	0.965	0.903	1.01
P43652	198	K	Afamin	AFM	1	6.85925e-12	116.86	SCCEEQNK(1)VNCLQTR	3	-0.73012	1	1.045	1.042	1.072	0.861	1.014	0.97	1.1	1.088	1.103	0.914	0.922	0.92	0.95	0.957721	0.971895	0.942013	1.09978	1.05435	1.00848	0.870827	0.921797	0.930065	0.201923
P43652	417	K	Afamin	AFM	1	6.56341e-07	94.717	MVQQECK(1)HFQNLGK	3	0.19663	3	1.144	1.067	1.08	0.894	0.92	0.908	1.1	1.088	1.103	0.914	0.922	0.92	1.04	0.980699	0.979148	0.978118	0.997831	0.986957	1.06327	0.98283	0.992088	1.01247	0.586141
P43686	404	K	26S protease regulatory subunit 6B	PSMC4	1	0.0106086	90.709	AYK(1)TVIK	2	-0.50017	1	0.936	0.926	0.932	1.032	1.137	1.053	1.011	0.994	0.991	1.03	1.026	0.994	0.925816	0.93159	0.940464	1.00194	1.10819	1.05936	0.924022	0.840643	0.88777	0.882752	0.016182
P45880	72	K	Voltage-dependent anion-selective channel protein 2	VDAC2	1	0.00472333	80.245	VTGTLETK(1)YK	2	-0.21996	1	0.933	1.029	0.897	0.963	1.055	1.124	0.998	1.026	1.038	0.995	0.962	0.986	0.93487	1.00292	0.864162	0.967839	1.09667	1.13996	0.965935	0.914515	0.758064	0.874389	0.109486
P45954	152	K	Short/branched chain specific acyl-CoA dehydrogenase, mitochondrial	ACADSB	1	0.00036125	110.88	K(1)HGTEEQK	3	0.9227	1							1.083	1.059	1.036	0.952	0.973	0.929
P45973	91	K	Chromobox protein homolog 5	CBX5	1	1.08812e-08	130.72	K(1)SNFSNSADDIK	3	0.57858	2	0.84	0.855	0.904	1.083	1.21	1.125	0.941	0.952	0.983	1.037	1.036	1.002	0.892667	0.898109	0.919634	1.04436	1.16795	1.12275	0.854752	0.76896	0.819087	0.8127	0.00491962
P45974	468	K	Ubiquitin carboxyl-terminal hydrolase 5	USP5	1	0.012372	77.732	FLVEEK(1)IK	2	-1.6255	1							1.013	0.995	1.016	1.03	0.981	1.01
P45974	357	K	Ubiquitin carboxyl-terminal hydrolase 5	USP5	0.999969	0.00384008	82.417	KYVDK(1)LEK	3	-0.77129	1							1.013	0.995	1.016	1.03	0.981	1.01
P46063	498	K	ATP-dependent DNA helicase Q1	RECQL	1	0.0228836	79.474	DLIK(1)ILK	2	-0.75297	1	0.721	0.832	0.767	1.327	1.111	1.263	0.951	0.957	0.955	1.022	1.043	1.092	0.758149	0.869383	0.803141	1.29843	1.0652	1.15659	0.583895	0.816172	0.694403	0.690488	0.00844452
P46063	487	K	ATP-dependent DNA helicase Q1	RECQL	1	0.00188427	86.882	K(1)NITEYCR	2	0.74426	1	0.856	0.856	0.804	1.182	1.188	1.139	0.951	0.957	0.955	1.022	1.043	1.092	0.900105	0.894462	0.841885	1.15656	1.13902	1.04304	0.778264	0.785289	0.807145	0.789684	0.00419947
P46063	242	K	ATP-dependent DNA helicase Q1	RECQL	1	0.00955151	74.439	ALGILK(1)R	2	-0.24035	1							0.951	0.957	0.955	1.022	1.043	1.092
P46459	587	K	Vesicle-fusing ATPase	NSF	1	0.0316901	52.579	K(1)IFDDAYK	2	0.9835	1							0.991	1.052	0.979	1.002	1.016	1.018
P46527	47	K	Cyclin-dependent kinase inhibitor 1B	CDKN1B	1	0.00400728	89.142	DLEK(1)HCR	3	-0.040908	1	0.981	0.962	0.9	1	1.057	1.113	1.119	1.045	1.032	0.902	0.942	0.98	0.876676	0.920574	0.872093	1.10865	1.12208	1.13571	0.790761	0.820417	0.767881	0.792927	0.000178393
P46776	59	K	60S ribosomal protein L27a	RPL27A	1	0.000207838	93.649	VGMK(1)HYHLK	4	-0.88558	4	0.82	0.877	0.881	1.201	1.064	1.175	1.106	0.972	0.876	1.025	1.052	1.068	0.74141	0.902263	1.00571	1.17171	1.01141	1.10019	0.632761	0.892087	0.914124	0.806926	0.0782295
P46776	94	K	60S ribosomal protein L27a	RPL27A	1	1.0292e-09	123.02	NK(1)TGAAPIIDVVR	3	1.7378	2	0.97	0.91	0.917	1.066	1.092	1.067	1.106	0.972	0.876	1.025	1.052	1.068	0.877034	0.936214	1.0468	1.04	1.03802	0.999064	0.843302	0.90192	1.04778	0.929468	0.232833
P46777	197	K	60S ribosomal protein L5	RPL5	1	0.00225844	57.034	K(1)HIMGQNVADYMR	3	-0.97211	2	1.027	0.867	0.843	1.048	1.126	1.117	0.936	0.908	0.987	1.1	1.02	1.074	1.09722	0.954846	0.854103	0.952727	1.10392	1.04004	1.15166	0.864958	0.821224	0.938478	0.486995
P46777	27	K	60S ribosomal protein L5	RPL5	1	0.00635651	78.683	EGK(1)TDYYAR	2	-0.26438	1	0.866	0.822	0.897	1.071	1.176	1.186	0.936	0.908	0.987	1.1	1.02	1.074	0.925214	0.905286	0.908815	0.973636	1.15294	1.10428	0.950266	0.785197	0.822991	0.847859	0.0383757
P46778	60	K	60S ribosomal protein L21	RPL21	1	0.00117823	92.838	CYHGK(1)TGR	2	-0.27707	3	0.815	0.781	0.776	1.208	1.212	1.234	0.877	0.949	0.892	1.164	1.088	1.05	0.929304	0.822972	0.869955	1.0378	1.11397	1.17524	0.895456	0.738773	0.740237	0.788165	0.00949279
P46778	21	K	60S ribosomal protein L21	RPL21	1	0.0141925	52.576	K(1)HGVVPLATYMR	3	1.3904	2	0.793	0.862	1	1.113	1.197	1.051	0.877	0.949	0.892	1.164	1.088	1.05	0.904219	0.908325	1.12108	0.956186	1.10018	1.00095	0.945652	0.825612	1.12001	0.959539	0.646545
P46778	97	K	60S ribosomal protein L21	RPL21	1	0.000168602	115.78	IEHIK(1)HSK	2	-0.70864	2	0.879	0.874	0.829	1.119	1.199	1.121	0.877	0.949	0.892	1.164	1.088	1.05	1.00228	0.920969	0.929372	0.96134	1.10202	1.06762	1.04259	0.835709	0.870509	0.911095	0.134674
P46779	19	K	60S ribosomal protein L28	RPL28	1	0.00120595	84.687	NCSSFLIK(1)R	2	-0.58435	1							0.872	0.913	0.936	1.106	1.115	1.101
P46779	65	K	60S ribosomal protein L28	RPL28	1	0.0191707	58.286	GVVVVIK(1)R	2	-1.4702	1	1	1.002	0.839	1.064	1.05	1.063	0.872	0.913	0.936	1.106	1.115	1.101	1.14679	1.09748	0.896368	0.962025	0.941704	0.965486	1.19206	1.16542	0.928411	1.0946	0.304888
P46779	47	K	60S ribosomal protein L28	RPL28	1	2.04516e-06	114.31	K(1)TVGVEPAADGK	2	-0.19492	2	0.741	0.851	0.887	1.147	1.128	1.254	0.872	0.913	0.936	1.106	1.115	1.101	0.849771	0.932092	0.94765	1.03707	1.01166	1.13896	0.819395	0.92135	0.832027	0.856265	0.0364004
P46781	22	K	40S ribosomal protein S9	RPS9	1	0.0103013	78.516	RPFEK(1)SR	3	0.43068	1	0.906	0.969	0.872	1.178	0.961	1.13	0.876	0.921	0.888	1.2	1.037	1.092	1.03425	1.05212	0.981982	0.981667	0.926712	1.0348	1.05356	1.13532	0.94896	1.04253	0.329764
P46781	11	K	40S ribosomal protein S9	RPS9	1	0.00145851	100.98	K(1)TYVTPR	2	-1.2952	3	0.819	0.826	0.873	1.195	1.145	1.164	0.876	0.921	0.888	1.2	1.037	1.092	0.934932	0.896851	0.983108	0.995833	1.10415	1.06593	0.938843	0.812257	0.922297	0.889124	0.0441505
P46782	191	K	40S ribosomal protein S5	RPS5	1	0.028543	53.557	GSSNSYAIK(1)K	2	1.7636	1							0.898	0.918	0.977	1.081	1.065	1.095
P46783	31	K	40S ribosomal protein S10	RPS10	1	1.19784e-05	87.429	DVHMPK(1)HPELADK	3	-0.44134	5	0.898	0.932	0.812	1.101	1.166	1.109	0.928	0.968	0.957	1.044	1.009	1.044	0.967672	0.96281	0.848485	1.0546	1.1556	1.06226	0.917575	0.833169	0.798754	0.849199	0.0315421
P46821	2196	K	Microtubule-associated protein 1B	MAP1B	1	3.66825e-05	73.688	TVTYK(1)HMDPPPAPVQDR	3	0.17993	2	1.008	0.972	1.05	0.978	0.986	1.02	1.071	1.046	1.048	0.937	0.94	0.924	0.941176	0.929254	1.00191	1.04376	1.04894	1.1039	0.90172	0.885902	0.907611	0.898564	0.0217488
P46926	51	K	Glucosamine-6-phosphate isomerase 1	GNPDA1	1	0.00510372	85.676	K(1)LIEYYK	2	-1.0069	1	0.867	0.796	0.883	1.098	1.133	1.242	0.978	0.865	0.947	1.066	1.088	1.097	0.886503	0.920231	0.932418	1.03002	1.04136	1.13218	0.860667	0.883682	0.823561	0.855035	0.011626
P46937	254	K	Transcriptional coactivator YAP1	YAP1	1	0.00211836	89.171	NK(1)TTSWLDPR	2	0.11321	1							1.055	0.974	1.001	0.956	1.029	0.97
P46939	2273	K	Utrophin	UTRN	1	0.00160243	90.689	ITK(1)ADLEQR	2	0.41481	1	1.05	0.985	0.971	0.999	1.037	0.978	1.016	1.042	1.009	0.966	1.003	0.973	1.03346	0.945298	0.962339	1.03416	1.0339	1.00514	0.999326	0.914304	0.957419	0.957016	0.19934
P46939	3145	K	Utrophin	UTRN	1	0.000293612	114.19	YFAK(1)HPR	2	0.12055	2							1.016	1.042	1.009	0.966	1.003	0.973
P46939	2645	K	Utrophin	UTRN	1	5.5301e-08	107.5	NLQSK(1)TELTPEER	2	-1.5848	1	0.992	0.886	0.953	1.093	0.956	1.141	1.016	1.042	1.009	0.966	1.003	0.973	0.976378	0.850288	0.9445	1.13147	0.953141	1.17266	0.862929	0.892091	0.805432	0.850763	0.104012
P46940	922	K	Ras GTPase-activating-like protein IQGAP1	IQGAP1	1	0.0076213	75.213	IGLLVK(1)NK	2	3.2806	1							0.987	0.979	0.968	1.025	1.016	1.032
P46940	1475	K	Ras GTPase-activating-like protein IQGAP1	IQGAP1	1	0.000306995	80.245	LTELGTVDPK(1)NK	3	0.44414	1	0.841	0.892	0.988	0.795	1.593	0.898	0.987	0.979	0.968	1.025	1.016	1.032	0.852077	0.911134	1.02066	0.77561	1.56791	0.870155	1.09859	0.581112	1.17296	0.866257	0.603769
P46940	1165	K	Ras GTPase-activating-like protein IQGAP1	IQGAP1	1	0.0229111	79.451	FIAK(1)VLK	2	1.519	1	0.921	1.017	1.017	0.973	1.055	1.019	0.987	0.979	0.968	1.025	1.016	1.032	0.933131	1.03882	1.05062	0.949268	1.03839	0.987403	0.983	1.00041	1.06402	1.01597	0.744838
P47755	97	K	F-actin-capping protein subunit alpha-2	CAPZA2	1	7.72201e-10	140.49	ICFK(1)FDHLR	2	-0.43426	5	0.905	0.864	0.917	1.112	1.071	1.151	1.021	1.028	1.029	0.953	0.956	1.025	0.886386	0.840467	0.891156	1.16684	1.12029	1.12293	0.759645	0.750221	0.793602	0.767731	0.000282026
P47756	235	K	F-actin-capping protein subunit beta	CAPZB	1	8.39899e-06	112.96	STLNEIYFGK(1)TK	2	-0.025498	2	1.005	0.977	1.054	1.018	0.939	1.02	0.999	0.959	1.042	0.984	1.004	1.026	1.00601	1.01877	1.01152	1.03455	0.935259	0.994152	0.972407	1.08929	1.01747	1.0244	0.453454
P47813	88	K	Eukaryotic translation initiation factor 1A, X-chromosomal	EIF1AX	1	1.5161e-11	142.45	DYQDNK(1)ADVILK	3	-1.6903	2	0.917	0.958	0.976	1.011	0.997	1.144	0.974	1.007	1.077	1.002	0.96	1.02	0.941478	0.951341	0.906221	1.00898	1.03854	1.12157	0.933097	0.916035	0.807994	0.883231	0.0275071
P47813	56	K	Eukaryotic translation initiation factor 1A, X-chromosomal	EIF1AX	1	7.65634e-06	116.24	LEAMCFDGVK(1)R	3	-2.475	4	0.882	0.832	0.88	1.079	1.266	1.084	0.974	1.007	1.077	1.002	0.96	1.02	0.905544	0.826216	0.817084	1.07685	1.31875	1.06275	0.840922	0.626515	0.768843	0.737014	0.0258959
P47895	48	K	Aldehyde dehydrogenase family 1 member A3	ALDH1A3	1	0.027993	53.769	K(1)FATCNPSTR	2	-2.0416	1	1.05	1.005	0.924	1.045	1.114	0.889
P47897	628	K	Glutamine--tRNA ligase	QARS	0.999988	0.00737476	57.288	TDFKEEPEPGFK(1)R	3	0.84774	1	0.946	0.962	0.961	1.003	1.077	1.062	0.989	1.007	1.009	0.974	1.048	1.001	0.956522	0.955313	0.952428	1.02977	1.02767	1.06094	0.928866	0.929589	0.897722	0.918508	0.00143942
P47897	394	K	Glutamine--tRNA ligase	QARS	1	0.000147297	106.79	GK(1)FSEGEATLR	2	0.48497	1	0.958	0.929	0.931	1.003	1.125	1.069	0.989	1.007	1.009	0.974	1.048	1.001	0.968655	0.922542	0.922696	1.02977	1.07347	1.06793	0.940648	0.859399	0.864002	0.887333	0.00444295
P47914	38	K	60S ribosomal protein L29	RPL29	1	0.0403087	63.534	GVDPK(1)FLR	2	0.67595	1	0.806	0.965	0.847	1.135	1.126	1.129	0.906	0.991	0.957	1.082	1.058	0.99	0.889625	0.973764	0.885057	1.04898	1.06427	1.1404	0.848083	0.914958	0.776091	0.844725	0.0140311
P47914	103	K	60S ribosomal protein L29	RPL29	1	0.00107856	77.662	LAYIAHPK(1)LGK	3	-3.1523	1							0.906	0.991	0.957	1.082	1.058	0.99
P48047	90	K	ATP synthase subunit O, mitochondrial	ATP5O	1	0.000684683	100.22	VK(1)SLNDITAK	2	0.55384	1	1.115	1.041	1.056	0.98	0.877	0.947	1.043	1.108	1.156	0.932	0.898	0.901	1.06903	0.939531	0.913495	1.0515	0.976615	1.05105	1.01667	0.962028	0.869122	0.948975	0.388275
P48047	54	K	ATP synthase subunit O, mitochondrial	ATP5O	1	0.000213658	102.4	QNK(1)LEQVEK	2	-1.7027	1	1.215	1.212	1.085	0.851	0.852	0.794	1.043	1.108	1.156	0.932	0.898	0.901	1.16491	1.09386	0.938581	0.91309	0.948775	0.881243	1.27579	1.15292	1.06507	1.16559	0.0952719
P48059	306	K	LIM and senescent cell antigen-like-containing domain protein 1	LIMS1	1	0.000831169	84.365	CYEK(1)FPLELK	2	1.8697	2	0.851	0.867	0.874	1.196	1.063	1.169	0.992	0.964	0.981	1.041	1.045	1.016	0.857863	0.899378	0.890928	1.1489	1.01722	1.15059	0.746685	0.884148	0.774322	0.798432	0.00834431
P48059	312	K	LIM and senescent cell antigen-like-containing domain protein 1	LIMS1	1	0.00817252	77.923	FPLELK(1)K	2	-0.30936	1	0.911	0.851	0.885	1.174	1.086	1.119	0.992	0.964	0.981	1.041	1.045	1.016	0.918347	0.88278	0.902141	1.12776	1.03923	1.10138	0.814309	0.849452	0.819102	0.827099	0.00260557
P48163	353	K	NADP-dependent malic enzyme	ME1	1	0.000227515	96.464	EK(1)FAHEHEEMK	3	-0.36319	2	1.05	0.891	0.927	1.035	1.02	1.101	0.962	0.989	0.988	1.041	1.021	0.989	1.09148	0.90091	0.938259	0.994236	0.999021	1.11325	1.0978	0.901793	0.842814	0.943391	0.449997
P48426	89	K	Phosphatidylinositol 5-phosphate 4-kinase type-2 alpha	PIP4K2A	1	0.000205612	100.93	ENMPSHFK(1)FK	3	0.83583	1	0.91	0.893	1.032	1.103	1.067	1.018	1.025	0.893	0.942	1.017	1.083	1.065	0.887805	1	1.09554	1.08456	0.985226	0.955869	0.818583	1.015	1.14612	0.986016	0.853358
P48444	476	K	Coatomer subunit delta	ARCN1	1	0.0034829	81.017	K(1)NYCNIQVTK	3	1.7886	1							0.963	1.031	0.981	1.041	1.023	1.018
P48449	15	K	Lanosterol synthase	LSS	1	9.61558e-10	117.67	GGPYK(1)TEPATDLGR	2	-0.71926	1	0.754	0.722	0.886	1.193	1.301	1.17	0.998	0.9	0.887	1.061	1.034	1.052	0.755511	0.802222	0.998873	1.12441	1.25822	1.11217	0.671917	0.637585	0.898132	0.731546	0.0237381
P48643	529	K	T-complex protein 1 subunit epsilon	CCT5	1	0.00467407	82.417	MILK(1)IDDIR	2	-0.81568	2	0.804	0.867	0.82	1.249	1.147	1.139	1.018	1.029	1.022	0.979	0.948	0.983	0.789784	0.842566	0.802348	1.27579	1.20992	1.1587	0.619054	0.696384	0.692457	0.668065	0.00042152
P48643	399	K	T-complex protein 1 subunit epsilon	CCT5	1	0.00335105	80.787	MIIEEAK(1)R	2	0.1531	1	1.025	0.94	1.028	1.005	1.015	1.006	1.018	1.029	1.022	0.979	0.948	0.983	1.00688	0.913508	1.00587	1.02656	1.07068	1.0234	0.980828	0.853208	0.982874	0.937713	0.133697
P48643	279	K	T-complex protein 1 subunit epsilon	CCT5	1	0.00534518	99.442	ALQK(1)YEK	2	0.36954	1	0.967	0.914	0.914	0.969	1.085	1.162	1.018	1.029	1.022	0.979	0.948	0.983	0.949902	0.888241	0.894325	0.989785	1.14451	1.1821	0.959705	0.776085	0.756559	0.823927	0.0349232
P48643	223	K	T-complex protein 1 subunit epsilon	CCT5	1	0.000539792	109.66	LEDTK(1)LIK	2	-0.44379	1	0.892	0.974	0.925	1.197	1.056	0.979	1.018	1.029	1.022	0.979	0.948	0.983	0.876228	0.94655	0.905088	1.22268	1.11392	0.995931	0.716648	0.849744	0.908786	0.818557	0.042434
P48681	74	K	Nestin	NES	1	0.00328243	73.499	EK(1)HAAEVAR	3	0.053398	1							1.141	1.101	1.064	0.897	0.903	0.886
P48735	127	K	Isocitrate dehydrogenase [NADP], mitochondrial	IDH2	1	0.0193464	82.426	VEEFK(1)LK	2	-0.034466	1	0.987	0.938	0.915	1.077	1.006	1.096	1.048	1.066	1.008	0.95	0.967	0.977	0.941794	0.879925	0.907738	1.13368	1.04033	1.1218	0.830737	0.845813	0.809179	0.828158	0.00534951
P48735	155	K	Isocitrate dehydrogenase [NADP], mitochondrial	IDH2	1	0.0137242	70.942	EPIICK(1)NIPR	2	-0.89453	1							1.048	1.066	1.008	0.95	0.967	0.977
P48735	275	K	Isocitrate dehydrogenase [NADP], mitochondrial	IDH2	0.999999	0.00113981	79.659	HYK(1)TDFDKNK	4	1.4413	1							1.048	1.066	1.008	0.95	0.967	0.977
P49006	106	K	MARCKS-related protein	MARCKSL1	1	0.0324	52.255	LSGLSFK(1)R	2	1.5275	1	0.837	0.642	0.886	1.221	1.302	1.155	0.887	0.949	0.955	1.09	1.077	1.05	0.94363	0.676502	0.927749	1.12018	1.20891	1.1	0.842389	0.559595	0.843408	0.743018	0.0339659
P49137	89	K	MAP kinase-activated protein kinase 2	MAPKAPK2	1	0.00295944	94.692	TQEK(1)FALK	3	-0.47448	2							0.976	1.042	0.967	1.042	1.039	0.977
P49207	43	K	60S ribosomal protein L34	RPL34	1	0.000259911	81.709	APK(1)SACGVCPGR	3	-2.2461	2							0.85	0.919	0.918	1.16	1.118	1.098
P49257	346	K	Protein ERGIC-53	LMAN1	1	1.02056e-16	147.75	IHLEIK(1)QLNR	3	2.5586	1	0.894	0.987	1.01	1.181	1.008	0.94	0.99	1.01	1.055	0.953	0.991	1.008	0.90303	0.977228	0.957346	1.23924	1.01715	0.93254	0.728694	0.960747	1.0266	0.889827	0.28126
P49356	77	K	Protein farnesyltransferase subunit beta	FNTB	1	0.0125782	65.224	EK(1)HFHYLK	4	0.87011	1
P49368	44	K	T-complex protein 1 subunit gamma	CCT3	1	1.08297e-06	120.57	TCLGPK(1)SMMK	3	0.74797	13	0.883	0.882	0.871	1.145	1.102	1.139	0.994	0.998	0.994	1.014	1.002	1.021	0.88833	0.883768	0.876258	1.12919	1.0998	1.11557	0.786696	0.803571	0.785478	0.791838	1.46174e-05
P49419	537	K	Alpha-aminoadipic semialdehyde dehydrogenase	ALDH7A1	1	0.00114221	89.266	DLPLAQGIK(1)FQ	2	1.0802	1	0.908	1.109	0.836	0.716	1.169	1.235	0.871	0.862	0.852	1.176	1.125	1.156	1.04248	1.28654	0.981221	0.608844	1.03911	1.06834	1.71223	1.23812	0.918454	1.21866	0.322071
P49441	44	K	Inositol polyphosphate 1-phosphatase	INPP1	1	0.00510596	85.67	K(1)FAVDFK	2	1.2357	1	1.001	0.961	0.976	1.025	1.047	1.008	1.004	0.943	0.98	1.042	1.018	1.034	0.997012	1.01909	0.995918	0.983685	1.02849	0.974855	1.01355	0.990861	1.02161	1.00837	0.671544
P49450	77	K	Histone H3-like centromeric protein A	CENPA	1	0.0144732	74.849	EICVK(1)FTR	2	-0.44784	1	0.847	0.8	0.867	1.144	1.17	1.196
P49458	60	K	Signal recognition particle 9 kDa protein	SRP9	1	0.00123687	84.479	TDQAQDVK(1)K	2	1.0393	2	0.907	0.968	0.951	1.014	1.046	1.12	1.002	1.004	1.04	1.008	1.028	0.973	0.90519	0.964143	0.914423	1.00595	1.01751	1.15108	0.899833	0.947552	0.794405	0.8769	0.0598439
P49458	64	K	Signal recognition particle 9 kDa protein	SRP9	1	0.00013857	101.39	IEK(1)FHSQLMR	2	0.25318	7	1.1	0.941	0.895	0.909	1.08	1.093	1.002	1.004	1.04	1.008	1.028	0.973	1.0978	0.937251	0.860577	0.901786	1.05058	1.12333	1.21737	0.892124	0.766095	0.941455	0.564097
P49591	57	K	Serine--tRNA ligase, cytoplasmic	SARS	1	0.0154586	85.67	LK(1)NLCSK	3	0.66009	2	0.799	0.818	0.872	1.224	1.136	1.174	1.013	0.986	0.981	1.076	1.048	1.01	0.788746	0.829615	0.888889	1.13755	1.08397	1.16238	0.693375	0.765349	0.764717	0.740937	0.00141231
P49591	62	K	Serine--tRNA ligase, cytoplasmic	SARS	1	7.5903e-08	131.69	NLCSK(1)TIGEK	2	-0.65841	3	0.909	0.921	0.909	1.047	1.062	1.163	1.013	0.986	0.981	1.076	1.048	1.01	0.897335	0.934077	0.926606	0.973048	1.01336	1.15149	0.922189	0.921763	0.804705	0.878939	0.0834168
P49711	344	K	Transcriptional repressor CTCF	CTCF	0.999998	0.000324617	91.549	YK(1)HTHEKPFK	5	-0.77696	1							0.843	0.964	1.094	1.078	0.989	1.038
P49711	543	K	Transcriptional repressor CTCF	CTCF	1	0.00081267	68.626	QLLDMHFK(1)R	3	2.7022	1							0.843	0.964	1.094	1.078	0.989	1.038
P49711	449	K	Transcriptional repressor CTCF	CTCF	1	4.15984e-07	126.39	K(1)SDLGVHLR	3	-0.68409	1	0.934	0.897	1.05	1.075	1.041	1.023	0.843	0.964	1.094	1.078	0.989	1.038	1.10795	0.930498	0.959781	0.997217	1.05258	0.985549	1.11104	0.884018	0.973854	0.987771	0.843326
P49755	133	K	Transmembrane emp24 domain-containing protein 10	TMED10	1	0.00104346	69.92	HGVEAK(1)NYEEIAK	3	-1.2465	1							1.019	1.035	1.016	0.961	1.009	0.976
P49773	30	K	Histidine triad nucleotide-binding protein 1	HINT1	1	1.03867e-11	143.93	EIPAK(1)IIFEDDR	2	1.5056	2	0.908	1.035	0.914	1.03	1.051	1.068	1.003	1.047	1.011	1.005	0.979	0.953	0.905284	0.988539	0.904055	1.02488	1.07354	1.12067	0.883311	0.920818	0.806709	0.869151	0.0233689
P49792	3035	K	E3 SUMO-protein ligase RanBP2	RANBP2	1	0.00167923	67.952	K(1)TFEECQQNLMK	3	0.9261	1	0.978	0.974	0.96	0.957	1.015	1.121	0.928	0.999	0.961	1.076	1.049	1.009	1.05388	0.974975	0.998959	0.889405	0.967588	1.111	1.18493	1.00763	0.899153	1.02015	0.786838
P49792	1851	K	E3 SUMO-protein ligase RanBP2	RANBP2	1	0.00691021	58.098	ASK(1)FGNTEQGFK	3	-2.3018	1							0.928	0.999	0.961	1.076	1.049	1.009
P49792	2138	K	E3 SUMO-protein ligase RanBP2	RANBP2	1	0.0125169	77.533	QK(1)FEECQR	2	-0.4287	1	0.883	0.919	0.847	1.059	1.179	1.127	0.928	0.999	0.961	1.076	1.049	1.009	0.951509	0.91992	0.881374	0.984201	1.12393	1.11695	0.966783	0.818487	0.789091	0.853562	0.0340956
P49792	3109	K	E3 SUMO-protein ligase RanBP2	RANBP2	1	0.0208618	54.784	GFGFK(1)NSIFHR	3	1.45	1							0.928	0.999	0.961	1.076	1.049	1.009
P49796	1023	K	Regulator of G-protein signaling 3	RGS3	0.999857	0.0129368	52.247	K(1)SK(1)NLAK(0.001)DMK	2	4.1203	1	0.996	1.138	1.006	0.94	0.954	0.964
P49796	1025	K	Regulator of G-protein signaling 3	RGS3	0.999512	0.0129368	52.247	K(1)SK(1)NLAK(0.001)DMK	2	4.1203	1	0.996	1.138	1.006	0.94	0.954	0.964
P49821	29	K	NADH dehydrogenase [ubiquinone] flavoprotein 1, mitochondrial	NDUFV1	0.993883	0.0336558	47.037	K(0.994)TSFGSLK(0.006)DEDR	3	1.3277	1	0.876	0.977	0.955	1.059	1.113	1.031	1.01	1.013	1.037	1.002	0.977	0.97	0.867327	0.964462	0.920926	1.05689	1.1392	1.06289	0.820643	0.846612	0.866438	0.844657	0.0119661
P49903	27	K	Selenide, water dikinase 1	SEPHS1	1	9.24271e-07	122.33	FTELK(1)GTGCK	3	1.5706	2							0.96	0.955	0.974	1.027	0.99	1.017
P49903	341	K	Selenide, water dikinase 1	SEPHS1	1	0.00167818	90.05	FCAEIK(1)SPK	2	1.73	2							0.96	0.955	0.974	1.027	0.99	1.017
P49908	104	K	Selenoprotein P	SEPP1	1	0.00251406	96.285	YTHLK(1)NK	3	0.096304	1	1.139	1.231	1.058	0.802	0.869	0.895	1.071	1.102	1.117	0.91	0.891	0.914	1.06349	1.11706	0.94718	0.881319	0.975309	0.979212	1.20671	1.14534	0.967288	1.10293	0.177243
P49915	288	K	GMP synthase [glutamine-hydrolyzing]	GMPS	1	0.000657491	93.623	ESQSVEEALK(1)K	3	-0.50841	1	1.032	0.899	0.959	0.808	1.225	1.087	1.002	1.018	1.048	0.973	1.027	1.018	1.02994	0.883104	0.915076	0.830421	1.19279	1.06778	1.24026	0.740366	0.85699	0.914954	0.489398
P49916	615	K	DNA ligase 3	LIG3	1	0.00542601	56.65	K(1)FLHDNMVEIPNR	3	2.7045	1							1.049	1.105	0.937	0.896	1.067	0.954
P49916	911	K	DNA ligase 3	LIG3	1	0.00115462	94.465	LATK(1)SSPVK	3	-0.2644	2	0.993	0.944	1	1.031	1.004	1.047	1.049	1.105	0.937	0.896	1.067	0.954	0.946616	0.854299	1.06724	1.15067	0.940956	1.09748	0.822665	0.907905	0.972438	0.899358	0.291414
P50135	51	K	Histamine N-methyltransferase	HNMT	1	0.00062894	98.898	IGDTK(1)SEIK	3	0.02467	2	1.02	0.915	0.924	1.064	1.041	1.061	1.045	1.031	1.07	0.968	0.956	0.962	0.976077	0.887488	0.863551	1.09917	1.08891	1.10291	0.888009	0.815022	0.782975	0.82866	0.00550108
P50238	9	K	Cysteine-rich protein 1	CRIP1	1	3.3837e-05	116.24	CNK(1)EVYFAER	2	-2.9937	1	1.311	1.175	1.254	0.764	0.794	0.714	1.283	1.341	1.325	0.661	0.627	0.688	1.02182	0.876212	0.946415	1.15582	1.26635	1.03779	0.884065	0.69192	0.911952	0.822104	0.0586683
P50395	112	K	Rab GDP dissociation inhibitor beta	GDI2	1	0.000170829	84.479	VTEGSFVYK(1)GGK	3	0.038114	1	0.878	0.835	1.172	1.15	1.078	0.915	0.98	0.995	1.017	1.019	0.984	0.989	0.895918	0.839196	1.15241	1.12856	1.09553	0.925177	0.793862	0.766019	1.24561	0.916889	0.490752
P50395	269	K	Rab GDP dissociation inhibitor beta	GDI2	1	8.02028e-24	162.48	VIGVK(1)SEGEIAR	2	-0.7409	3	0.919	0.98	0.854	1.159	1.06	1.051	0.98	0.995	1.017	1.019	0.984	0.989	0.937755	0.984925	0.839725	1.13739	1.07724	1.06269	0.82448	0.914307	0.790188	0.842886	0.0240259
P50395	210	K	Rab GDP dissociation inhibitor beta	GDI2	1	0.0206421	67.879	IK(1)LYSESLAR	2	0.22071	1	0.947	0.912	1.021	1.082	1.041	1.017	0.98	0.995	1.017	1.019	0.984	0.989	0.966327	0.916583	1.00393	1.06183	1.05793	1.02831	0.910062	0.866395	0.976293	0.917022	0.0336812
P50395	164	K	Rab GDP dissociation inhibitor beta	GDI2	1	0.00769256	73.233	TFEGIDPK(1)K	2	2.218	2	0.966	0.871	0.99	1.066	0.992	1.135	0.98	0.995	1.017	1.019	0.984	0.989	0.985714	0.875377	0.973451	1.04612	1.00813	1.14762	0.942254	0.868317	0.848232	0.885275	0.0873173
P50395	29	K	Rab GDP dissociation inhibitor beta	GDI2	1	0.0168497	80.438	K(1)VLHMDR	3	0.34753	1							0.98	0.995	1.017	1.019	0.984	0.989
P50440	55	K	Glycine amidinotransferase, mitochondrial	GATM	1	0.000106742	75.376	NSCAADDK(1)ATEPLPK	3	-1.1773	2	0.961	0.994	0.72	1.144	1.101	1.103	1.038	1.058	1.063	0.957	0.937	0.919	0.925819	0.939509	0.677328	1.1954	1.17503	1.20022	0.774483	0.799564	0.564338	0.7121	0.0160592
P50453	313	K	Serpin B9	SERPINB9	1	0.00377392	72.2	DLCLSK(1)FVHK	3	-1.5378	1	1.123	0.829	1.175	1.074	0.844	0.989	1.089	1.098	1.095	0.884	0.893	0.894	1.03122	0.755009	1.07306	1.21493	0.945129	1.10626	0.848789	0.798843	0.969985	0.875384	0.345147
P50454	334	K	Serpin H1	SERPINH1	1	0.0283162	74.941	NK(1)ADLSR	2	-1.2724	1							0.902	0.916	0.901	1.128	1.073	1.068
P50454	217	K	Serpin H1	SERPINH1	1	1.54786e-09	133.81	FHHK(1)MVDNR	2	-0.014068	8	0.88	0.893	0.83	1.156	1.107	1.155	0.902	0.916	0.901	1.128	1.073	1.068	0.97561	0.974891	0.921199	1.02482	1.03169	1.08146	0.951979	0.944948	0.85181	0.915145	0.0248989
P50454	283	K	Serpin H1	SERPINH1	1	0.0214284	80.688	LEK(1)LLTK	2	-2.0076	1	0.872	0.844	0.886	1.121	1.142	1.155	0.902	0.916	0.901	1.128	1.073	1.068	0.966741	0.921397	0.983352	0.993794	1.06431	1.08146	0.972777	0.865726	0.909281	0.914615	0.0518215
P50454	160	K	Serpin H1	SERPINH1	1	6.70741e-102	259.27	QHYNCEHSK(1)INFR	4	-0.45917	8	0.818	0.855	0.783	1.173	1.182	1.208	0.902	0.916	0.901	1.128	1.073	1.068	0.906874	0.933406	0.869034	1.03989	1.10158	1.13109	0.872083	0.847331	0.768318	0.827887	0.00457017
P50454	287	K	Serpin H1	SERPINH1	1	0.000653613	107.79	LLTK(1)EQLK	2	0.59998	1	0.893	0.936	0.827	1.101	1.096	1.161	0.902	0.916	0.901	1.128	1.073	1.068	0.990022	1.02183	0.917869	0.976064	1.02144	1.08708	1.0143	1.00039	0.844345	0.949798	0.311028
P50454	410	K	Serpin H1	SERPINH1	1	0.0190776	61.78	LVRPK(1)GDK	3	-1.5183	1	0.836	0.776	0.867	1.207	1.117	1.224	0.902	0.916	0.901	1.128	1.073	1.068	0.926829	0.847162	0.962264	1.07004	1.04101	1.14607	0.866167	0.813791	0.839623	0.840087	0.0198875
P50479	307	K	PDZ and LIM domain protein 4	PDLIM4	1	2.13494e-11	138.65	LYCESHAK(1)AR	3	0.29139	1							0	0	0	0	0	0
P50570	90	K	Dynamin-2	DNM2	1	0.00103842	85.813	K(1)FTDFDEVR	2	0.72613	1	0.866	0.832	0.848	1.096	1.094	1.279	0.997	1.006	1.001	1.016	1.015	1.017	0.868606	0.827038	0.847153	1.07874	1.07783	1.25762	0.805204	0.767316	0.673616	0.744772	0.00887937
P50570	393	K	Dynamin-2	DNM2	1	1.2285e-14	146.36	EISYAIK(1)NIHGVR	3	1.4415	1							0.997	1.006	1.001	1.016	1.015	1.017
P50897	165	K	Palmitoyl-protein thioesterase 1	PPT1	1	0.000369993	96.866	K(1)TLNAGAYSK	2	-3.4602	1	0.944	0.888	1.052	1.001	0.99	1.135	1.006	1.082	0.999	1.008	0.979	0.917	0.93837	0.820702	1.05305	0.993056	1.01124	1.23773	0.944932	0.811583	0.850793	0.867398	0.238077
P50897	223	K	Palmitoyl-protein thioesterase 1	PPT1	1	0.00851484	77.058	NLMALK(1)K	2	0.36901	1	1.002	1.084	0.871	0.988	0.982	1.078	1.006	1.082	0.999	1.008	0.979	0.917	0.996024	1.00185	0.871872	0.980159	1.00306	1.17557	1.01619	0.998788	0.741657	0.908493	0.267376
P50914	124	K	60S ribosomal protein L14	RPL14	1	0.00136984	97.033	IIK(1)NEVK	2	0.058828	4	0.859	0.849	0.84	1.142	1.194	1.14	0.84	0.897	0.903	1.148	1.155	1.123	1.02262	0.946488	0.930233	0.994774	1.03377	1.01514	1.02799	0.915573	0.916361	0.952578	0.191224
P50990	152	K	T-complex protein 1 subunit theta	CCT8	1	6.87814e-09	101.05	AHEILPNLVCCSAK(1)NLR	3	0.62581	1	1.086	0.931	1.143	0.901	1.106	0.855	1.003	0.987	1.057	0.963	0.972	0.995	1.08275	0.943262	1.08136	0.935618	1.13786	0.859296	1.15726	0.828979	1.25843	1.05953	0.57369
P50995	408	K	Annexin A11	ANXA11	1	6.27587e-05	117.53	DIEK(1)SICR	3	0.75335	2	0.978	0.846	0.849	1.101	1.147	1.11	0.981	0.971	0.984	1.027	1.041	1.016	0.996942	0.871267	0.862805	1.07205	1.10183	1.09252	0.929936	0.790749	0.789739	0.836093	0.0156979
P50995	315	K	Annexin A11	ANXA11	1	0.0262331	76.679	AYK(1)AEFK	2	1.2555	1	0.995	0.851	0.908	1.137	1.058	1.085	0.981	0.971	0.984	1.027	1.041	1.016	1.01427	0.876416	0.922764	1.10711	1.01633	1.06791	0.916145	0.862334	0.864082	0.881586	0.0594886
P50995	252	K	Annexin A11	ANXA11	1	0.0175226	83.948	DLIK(1)DLK	2	2.7278	1	0.833	0.915	1.068	1.106	1.05	1.04	0.981	0.971	0.984	1.027	1.041	1.016	0.849134	0.942327	1.08537	1.07692	1.00865	1.02362	0.788481	0.93425	1.06032	0.925266	0.341138
P50995	320	K	Annexin A11	ANXA11	1	0.00329592	81.017	K(1)TLEEAIR	2	-1.0913	1	1.104	1.034	1.129	0.904	0.971	0.873	0.981	0.971	0.984	1.027	1.041	1.016	1.12538	1.06488	1.14736	0.880234	0.932757	0.859252	1.2785	1.14165	1.3353	1.249	0.00253885
P50995	499	K	Annexin A11	ANXA11	1	0.0184564	68.847	ILLK(1)ICGGND	2	-1.435	1							0.981	0.971	0.984	1.027	1.041	1.016
P50995	430	K	Annexin A11	ANXA11	1	9.28641e-06	112.42	CLK(1)NTPAFFAER	2	2.9067	3	0.875	0.809	0.839	1.163	1.151	1.188	0.981	0.971	0.984	1.027	1.041	1.016	0.891947	0.833162	0.852642	1.13242	1.10567	1.16929	0.787644	0.753537	0.729196	0.756519	0.000396612
P51114	207	K	Fragile X mental retardation syndrome-related protein 1	FXR1	1	6.20222e-05	87.863	NEEATK(1)HLECTK	3	-0.10933	1	0.861	0.962	0.933	0.938	1.19	1.115	1.013	1.018	0.961	0.982	1.056	1.021	0.849951	0.94499	0.970864	0.955193	1.12689	1.09207	0.88982	0.83858	0.889015	0.871352	0.100603
P51148	184	K	Ras-related protein Rab-5C	RAB5C	0.999581	1.26285e-29	170.11	KLPK(1)NEPQNATGAPGR	3	-1.1244	1	0.966	0.945	0.956	0.913	1.093	1.133	1.046	0.99	0.982	0.99	1.019	0.997	0.923518	0.954545	0.973523	0.922222	1.07262	1.13641	1.00141	0.889919	0.856666	0.910686	0.225676
P51149	32	K	Ras-related protein Rab-7a	RAB7A	1	0.00510372	85.676	K(1)FSNQYK	2	0.39267	1	0.929	0.841	0.932	1.075	1.077	1.164	0.993	0.966	1.005	1.031	1.011	1.022	0.935549	0.8706	0.927363	1.04268	1.06528	1.13894	0.897257	0.817249	0.814231	0.841883	0.00853732
P51153	172	K	Ras-related protein Rab-13	RAB13	1	0.0377741	58.889	DILLK(1)SGGR	2	-2.3927	1	0.962	0.989	1.013	0.981	1.053	1.011	1.019	1.017	1.008	1.051	0.943	0.979	0.944063	0.972468	1.00496	0.933397	1.11665	1.03269	1.01143	0.870881	0.973151	0.947695	0.390047
P51157	143	K	Ras-related protein Rab-28	RAB28	0.999424	0.00752174	60.167	TIK(0.001)PEK(0.999)HLR	4	-0.81337	2	0.915	0.822	0.946	1.067	1.135	1.138
P51178	86	K	1-phosphatidylinositol 4,5-bisphosphate phosphodiesterase delta-1	PLCD1	1	0.000112279	103.26	TEGLEK(1)FAR	2	-1.2937	1	0.883	0.857	0.895	0.955	1.162	1.253	0.984	0.958	0.966	0.994	1.053	1.049	0.897358	0.894572	0.926501	0.960765	1.10351	1.19447	0.934004	0.810658	0.775658	0.834195	0.0588805
P51397	29	K	Death-associated protein 1	DAP	1	1.17197e-11	136.7	IVQK(1)HPHTGDTK	4	-0.36878	3	0.915	0.951	0.867	1.139	0.999	1.145	0.967	0.937	0.955	1.08	1.048	1.078	0.946225	1.01494	0.907853	1.05463	0.953244	1.06215	0.897211	1.06472	0.85473	0.934526	0.227593
P51531	1051	K	Probable global transcription activator SNF2L2	SMARCA2	1	0.0188433	68.676	ASGK(1)FELLDR	2	-0.73781	1	0.997	0.949	0.778	1.028	1.224	1.048
P51572	95	K	B-cell receptor-associated protein 31	BCAP31	1	6.33375e-05	63.46	VNLQNNPGAMEHFHMK(1)LFR	4	-0.74172	1	1.001	0.907	0.906	0.958	1.214	1.035	0.972	0.979	0.977	1.066	1.02	1.016	1.02984	0.926456	0.927329	0.898687	1.1902	1.0187	1.14593	0.778406	0.910305	0.92793	0.459368
P51608	304	K	Methyl-CpG-binding protein 2	MECP2	1	1.29781e-06	117.7	SVQETVLPIK(1)K	2	-0.41729	2	0.968	1.056	0.937	1.035	0.958	1.051	0.987	1.003	1	1.05	0.999	0.984	0.98075	1.05284	0.937	0.985714	0.958959	1.06809	0.994964	1.0979	0.877267	0.986002	0.780246
P51608	334	K	Methyl-CpG-binding protein 2	MECP2	1	0.0260905	63.966	SGK(1)GLK(1)TCK	2	0.9038	1							0.987	1.003	1	1.05	0.999	0.984
P51608	337	K	Methyl-CpG-binding protein 2	MECP2	1	0.0260905	63.966	SGK(1)GLK(1)TCK	2	0.9038	1							0.987	1.003	1	1.05	0.999	0.984
P51608	210	K	Methyl-CpG-binding protein 2	MECP2	1	0.000641207	84.352	AATSEGVQVK(1)R	2	-0.11191	1							0.987	1.003	1	1.05	0.999	0.984
P51610	1863	K	Host cell factor 1	HCFC1	1	6.10841e-07	98.943	KQELQPGTAYK(1)FR	3	0.73008	1	0.92	0.826	0.821	1.209	1.17	1.092	0.969	0.983	0.986	1.02	0.981	1	0.949432	0.840285	0.832657	1.18529	1.19266	1.092	0.80101	0.704547	0.762507	0.755737	0.00473495
P51659	184	K	Peroxisomal multifunctional enzyme type 2	HSD17B4	1	6.98693e-15	124.91	K(1)SNIHCNTIAPNAGSR	3	-0.73218	1	0.738	0.779	1.375	1.097	1.256	0.777	1.109	1.105	1.082	0.918	0.928	0.92	0.665464	0.704977	1.27079	1.19499	1.35345	0.844565	0.556879	0.520875	1.50467	0.778436	0.36709
P51665	113	K	26S proteasome non-ATPase regulatory subunit 7	PSMD7	1	0.0441776	44.511	NDIAINELMK(1)R	2	-1.4366	1	0.853	0.869	1.069	1.172	0.949	1.104	1.075	1.021	0.998	0.974	0.997	0.985	0.793488	0.851126	1.07114	1.20329	0.951856	1.12081	0.659435	0.894176	0.955684	0.828998	0.17197
P51674	250	K	Neuronal membrane glycoprotein M6-a	GPM6A	1	0.0389028	50.108	MQK(1)YEDIK	2	1.1583	1	1.165	1.039	1.157	0.868	0.854	0.929
P51692	384	K	Signal transducer and activator of transcription 5B	STAT5B	1	0.00295024	86.243	SLLK(1)NENTR	2	-0.092975	1	0.936	0.979	1.084	1.014	1.007	0.99	1.02	0.991	0.973	1.036	1.004	0.996	0.917647	0.987891	1.11408	0.978764	1.00299	0.993976	0.937557	0.984948	1.12083	1.01475	0.812972
P51692	232	K	Signal transducer and activator of transcription 5B	STAT5B	1	5.06353e-10	134.57	VELAEK(1)HQK	3	-0.45271	1	0.856	0.894	0.906	1.124	1.106	1.128	1.02	0.991	0.973	1.036	1.004	0.996	0.839216	0.902119	0.931141	1.08494	1.10159	1.13253	0.773512	0.818922	0.822178	0.805189	0.0021166
P51692	347	K	Signal transducer and activator of transcription 5B	STAT5B	1	0.00120269	96.23	TQTK(1)FAATVR	2	0.031643	1	0.98	0.856	0.9	1.15	1.157	0.994	1.02	0.991	0.973	1.036	1.004	0.996	0.960784	0.863774	0.924974	1.11004	1.15239	0.997992	0.865541	0.74955	0.926835	0.843306	0.0345307
P51884	292	K	Lumican	LUM	1	0.00216787	98.048	FDIK(1)SFCK	3	1.6335	2	1.022	0.983	0.958	1.039	1.023	0.995	1.051	1.044	1.067	0.95	0.954	0.928	0.972407	0.941571	0.897844	1.09368	1.07233	1.0722	0.889112	0.878063	0.837387	0.868326	0.00336245
P51888	213	K	Prolargin	PRELP	1	1.00618e-05	87.519	LSDGVFK(1)PDTFHGLK	3	0.60345	1	1.366	1.035	0.879	0.97	0.977	0.821	0.966	1.003	1.017	1.037	0.983	1	1.41408	1.0319	0.864307	0.935391	0.993896	0.821	1.51175	1.03824	1.05275	1.20362	0.334903
P51888	96	K	Prolargin	PRELP	1	0.0160125	60.118	K(1)VPVIPPR	2	0.43487	1							0.966	1.003	1.017	1.037	0.983	1
P51888	277	K	Prolargin	PRELP	1	5.67932e-07	126.03	LNYNK(1)LTDR	2	0.91847	2	1.115	1	1.074	0.963	0.93	0.937	0.966	1.003	1.017	1.037	0.983	1	1.15424	0.997009	1.05605	0.92864	0.946083	0.937	1.24294	1.05383	1.12705	1.14069	0.0460101
P51911	25	K	Calponin-1	CNN1	1	2.67811e-05	107.21	LAQK(1)YDHQR	3	0.39088	1	1.114	0.952	1.164	0.859	0.997	0.93	1.101	1.187	1.199	0.834	0.787	0.842	1.01181	0.802022	0.970809	1.02998	1.26684	1.10451	0.98236	0.633091	0.878948	0.818692	0.0962869
P51911	137	K	Calponin-1	CNN1	1	0.00265485	86.898	GNK(1)VNVGVK	2	-0.43134	1	1.049	1.038	0.962	0.948	1.011	1.003	1.101	1.187	1.199	0.834	0.787	0.842	0.95277	0.874473	0.802335	1.13669	1.28463	1.19121	0.838197	0.680723	0.673546	0.727906	0.00589124
P51991	99	K	Heterogeneous nuclear ribonucleoprotein A3	HNRNPA3	1	0.00146888	101.28	PHK(1)VDGR	3	-0.44775	4	0.828	0.854	0.964	1.279	1.06	1.044	0.969	0.996	1.006	1.027	1.001	0.983	0.854489	0.85743	0.95825	1.24537	1.05894	1.06205	0.68613	0.809705	0.902261	0.793189	0.0300877
P51991	199	K	Heterogeneous nuclear ribonucleoprotein A3	HNRNPA3	1	4.43282e-34	179.65	YHTINGHNCEVK(1)K	4	1.5008	3	0.818	0.867	0.815	1.209	1.083	1.227	0.969	0.996	1.006	1.027	1.001	0.983	0.844169	0.870482	0.810139	1.17722	1.08192	1.24822	0.71709	0.804573	0.649036	0.719856	0.00307671
P51991	148	K	Heterogeneous nuclear ribonucleoprotein A3	HNRNPA3	1	0.00216787	98.048	DYFEK(1)YGK	2	-0.16884	1	0.805	0.906	1.053	1.126	0.985	1.132	0.969	0.996	1.006	1.027	1.001	0.983	0.830753	0.909639	1.04672	1.0964	0.984016	1.15158	0.757712	0.924414	0.908945	0.862352	0.13767
P51991	187	K	Heterogeneous nuclear ribonucleoprotein A3	HNRNPA3	1	1.95726e-05	74.147	IVVQK(1)YHTINGHNCEVK	4	-0.40711	1							0.969	0.996	1.006	1.027	1.001	0.983
P51991	29	K	Heterogeneous nuclear ribonucleoprotein A3	HNRNPA3	1	0.000134756	78.505	GEEGHDPK(1)EPEQLR	3	1.246	1	1.046	0.945	1.134	0.954	1.07	0.872	0.969	0.996	1.006	1.027	1.001	0.983	1.07946	0.948795	1.12724	0.928919	1.06893	0.88708	1.16206	0.887611	1.27073	1.09379	0.304321
P52209	309	K	6-phosphogluconate dehydrogenase, decarboxylating	PGD	1	0.000306904	82.069	GPQK(1)FQFDGDKK	3	1.3342	1	0.989	0.909	0.948	1.047	1.054	1.074	1.002	1.002	0.99	0.996	1.011	0.976	0.987026	0.907186	0.957576	1.0512	1.04253	1.10041	0.938947	0.870175	0.870199	0.892817	0.0179463
P52209	64	K	6-phosphogluconate dehydrogenase, decarboxylating	PGD	1	0.0130986	87.639	EMVSK(1)LK	2	3.2474	1							1.002	1.002	0.99	0.996	1.011	0.976
P52209	248	K	6-phosphogluconate dehydrogenase, decarboxylating	PGD	1	0.000565077	73.877	FQDTDGK(1)HLLPK	3	0.46708	1							1.002	1.002	0.99	0.996	1.011	0.976
P52209	316	K	6-phosphogluconate dehydrogenase, decarboxylating	PGD	1	0.000977323	101.9	FQFDGDK(1)K	2	-0.14726	2	0.975	0.944	0.97	1.001	1.069	1.055	1.002	1.002	0.99	0.996	1.011	0.976	0.973054	0.942116	0.979798	1.00502	1.05737	1.08094	0.968193	0.891	0.906429	0.920987	0.0305651
P52272	134	K	Heterogeneous nuclear ribonucleoprotein M	HNRNPM	1	1.23219e-06	92.039	AAEVLNK(1)HSLSGR	3	1.3554	2	1.012	0.774	0.939	1.086	1.068	1.154	0.952	0.976	0.996	1.04	1.021	1.016	1.06303	0.793033	0.942771	1.04423	1.04603	1.13583	1.018	0.758133	0.830031	0.867561	0.164226
P52272	651	K	Heterogeneous nuclear ribonucleoprotein M	HNRNPM	1	0.00108853	93.267	K(1)ACQIFVR	2	-1.1011	1							0.952	0.976	0.996	1.04	1.021	1.016
P52272	48	K	Heterogeneous nuclear ribonucleoprotein M	HNRNPM	1	1.69189e-05	100.38	GEGERPAQNEK(1)R	3	0.23451	1	0.781	0.778	0.955	1.331	1.219	0.976	0.952	0.976	0.996	1.04	1.021	1.016	0.820378	0.797131	0.958835	1.27981	1.19393	0.96063	0.641017	0.667655	0.998132	0.750166	0.0569322
P52272	698	K	Heterogeneous nuclear ribonucleoprotein M	HNRNPM	1	1.57071e-17	138.73	GCGVVK(1)FESPEVAER	2	-0.081425	7	0.818	0.862	0.823	1.166	1.141	1.208	0.952	0.976	0.996	1.04	1.021	1.016	0.859244	0.883197	0.826305	1.12115	1.11753	1.18898	0.766392	0.79031	0.694972	0.749416	0.000551573
P52565	141	K	Rho GDP-dissociation inhibitor 1	ARHGDIA	1	1.86602e-34	179.81	IDK(1)TDYMVGSYGPR	2	0.36575	4	0.968	0.893	1.07	0.975	1.073	1.036	1.01	0.975	1.027	0.978	0.957	0.985	0.958416	0.915897	1.04187	0.996933	1.12121	1.05178	0.961365	0.816881	0.990581	0.919954	0.176491
P52566	114	K	Rho GDP-dissociation inhibitor 2	ARHGDIB	1	0.0023504	97.068	IHFK(1)VNR	3	2.5338	1							1.032	1.073	1.22	0.892	0.81	0.954
P52597	87	K	Heterogeneous nuclear ribonucleoprotein F	HNRNPF	1	2.53761e-10	140.83	YIEVFK(1)SHR	2	-1.9173	2	1	0.919	1.009	0.968	1.135	0.988	0.995	0.999	1.002	0.965	1.026	1.024	1.00503	0.91992	1.00699	1.00311	1.10624	0.964844	1.00191	0.831575	1.04368	0.953725	0.405569
P52701	1296	K	DNA mismatch repair protein Msh6	MSH6	1	5.51693e-07	98.406	GACPK(1)SYGFNAAR	2	-0.17374	2	1.005	0.98	0.878	1.018	1.074	1.062	1.03	0.972	1.007	0.975	1.023	1.013	0.975728	1.00823	0.871897	1.0441	1.04985	1.04837	0.934514	0.960354	0.831668	0.908835	0.0810808
P52735	85	K	Guanine nucleotide exchange factor VAV2	VAV2	1	2.74885e-05	86.898	VCHDK(1)FGLR	3	-1.4658	1
P52747	316	K	Zinc finger protein 143	ZNF143	1	0.00126125	83.862	TSGDLQK(1)HIR	3	-0.82698	1
P52758	101	K	Ribonuclease UK114	HRSP12	1	0.0267426	65.179	QYFK(1)SNFPAR	2	0.47733	1							0	0	0	0	0	0
P52888	317	K	Thimet oligopeptidase	THOP1	1	0.00593026	72.879	AVILELK(1)R	2	-0.90178	1							0.982	0.998	1.018	1.042	0.934	1.029
P52907	97	K	F-actin-capping protein subunit alpha-1	CAPZA1	1	0.00771117	66.056	ISFK(1)FDHLR	3	0.45236	1							1.033	0.971	0.992	1.001	0.985	0.99
P52907	268	K	F-actin-capping protein subunit alpha-1	CAPZA1	1	0.017462	83.998	TK(1)IDWNK	2	-1.5589	1	1.01	0.911	0.988	1.025	1.065	1.023	1.033	0.971	0.992	1.001	0.985	0.99	0.977735	0.938208	0.995968	1.02398	1.08122	1.03333	0.954841	0.867732	0.96384	0.927795	0.0372438
P52943	27	K	Cysteine-rich protein 2	CRIP2	1	0.00511737	74.464	DWHK(1)FCLK	3	1.1159	1	0.983	1.129	1.039	1.045	0.79	1.015	1.077	1.012	1.196	0.935	0.868	0.925	0.912721	1.11561	0.868729	1.11765	0.910138	1.0973	0.816645	1.22576	0.791699	0.927035	0.492411
P52943	132	K	Cysteine-rich protein 2	CRIP2	1	0.00510372	85.676	K(1)VYFAEK	2	1.4891	1	1.024	1.041	0.809	1.043	0.984	1.113	1.077	1.012	1.196	0.935	0.868	0.925	0.950789	1.02866	0.676421	1.11551	1.13364	1.20324	0.852337	0.907392	0.562165	0.769283	0.0734711
P52943	10	K	Cysteine-rich protein 2	CRIP2	1	0.00147614	94.122	CDK(1)TVYFAEK	2	-1.392	2	1.046	1.024	1.122	0.922	0.968	0.928	1.077	1.012	1.196	0.935	0.868	0.925	0.971216	1.01186	0.938127	0.986096	1.11521	1.00324	0.98491	0.907327	0.935094	0.940943	0.252575
P52943	31	K	Cysteine-rich protein 2	CRIP2	1	0.0331471	73.208	FCLK(1)CER	2	0.066534	1	1.064	0.981	1.016	0.956	1.057	0.946	1.077	1.012	1.196	0.935	0.868	0.925	0.987929	0.969368	0.849498	1.02246	1.21774	1.0227	0.966228	0.796037	0.830641	0.860214	0.123751
P52948	1200	K	Nuclear pore complex protein Nup98-Nup96	NUP98	1	2.74811e-08	103.26	VHLEK(1)LSLR	3	-1.2811	1							0.992	0.974	1.017	1.041	1.046	1.009
P53007	149	K	Tricarboxylate transport protein, mitochondrial	SLC25A1	1	0.00264726	61.167	VK(1)FIHDQTSPNPK	4	-1.9296	2							1.035	1.03	0.998	0.948	0.987	0.973
P53041	93	K	Serine/threonine-protein phosphatase 5	PPP5C	1	0.0037736	89.355	AIELDK(1)K	2	-0.9293	1	0.967	0.94	0.838	1.028	1.138	1.107	1.107	1.028	1.016	0.958	0.987	0.955	0.873532	0.914397	0.824803	1.07307	1.15299	1.15916	0.81405	0.793067	0.711551	0.771806	0.00246061
P53396	166	K	ATP-citrate synthase	ACLY	1	0.00510527	85.676	LNPEDIK(1)K	3	0.70095	2	0.907	0.941	0.961	1.056	1.087	1.061	0.973	0.971	0.952	1.038	1.027	1.023	0.932169	0.969104	1.00945	1.01734	1.05842	1.03715	0.916279	0.915612	0.9733	0.93505	0.0560071
P53597	57	K	Succinate--CoA ligase [ADP/GDP-forming] subunit alpha, mitochondrial	SUCLG1	1	2.29958e-11	140.03	NTK(1)IICQGFTGK	2	-1.4122	2	0.924	0.94	0.955	1.086	1.053	1.059	1.067	1.016	0.982	0.977	0.979	1.024	0.865979	0.925197	0.972505	1.11157	1.07559	1.03418	0.779062	0.860178	0.940364	0.857931	0.0160375
P53597	54	K	Succinate--CoA ligase [ADP/GDP-forming] subunit alpha, mitochondrial	SUCLG1	1	8.78983e-09	132.25	QHLYVDK(1)NTK	3	1.226	3	0.946	0.981	1.023	0.938	1.027	1.087	1.067	1.016	0.982	0.977	0.979	1.024	0.886598	0.965551	1.04175	0.960082	1.04903	1.06152	0.923461	0.920423	0.981374	0.942444	0.344526
P53621	4	K	Coatomer subunit alpha	COPA	1	0.00895834	82.417	MLTK(1)FETK	2	1.3241	2	1.017	0.907	0.966	1.018	1.059	1.053	0.99	0.992	1.007	1.009	1.024	1.021	1.02727	0.914315	0.959285	1.00892	1.03418	1.03134	1.01819	0.884096	0.930133	0.943545	0.162027
P53621	750	K	Coatomer subunit alpha	COPA	1	1.34276e-05	127.46	ILK(1)NCGQK	3	-0.95833	2	0.748	0.852	0.803	1.184	1.2	1.227	0.99	0.992	1.007	1.009	1.024	1.021	0.755556	0.858871	0.797418	1.17344	1.17188	1.20176	0.643881	0.732903	0.66354	0.679953	0.000276478
P53621	1028	K	Coatomer subunit alpha	COPA	1	0.0316789	60.547	FEEAVEK(1)FR	2	2.1574	1							0.99	0.992	1.007	1.009	1.024	1.021
P53621	441	K	Coatomer subunit alpha	COPA	1	0.000960301	95.502	NLK(1)NEITK	3	-0.052657	2	0.955	0.944	0.927	1.054	1.052	1.085	0.99	0.992	1.007	1.009	1.024	1.021	0.964646	0.951613	0.920556	1.0446	1.02734	1.06268	0.923461	0.926285	0.866256	0.904993	0.00391839
P53621	1119	K	Coatomer subunit alpha	COPA	1	0.00547608	77.74	NFK(1)TAATFAR	2	-1.0919	1							0.99	0.992	1.007	1.009	1.024	1.021
P53621	438	K	Coatomer subunit alpha	COPA	1	0.000761922	89.886	MHSLLIK(1)NLK	3	0.76181	1							0.99	0.992	1.007	1.009	1.024	1.021
P53680	45	K	AP-2 complex subunit sigma	AP2S1	1	3.65798e-06	117.2	DAK(1)HTNFVEFR	2	-1.9639	2	0.841	0.836	0.979	1.234	1.083	1.055	1.083	1.163	0.96	0.971	0.918	0.915	0.776547	0.718831	1.01979	1.27085	1.17974	1.15301	0.611043	0.609313	0.884464	0.69796	0.0214046
P53805	86	K	Calcipressin-1	RCAN1	1	0.0113313	79.16	AK(1)FESLFR	2	0.52274	1
P53990	361	K	IST1 homolog	IST1	1	0.020399	69.812	RFEELK(1)K	3	-0.3972	1							0.972	1.004	1.012	1.037	1.009	1.017
P54108	226	K	Cysteine-rich secretory protein 3	CRISP3	1	0.00401401	69.261	LTLTCK(1)HQLVR	3	-0.078734	1
P54259	768	K	Atrophin-1	ATN1	1	1.44467e-05	126.62	FNK(1)HLDR	3	0.66248	1	0.956	0.926	0.897	1.089	1.082	1.071
P54289	334	K	Voltage-dependent calcium channel subunit alpha-2/delta-1	CACNA2D1	1	0.00644829	82.279	GITDYK(1)K	2	0.011642	1							0.948	0.936	0.959	1.03	1.087	1.066
P54577	334	K	Tyrosine--tRNA ligase, cytoplasmic	YARS	1	0.00926622	68.657	FNTPALK(1)K	2	0.84197	1	0.892	0.828	0.878	1.05	1.241	1.131	0.948	0.943	0.909	1.061	1.094	1.071	0.940928	0.878049	0.965897	0.989632	1.13437	1.05602	0.950786	0.774041	0.914655	0.87574	0.0557763
P54578	373	K	Ubiquitin carboxyl-terminal hydrolase 14	USP14	0.946682	0.030271	54.198	SK(0.947)FK(0.053)DLEDK	3	1.8852	1	0.862	1.035	0.978	1.096	0.903	1.127	1.014	1	0.981	0.986	1.029	0.963	0.850099	1.035	0.996942	1.11156	0.877551	1.1703	0.764779	1.17942	0.851868	0.912207	0.431114
P54578	313	K	Ubiquitin carboxyl-terminal hydrolase 14	USP14	1	0.000767035	97.734	NALYIK(1)SSK	2	-0.48622	1							1.014	1	0.981	0.986	1.029	0.963
P54652	249	K	Heat shock-related 70 kDa protein 2	HSPA2	1	0.000932688	76.068	MVSHLAEEFK(1)R	3	0.97438	1							0.87	0.899	0.952	1.112	1.071	1.127
P54819	147	K	Adenylate kinase 2, mitochondrial	AK2	1	0.0072128	71.692	LIHPK(1)SGR	3	-0.32759	1	0.972	0.753	0.96	1.098	1.133	1.117	0.992	1.045	1	1.041	0.972	0.961	0.979839	0.720574	0.96	1.05476	1.16564	1.16233	0.928973	0.61818	0.825927	0.786471	0.0571017
P54851	129	K	Epithelial membrane protein 2	EMP2	1	0.00235305	87.568	NAK(1)FYPVTR	2	-0.62956	1	0.773	0.903	0.752	1.222	1.113	1.251
P54920	285	K	Alpha-soluble NSF attachment protein	NAPA	1	5.85766e-17	150.22	K(1)TIQGDEEDLR	2	1.172	1	1.06	1.079	0.91	0.951	1.078	0.937	1.04	1	1.042	0.946	1.033	0.963	1.01923	1.079	0.873321	1.00529	1.04356	0.973001	1.01387	1.03396	0.897554	0.983355	0.807454
P55008	87	K	Allograft inflammatory factor 1	AIF1	1	0.00114673	111.01	THLELK(1)K	3	-1.1717	2	1.211	1.231	1.149	0.691	0.945	0.771	1.116	1.162	1.094	0.88	0.893	0.869	1.08513	1.05938	1.05027	0.785227	1.05823	0.887227	1.38193	1.00109	1.18377	1.16996	0.126409
P55036	98	K	26S proteasome non-ATPase regulatory subunit 4	PSMD4	1	9.03795e-21	164.53	VAHLALK(1)HR	2	1.1691	2	0.91	0.864	0.894	1.136	1.109	1.111	1.031	0.921	1.103	1.035	0.905	1.025	0.882638	0.938111	0.810517	1.09758	1.22541	1.0839	0.804164	0.765546	0.747777	0.772334	0.0113586
P55060	158	K	Exportin-2	CSE1L	1	1.30307e-08	133.98	TAHSLFK(1)R	2	-0.24221	2	0.958	0.972	0.978	1.017	0.988	1.096	1.011	1.011	0.968	0.995	1.014	0.984	0.947577	0.961424	1.01033	1.02211	0.974359	1.11382	0.927078	0.986725	0.907085	0.938604	0.231237
P55060	17	K	Exportin-2	CSE1L	1	0.0172806	57.885	K(1)TLDPDPAIR	2	0.58888	1	0.965	0.996	0.921	1.063	1.012	1.057	1.011	1.011	0.968	0.995	1.014	0.984	0.9545	0.985163	0.951446	1.06834	0.998028	1.07419	0.893441	0.98711	0.885736	0.920573	0.0358646
P55072	696	K	Transitional endoplasmic reticulum ATPase	VCP	1	0.0257792	77.058	ACK(1)LAIR	2	-1.9132	1	0.85	0.88	0.93	1.165	1.022	1.169	0.956	0.978	0.999	1.025	1.023	1.022	0.889121	0.899796	0.930931	1.13659	0.999022	1.14384	0.782274	0.900676	0.813868	0.829363	0.0186774
P55072	386	K	Transitional endoplasmic reticulum ATPase	VCP	1	4.45364e-71	227.06	LEILQIHTK(1)NMK	4	0.6194	5	0.84	0.92	0.965	1.089	1.061	1.134	0.956	0.978	0.999	1.025	1.023	1.022	0.878661	0.940695	0.965966	1.06244	1.03715	1.10959	0.827023	0.907004	0.870562	0.867925	0.0135274
P55072	236	K	Transitional endoplasmic reticulum ATPase	VCP	1	0.0333828	66.429	AIGVK(1)PPR	2	1.0855	1	0.919	0.914	0.982	0.982	1.038	1.172	0.956	0.978	0.999	1.025	1.023	1.022	0.961297	0.93456	0.982983	0.958049	1.01466	1.14677	1.00339	0.921055	0.857175	0.922858	0.236429
P55075	194	K	Fibroblast growth factor 8	FGF8	1	0.0239275	48.561	EVHFMK(1)R	2	1.6556	1	1.232	1.059	0.923	0.741	1.073	0.983
P55083	246	K	Microfibril-associated glycoprotein 4	MFAP4	1	7.69952e-06	123.72	GFYYSLK(1)R	3	1.077	2	1.051	1.018	1.358	0.845	0.865	0.864	1.164	1.164	1.214	0.823	0.802	0.818	0.902921	0.87457	1.11862	1.02673	1.07855	1.05623	0.879413	0.810873	1.05906	0.916049	0.322806
P55083	251	K	Microfibril-associated glycoprotein 4	MFAP4	1	0.0021426	100.02	RTEMK(1)IR	3	0.0062447	1	1.075	1.16	1.108	0.932	0.959	0.776	1.164	1.164	1.214	0.823	0.802	0.818	0.92354	0.996564	0.912685	1.13244	1.19576	0.948655	0.815529	0.833414	0.962083	0.864483	0.132952
P55084	181	K	Trifunctional enzyme subunit beta, mitochondrial	HADHB	1	0.000437042	93.556	K(1)LMLDLNK	2	-0.94178	3	0.98	0.961	0.93	1.002	1.009	1.128	0.981	0.964	0.969	1.021	1.048	1	0.998981	0.996888	0.959752	0.981391	0.962786	1.128	1.01792	1.03542	0.850844	0.962061	0.51
P55084	41	K	Trifunctional enzyme subunit beta, mitochondrial	HADHB	1	0.0271705	54.584	AAPAVQTK(1)TK	3	0.85672	1							0.981	0.964	0.969	1.021	1.048	1
P55209	82	K	Nucleosome assembly protein 1-like 1	NAP1L1	1	0.00641317	73.885	VNALK(1)NLQVK	2	-1.1149	2	1.092	0.785	0.889	1.102	1.109	1.068	0.983	0.963	1.059	0.991	0.968	0.987	1.11089	0.815161	0.839471	1.11201	1.14566	1.08207	0.99899	0.71152	0.775803	0.828065	0.118459
P55263	165	K	Adenosine kinase	ADK	1	0.000865122	96.665	EK(1)HLDLEK	3	-2.2522	1	0.863	0.819	0.822	1.05	1.196	1.264	0.968	1.039	1.029	0.984	0.926	1.057	0.891529	0.788258	0.798834	1.06707	1.29158	1.19584	0.83549	0.610307	0.668012	0.697322	0.0079122
P55263	256	K	Adenosine kinase	ADK	1	0.00564313	77.185	EQGFETK(1)DIK	2	1.4926	1	1.07	0.907	1.097	1.043	0.918	0.991	0.968	1.039	1.029	0.984	0.926	1.057	1.10537	0.872955	1.06608	1.05996	0.991361	0.937559	1.04284	0.880562	1.13708	1.01858	0.82855
P55263	117	K	Adenosine kinase	ADK	1	0.0192779	67.277	FGEILK(1)R	2	1.4409	1	1.017	0.889	0.863	1.081	1.083	1.096	0.968	1.039	1.029	0.984	0.926	1.057	1.05062	0.85563	0.838678	1.09858	1.16955	1.0369	0.956346	0.731592	0.808835	0.830533	0.0750135
P55265	495	K	Double-stranded RNA-specific adenosine deaminase	ADAR	1	0.000252218	105.98	K(1)LTECQLK	3	0.96709	2							1.005	1.037	1.07	0.936	0.979	0.975
P55268	1382	K	Laminin subunit beta-2	LAMB2	1	0.000148901	85.522	EDFNSK(1)HMANQR	3	-0.034884	1	1.024	1.143	1.129	0.819	1.015	0.864	1.069	1.039	1.072	0.93	0.953	0.925	0.957905	1.1001	1.05317	0.880645	1.06506	0.934054	1.08773	1.0329	1.12753	1.08036	0.325751
P55287	408	K	Cadherin-11	CDH11	1	1.27462e-07	101.61	VHAK(1)DPDAANSPIR	3	-0.86086	1	0.968	0.981	1.075	0.964	1.167	0.862	1.014	0.988	1.046	1.025	0.953	1.019	0.954635	0.992915	1.02772	0.940488	1.22455	0.845927	1.01504	0.810838	1.21491	0.988145	0.923051
P55735	38	K	Protein SEC13 homolog	SEC13	1	0.0021193	98.254	SVK(1)IFDVR	2	0.62079	1	0.834	0.885	0.939	1.187	1.114	1.064	1.069	0.965	0.969	0.988	1.004	1.055	0.780168	0.917098	0.96904	1.20142	1.10956	1.00853	0.649374	0.826541	0.960843	0.803223	0.0514586
P55795	185	K	Heterogeneous nuclear ribonucleoprotein H2	HNRNPH2	1	1.03773e-06	120.63	YIEIFK(1)SSR	2	0.54074	4	0.984	0.938	0.957	1.022	1.068	1.051	0.981	0.959	1.011	0.982	1.031	1.016	1.00306	0.978102	0.946588	1.04073	1.03589	1.03445	0.963799	0.944217	0.915065	0.941074	0.0205628
P55795	14	K	Heterogeneous nuclear ribonucleoprotein H2	HNRNPH2	1	0.0120946	78.113	EGFVVK(1)VR	2	-2.5068	1	0.814	0.819	0.874	1.27	1.187	1.068	0.981	0.959	1.011	0.982	1.031	1.016	0.829766	0.854015	0.864491	1.29328	1.15131	1.05118	0.641598	0.741777	0.822399	0.728958	0.0112521
P55809	480	K	Succinyl-CoA:3-ketoacid coenzyme A transferase 1, mitochondrial	OXCT1	1	0.00259042	83.948	AVFDVDK(1)K	2	4.1298	2	0.998	0.985	0.979	0.984	1.085	0.985	1.01	1.027	0.996	0.951	0.972	1.014	0.988119	0.959104	0.982932	1.0347	1.11626	0.9714	0.954981	0.859216	1.01187	0.938444	0.209349
P56381	21	K	ATP synthase subunit epsilon, mitochondrial	ATP5E	1	0.0106766	72.29	YSQICAK(1)AVR	2	-1.3194	1	1.043	1.001	0.93	1.019	1.052	0.976
P56381	28	K	ATP synthase subunit epsilon, mitochondrial	ATP5E	1	0.000231207	107.57	DALK(1)TEFK	3	-2.3678	2	0.972	0.989	1.002	1.028	1.002	1.019
P56705	237	K	Protein Wnt-4	WNT4	1	0.00114689	77.42	EK(1)FDGATEVEPR	2	1.0694	1	0.838	0.844	0.826	1.188	1.241	1.091
P56962	74	K	Syntaxin-17	STX17	1	0.0398762	49.715	EIEK(1)LCLK	3	-0.96289	1							1.124	1	0.975	0.924	0.974	1.021
P57737	787	K	Coronin-7	CORO7	1	2.7362e-06	94.688	GLVLLPK(1)TECDVR	2	1.0737	1	0.748	0.914	0.785	1.082	1.335	1.144	0	0	0	0	0	0
P57740	201	K	Nuclear pore complex protein Nup107	NUP107	1	0.00135003	95.094	ATPGLQK(1)FSK	2	1.2367	1	1.023	0.944	0.902	1.041	1.1	1.016	0.982	1.016	1.016	0.927	0.995	0.983	1.04175	0.929134	0.887795	1.12298	1.10553	1.03357	0.927669	0.840444	0.858959	0.876338	0.0659054
P57772	175	K	Selenocysteine-specific elongation factor	EEFSEC	1	0.0282921	68.557	TLENTK(1)FR	2	1.3329	1	0.988	0.972	0.979	0.982	1.055	1.037	0.985	0.919	1.004	1.002	1.126	0.986	1.00305	1.05767	0.9751	0.98004	0.936945	1.05172	1.02347	1.12885	0.927144	1.02261	0.617114
P57772	475	K	Selenocysteine-specific elongation factor	EEFSEC	1	0.0358904	51.445	HK(1)HGLVER	3	-0.61593	1							0.985	0.919	1.004	1.002	1.126	0.986
P58335	390	K	Anthrax toxin receptor 2	ANTXR2	1	0.0231463	64.523	GVGGIK(1)R	2	0.54277	1	1.121	1.051	1.095	0.948	0.921	0.882	0	0	0	0	0	0
P58546	4	K	Myotrophin	MTPN	1	0.00809074	73.435	CDK(1)EFMWALK	2	-1.3668	1	0.91	1.058	0.91	0.972	1.047	1.102	1.028	0.982	0.969	0.998	0.998	1.039	0.885214	1.07739	0.939112	0.973948	1.0491	1.06064	0.908893	1.02697	0.885425	0.940992	0.392613
P58546	90	K	Myotrophin	MTPN	1	1.10303e-05	116.55	LLLSK(1)GADK	2	1.55	1	1.018	0.912	0.908	1.042	1.041	1.101	1.028	0.982	0.969	0.998	0.998	1.039	0.990272	0.928717	0.937049	1.04409	1.04309	1.05967	0.948457	0.890355	0.884281	0.907587	0.00837958
P58876	6	K	Histone H2B type 1-D	HIST1H2BD	1	1.44783e-15	126.83	PEPTK(1)SAPAPK(1)K(1)GSK(1)K	3	-0.107	9	0.839	0.979	0.984	1.127	1.072	1.012	0.902	1.04	0.919	1.084	1.114	0.956	0.930155	0.941346	1.07073	1.03967	0.962298	1.05858	0.894666	0.978227	1.01148	0.961343	0.504713
P58876	13	K	Histone H2B type 1-D	HIST1H2BD	1	9.25618e-24	154.69	SAPAPK(1)K(1)GSK(1)K(1)AVTK	3	1.4776	89	0.799	0.804	0.884	1.002	1.529	1.002	0.902	1.04	0.919	1.084	1.114	0.956	0.885809	0.773077	0.961915	0.924354	1.37253	1.04812	0.958301	0.563249	0.917755	0.783498	0.170008
P58876	16	K	Histone H2B type 1-D	HIST1H2BD	1	9.25618e-24	154.69	SAPAPK(1)K(1)GSK(1)K(1)AVTK	3	1.4776	91	0.799	0.81	0.871	1.026	1.483	1.033	0.902	1.04	0.919	1.084	1.114	0.956	0.885809	0.778846	0.947769	0.946494	1.33124	1.08054	0.935884	0.585054	0.877122	0.777906	0.113495
P58876	12	K	Histone H2B type 1-D	HIST1H2BD	1	1.44783e-15	122.01	SAPAPK(1)K(1)GSK(1)K(1)AVTK	3	1.4776	20	0.856	0.894	0.91	1.117	1.188	1.055	0.902	1.04	0.919	1.084	1.114	0.956	0.949002	0.859615	0.990207	1.03044	1.06643	1.10356	0.920965	0.80607	0.897287	0.874516	0.0381681
P58876	17	K	Histone H2B type 1-D	HIST1H2BD	1	9.25618e-24	154.69	SAPAPK(1)K(1)GSK(1)K(1)AVTK	3	1.4776	114	0.819	0.82	0.862	1.056	1.411	1.053	0.902	1.04	0.919	1.084	1.114	0.956	0.907982	0.788462	0.937976	0.97417	1.26661	1.10146	0.932058	0.622499	0.851572	0.78822	0.0702231
P59998	89	K	Actin-related protein 2/3 complex subunit 4	ARPC4	1	3.2531e-12	126.28	ILCHK(1)FMR	2	-1.7611	4	0.948	0.886	0.854	1.166	1.12	1.057	0.953	1.013	0.979	1.036	1.009	1.036	0.994753	0.87463	0.872319	1.12548	1.11001	1.02027	0.883846	0.787948	0.854988	0.842107	0.030177
P60002	38	K	Transcription elongation factor 1 homolog	ELOF1	1	0.000376356	112.36	SCDVK(1)MDR	2	-1.6186	1	0.825	0.906	0.853	1.103	1.152	1.173	0.998	1.112	0.913	0.967	1.019	0.997	0.826653	0.814748	0.934283	1.14064	1.13052	1.17653	0.724727	0.720684	0.7941	0.747075	0.00199562
P60174	225	K	Triosephosphate isomerase	TPI1	1	1.26976e-17	140.49	TATPQQAQEVHEK(1)LR	3	-1.1183	1	0.916	1.107	0.818	1.126	0.967	1.074	0.994	1.012	1.014	1.006	0.978	0.997	0.921529	1.09387	0.806706	1.11928	0.988753	1.07723	0.82332	1.10632	0.74887	0.885988	0.258106
P60174	43	K	Triosephosphate isomerase	TPI1	1	0.00937822	62.463	K(1)FFVGGNWK	2	-0.018028	1	1.004	0.911	0.942	1.084	1.018	1.067	0.994	1.012	1.014	1.006	0.978	0.997	1.01006	0.900198	0.928994	1.07753	1.0409	1.07021	0.937381	0.864826	0.868048	0.890426	0.0285079
P60660	56	K	Myosin light polypeptide 6	MYL6	1	2.39473e-57	228.38	VLGNPK(1)SDEMNVK	2	-1.285	7	0.999	0.918	0.996	1.019	1.046	1.042	0.996	0.981	1.042	0.991	0.982	0.997	1.00301	0.93578	0.955854	1.02825	1.06517	1.04514	0.975451	0.878524	0.914574	0.922284	0.0228182
P60842	174	K	Eukaryotic initiation factor 4A-I	EIF4A1	1	0.00403065	90.15	YLSPK(1)YIK	2	0.88134	1	0.93	0.945	1.033	1.109	1.014	0.988	0.893	0.965	1.024	1.081	0.969	1.043	1.04143	0.979275	1.00879	1.0259	1.04644	0.947267	1.01514	0.935816	1.06495	1.00327	0.929804
P60866	34	K	40S ribosomal protein S20	RPS20	1	0.000874517	93.228	SLEK(1)VCADLIR	2	0.5519	1	0.857	0.857	0.917	1.074	1.187	1.123	0.996	1.001	0.961	1.036	0.995	1.001	0.860442	0.856144	0.954214	1.03668	1.19296	1.12188	0.829998	0.717661	0.850551	0.796892	0.0148688
P60866	75	K	40S ribosomal protein S20	RPS20	1	1.42584e-06	92.773	TPCGEGSK(1)TWDR	3	-1.3433	3	0.857	0.804	0.863	1.148	1.185	1.167	0.996	1.001	0.961	1.036	0.995	1.001	0.860442	0.803197	0.898023	1.10811	1.19095	1.16583	0.776496	0.674414	0.770284	0.739318	0.00122808
P60866	30	K	40S ribosomal protein S20	RPS20	1	0.00858244	82.287	NVK(1)SLEK	3	-2.9161	2	0.741	0.85	0.808	1.169	1.144	1.297	0.996	1.001	0.961	1.036	0.995	1.001	0.743976	0.849151	0.840791	1.12838	1.14975	1.2957	0.659332	0.738553	0.648906	0.681039	0.00369456
P60896	62	K	26S proteasome complex subunit DSS1	SHFM1	1	0.000864619	87.258	AELEK(1)HGYK	3	-0.78334	2	0.918	0.983	0.959	0.993	0.984	1.165
P60900	181	K	Proteasome subunit alpha type-6	PSMA6	1	4.24315e-17	153.39	QTESTSFLEK(1)K	2	-1.2571	2	0.916	1.003	1.025	0.997	1.001	1.062	1.024	0.984	1.056	0.983	0.979	1.018	0.894531	1.01931	0.970644	1.01424	1.02247	1.04322	0.88197	0.996907	0.930429	0.93654	0.155785
P60903	28	K	Protein S100-A10	S100A10	1	9.05356e-10	117	GYLTK(1)EDLR	2	-0.31275	2	0.939	0.94	1.018	1.096	1.026	1.001	0.97	1	0.976	1.074	0.967	0.992	0.968041	0.94	1.04303	1.02048	1.06101	1.00907	0.94861	0.885945	1.03365	0.954864	0.249666
P60903	57	K	Protein S100-A10	S100A10	1	0.000580891	79.659	IMK(1)DLDQCR	2	-0.58239	1							0.97	1	0.976	1.074	0.967	0.992
P60903	23	K	Protein S100-A10	S100A10	1	0.000468608	101.89	FAGDK(1)GYLTK	2	-1.4925	1	0.957	0.88	0.96	1.075	1.031	1.117	0.97	1	0.976	1.074	0.967	0.992	0.986598	0.88	0.983607	1.00093	1.06618	1.12601	0.98568	0.825373	0.873534	0.892607	0.0856003
P60981	127	K	Destrin	DSTN	0.914008	0.000167606	87.323	K(0.086)K(0.914)FQGIK	3	-0.43481	1							1.046	1.004	1.011	1.012	0.963	0.981
P60981	132	K	Destrin	DSTN	1	3.44638e-28	154.26	FQGIK(1)HECQANGPEDLNR	3	-0.053505	2	0.933	0.731	0.812	1.151	1.108	1.296	1.046	1.004	1.011	1.012	0.963	0.981	0.891969	0.728088	0.803165	1.13735	1.15057	1.3211	0.784251	0.632805	0.607951	0.671434	0.00644872
P60981	30	K	Destrin	DSTN	1	7.99752e-05	103.55	CSTPEEIK(1)K	3	-0.42903	6	0.907	0.897	0.958	1.083	1.112	1.063	1.046	1.004	1.011	1.012	0.963	0.981	0.867113	0.893426	0.947577	1.07016	1.15472	1.08359	0.810266	0.773714	0.87448	0.81854	0.00479903
P60981	19	K	Destrin	DSTN	1	0.00176966	87.696	IFYDMK(1)VR	2	0.019681	5	0.94	0.924	0.926	1.008	1.093	1.122	1.046	1.004	1.011	1.012	0.963	0.981	0.898662	0.920319	0.915925	0.996047	1.13499	1.14373	0.902228	0.810857	0.800822	0.835143	0.0203614
P60981	114	K	Destrin	DSTN	1	0.00733666	66.663	SK(1)MIYASSK	3	1.239	4	0.89	0.882	0.994	1.088	1.06	1.102	1.046	1.004	1.011	1.012	0.963	0.981	0.85086	0.878486	0.983185	1.0751	1.10073	1.12334	0.791425	0.798096	0.875231	0.822186	0.0101395
P61011	323	K	Signal recognition particle 54 kDa protein	SRP54	1	0.0271026	53.124	LK(1)HGQFTLR	3	0.70088	1							1.048	0.965	0.831	1.094	0.989	1.027
P61020	183	K	Ras-related protein Rab-5B	RAB5B	0.999983	5.51706e-18	135.09	KLPK(1)SEPQNLGGAAGR	3	1.7258	1	0.956	0.986	0.943	1.093	1.08	0.962	1.002	0.98	1.025	1.014	1.034	1.016	0.954092	1.00612	0.92	1.07791	1.04449	0.94685	0.885132	0.963269	0.971642	0.938411	0.247842
P61026	4	K	Ras-related protein Rab-10	RAB10	1	0.00110187	93.096	K(1)TYDLLFK	2	1.7506	1	0.904	0.965	0.984	1.005	1.067	1.081	1.009	0.991	0.979	1.002	0.983	1.03	0.895937	0.973764	1.00511	1.00299	1.08545	1.04951	0.893262	0.897104	0.957688	0.916139	0.0950209
P61077	128	K	Ubiquitin-conjugating enzyme E2 D3	UBE2D3	1	0.00232779	87.258	IYK(1)TDRDK	3	0.35128	2	0.942	0.853	1.059	1.046	1.073	1.048
P61077	144	K	Ubiquitin-conjugating enzyme E2 D3	UBE2D3	1	0.0003094	103.83	EWTQK(1)YAM	2	1.3634	1	1.051	0.975	0.912	0.92	1.197	0.963
P61088	92	K	Ubiquitin-conjugating enzyme E2 N	UBE2N	1	0.00167818	90.05	ICLDILK(1)DK	2	1.113	1	0.825	0.989	0.744	1.262	0.902	1.288	0.986	0.98	0.951	0.986	1.044	1.004	0.836714	1.00918	0.782334	1.27992	0.863985	1.28287	0.653724	1.16806	0.609832	0.76697	0.16113
P61088	74	K	Ubiquitin-conjugating enzyme E2 N	UBE2N	1	0.00449509	60.196	FMTK(1)IYHPNVDK	3	-0.95947	1							0.986	0.98	0.951	0.986	1.044	1.004
P61088	82	K	Ubiquitin-conjugating enzyme E2 N	UBE2N	1	0.0292885	51.286	IYHPNVDK(1)LGR	3	0.36158	1	0.945	0.952	0.999	1.113	1.003	1.007	0.986	0.98	0.951	0.986	1.044	1.004	0.958418	0.971429	1.05047	1.1288	0.960728	1.00299	0.849057	1.01114	1.04734	0.963719	0.554795
P61160	46	K	Actin-related protein 2	ACTR2	1	9.50923e-07	119.25	STTK(1)VGNIEIK	2	-0.71629	1	0.934	0.927	1.112	1.029	1.016	0.995	1.001	0.977	0.992	1.016	1	1.019	0.933067	0.948823	1.12097	1.0128	1.016	0.976447	0.921279	0.933881	1.14801	0.999206	0.990305
P61160	322	K	Actin-related protein 2	ACTR2	1	5.68629e-05	110.08	ELK(1)QLYLER	2	0.72154	1	0.966	0.878	1.031	1.034	0.966	1.14	1.001	0.977	0.992	1.016	1	1.019	0.965035	0.898669	1.03931	1.01772	0.966	1.11874	0.948236	0.9303	0.929001	0.935715	0.333627
P61160	331	K	Actin-related protein 2	ACTR2	1	0.0144787	74.841	VLK(1)GDVEK	2	0.74458	1							1.001	0.977	0.992	1.016	1	1.019
P61160	336	K	Actin-related protein 2	ACTR2	1	0.00895834	82.417	GDVEK(1)LSK	2	-0.17569	1							1.001	0.977	0.992	1.016	1	1.019
P61221	27	K	ATP-binding cassette sub-family E member 1	ABCE1	1	0.0239367	63.961	K(1)SCPVVR	2	0.38371	1							0.91	0.974	1.001	1.013	0.987	1.071
P61221	343	K	ATP-binding cassette sub-family E member 1	ABCE1	1	3.93411e-08	125.97	VAETANEEEVK(1)K	3	1.7336	2	0.839	0.769	0.741	1.214	1.221	1.246	0.91	0.974	1.001	1.013	0.987	1.071	0.921978	0.789528	0.74026	1.19842	1.23708	1.1634	0.769328	0.638218	0.636291	0.681254	0.00279177
P61247	152	K	40S ribosomal protein S3a	RPS3A	1	2.26618e-11	142.97	K(1)TSYAQHQQVR	2	0.18867	4	0.826	0.848	0.853	1.164	1.078	1.247	0.927	0.942	0.939	1.061	1.044	1.071	0.891046	0.900212	0.908413	1.09708	1.03257	1.16433	0.812199	0.87182	0.780201	0.819578	0.00668408
P61247	28	K	40S ribosomal protein S3a	RPS3A	1	0.0154141	70.028	K(1)DWYDVK	2	1.8817	1	0.906	0.866	1.009	1.063	1.138	1.038	0.927	0.942	0.939	1.061	1.044	1.071	0.977346	0.919321	1.07455	1.00189	1.09004	0.969188	0.975507	0.843384	1.10871	0.970633	0.632116
P61247	46	K	40S ribosomal protein S3a	RPS3A	1	0.0243993	64.792	NIGK(1)TLVTR	2	-0.050421	1							0.927	0.942	0.939	1.061	1.044	1.071
P61247	115	K	40S ribosomal protein S3a	RPS3A	1	0.00683715	81.296	MCSMVK(1)K	2	-0.96177	1	0.688	0.792	0.865	1.241	1.192	1.236	0.927	0.942	0.939	1.061	1.044	1.071	0.742179	0.840764	0.921193	1.16965	1.14176	1.15406	0.63453	0.736374	0.798218	0.722595	0.00361791
P61247	249	K	40S ribosomal protein S3a	RPS3A	1	0.0118245	60.364	ATGDETGAK(1)VER	2	1.6387	1	0.944	0.939	0.818	1.076	1.188	1.058	0.927	0.942	0.939	1.061	1.044	1.071	1.01834	0.996815	0.87114	1.01414	1.13793	0.987862	1.00414	0.875989	0.881843	0.919222	0.264323
P61326	61	K	Protein mago nashi homolog	MAGOH	1	0.000578407	99.815	SVMEELK(1)R	2	-0.073234	1	0.966	0.951	0.936	1.03	1.139	0.999	1.008	0.989	0.994	1.054	1.068	1.047	0.958333	0.961577	0.94165	0.97723	1.06648	0.954155	0.980663	0.901637	0.986894	0.954533	0.26174
P61353	107	K	60S ribosomal protein L27	RPL27	1	0.000431898	97.734	DVFRDPALK(1)R	3	1.0231	1	1.072	0.866	0.85	1.124	0.957	1.164	1.07	0.9	1.018	0.963	1.07	1.005	1.00187	0.962222	0.834971	1.16719	0.894393	1.15821	0.858363	1.07584	0.720915	0.869331	0.24369
P61457	36	K	Pterin-4-alpha-carbinolamine dehydratase	PCBD1	1	0.00377392	72.2	DAIFK(1)QFHFK	3	1.423	1							1.065	1.002	1.113	0.866	0.982	0.928
P61513	44	K	60S ribosomal protein L37a	RPL37A	1	0.00130807	95.417	YTCSFCGK(1)TK	2	-1.3353	2	0.71	0.723	0.764	1.313	1.223	1.297	0	0	0	0	0	0
P61586	162	K	Transforming protein RhoA	RHOA	1	0.000154807	77.894	IGAFGYMECSAK(1)TK	3	2.5725	1	0.85	0.933	0.973	0.932	1.231	1.082	0.949	0.989	1.001	1.083	0.927	1.054	0.89568	0.943377	0.972028	0.860572	1.32794	1.02657	1.0408	0.710407	0.946874	0.874344	0.38624
P61586	140	K	Transforming protein RhoA	RHOA	0.999831	0.00472617	61.423	MKQEPVK(1)PEEGR	3	-0.13397	1	0.855	1.032	0.904	1.105	1.096	1.017	0.949	0.989	1.001	1.083	0.927	1.054	0.900948	1.04348	0.903097	1.02031	1.18231	0.964896	0.883011	0.882577	0.935953	0.898976	0.255721
P61916	116	K	Epididymal secretory protein E1	NPC2	1	8.34996e-07	120.87	LPVK(1)SEYPSIK	2	-0.6632	1	1.05	1.033	1.069	0.825	1.061	0.965	1.029	1.034	0.994	0.989	1.021	0.978	1.02041	0.999033	1.07545	0.834176	1.03918	0.986708	1.22325	0.961369	1.08994	1.08211	0.298464
P61916	105	K	Epididymal secretory protein E1	NPC2	1	5.58804e-14	147.91	DK(1)TYSYLNK	2	0.21708	1	0.953	0.916	1.098	0.993	0.986	1.066	1.029	1.034	0.994	0.989	1.021	0.978	0.926142	0.88588	1.10463	1.00404	0.96572	1.08998	0.922411	0.917326	1.01344	0.953233	0.567241
P61923	46	K	Coatomer subunit zeta-1	COPZ1	1	5.46659e-05	110.39	AFEK(1)NIFNK	2	1.004	1	0.894	0.988	0.9	1.025	1.121	1.08	1.149	1.045	1.025	0.978	0.905	0.939	0.778068	0.945455	0.878049	1.04806	1.23867	1.15016	0.742391	0.76328	0.763415	0.756955	0.0192686
P61927	31	K	60S ribosomal protein L37	RPL37	1	6.00258e-05	104.82	AYHLQK(1)STCGK	3	-0.94128	1
P61927	14	K	60S ribosomal protein L37	RPL37	1	0.024404	56.432	NK(1)THTLCR	3	-1.8618	1
P61956	42	K	Small ubiquitin-related modifier 2	SUMO2	1	0.00178008	82.287	HTPLSK(1)LMK	3	-1.0182	1	0.789	1.06	1.002	0.969	0.986	1.177	0.994	0.998	1.005	1.031	0.981	1.017	0.793763	1.06212	0.997015	0.939864	1.0051	1.15733	0.84455	1.05674	0.861482	0.919613	0.466314
P61956	11	K	Small ubiquitin-related modifier 2	SUMO2	1	4.85973e-15	146.2	EGVK(1)TENNDHINLK	3	-0.38027	1	0.96	0.974	0.902	1.06	1.048	1.071	0.994	0.998	1.005	1.031	0.981	1.017	0.965795	0.975952	0.897512	1.02813	1.0683	1.0531	0.939372	0.913558	0.85226	0.901489	0.0192293
P61964	159	K	WD repeat-containing protein 5	WDR5	1	0.0176816	67.334	IWDVK(1)TGK	3	1.4216	2							1.015	0.983	0.994	0.932	1.001	0.993
P61964	256	K	WD repeat-containing protein 5	WDR5	1	0.000140458	100.79	TYTGHK(1)NEK	2	1.1678	4	0.776	0.808	0.83	1.246	1.103	1.256	1.015	0.983	0.994	0.932	1.001	0.993	0.764532	0.821974	0.83501	1.33691	1.1019	1.26485	0.571865	0.745961	0.660163	0.653817	0.00420617
P61978	34	K	Heterogeneous nuclear ribonucleoprotein K	HNRNPK	1	0.000109418	78.191	RPAEDMEEEQAFK(1)R	3	-1.5983	2	1.054	0.998	1.046	0.911	1.103	0.904	0.99	0.997	0.989	0.995	1.016	1.03	1.06465	1.001	1.05763	0.915578	1.08563	0.87767	1.16281	0.922048	1.20505	1.0849	0.291129
P61978	198	K	Heterogeneous nuclear ribonucleoprotein K	HNRNPK	1	0.00143157	94.465	VVLIGGK(1)PDR	2	3.1133	3	0.768	0.899	0.967	1.007	1.127	1.229	0.99	0.997	0.989	0.995	1.016	1.03	0.775758	0.901705	0.977755	1.01206	1.10925	1.1932	0.766513	0.812895	0.819437	0.801088	0.0493586
P61978	405	K	Heterogeneous nuclear ribonucleoprotein K	HNRNPK	1	0.00197673	64.827	DLAGSIIGK(1)GGQR	3	0.53907	1							0.99	0.997	0.989	0.995	1.016	1.03
P62081	155	K	40S ribosomal protein S7	RPS7	1	0.00125768	91.867	LIK(1)VHLDK	3	0.98632	1	0.921	0.932	0.98	0.981	1.104	1.09	0.933	0.995	0.863	1.151	1.028	1.03	0.987138	0.936683	1.13557	0.852302	1.07393	1.05825	1.1582	0.872202	1.07306	1.0251	0.80174
P62166	19	K	Neuronal calcium sensor 1	NCS1	1	0.0173401	68.657	K(1)TYFTEK	2	0.50717	1							1.061	1.036	0.988	0.985	0.983	0.965
P62191	326	K	26S protease regulatory subunit 4	PSMC1	1	0.00110973	89.747	GDVK(1)VIMATNR	2	1.9734	1	1.043	0.87	0.953	1.035	1.075	1.051	0.966	1.036	1.022	1.007	0.989	1.03	1.07971	0.839768	0.932485	1.02781	1.08696	1.02039	1.0505	0.772587	0.913853	0.909674	0.265411
P62191	429	K	26S protease regulatory subunit 4	PSMC1	0.999975	0.023649	56.404	SKENVLYK(1)K	3	-1.7405	1	0.954	0.965	0.954	1.105	0.947	1.09	0.966	1.036	1.022	1.007	0.989	1.03	0.987578	0.931467	0.933464	1.09732	0.957533	1.05825	0.899992	0.972778	0.88208	0.916291	0.128978
P62191	423	K	26S protease regulatory subunit 4	PSMC1	1	0.0389471	64.103	SK(1)ENVLYK	2	-1.8859	1	0.968	0.964	0.907	1.055	1.018	1.104	0.966	1.036	1.022	1.007	0.989	1.03	1.00207	0.930502	0.887476	1.04767	1.02932	1.07184	0.956479	0.903995	0.827989	0.895585	0.0370384
P62195	330	K	26S protease regulatory subunit 8	PSMC5	1	0.00850004	64.73	LDILK(1)IHSR	3	-1.0131	1	1.58	0.724	0.764	0.786	0.795	1.402	1.043	0.975	0.991	0.991	1.044	1.017	1.51486	0.742564	0.770938	0.793138	0.761494	1.37856	1.90996	0.975141	0.559233	1.03244	0.926436
P62249	131	K	40S ribosomal protein S16	RPS16	1	0.00293181	82.529	K(1)FGGPGAR	2	-0.74112	1	0.817	0.854	0.827	1.202	1.208	1.117	0.964	0.95	0.988	1.03	1.045	1.007	0.84751	0.898947	0.837045	1.16699	1.15598	1.10924	0.726236	0.777649	0.754614	0.752723	0.000408957
P62249	26	K	40S ribosomal protein S16	RPS16	1	0.0084484	65.695	TATAVAHCK(1)R	2	0.69951	1							0.964	0.95	0.988	1.03	1.045	1.007
P62253	163	K	Ubiquitin-conjugating enzyme E2 G1	UBE2G1	1	0.0119783	65.224	K(1)SQETAFE	2	-0.21754	1	0.94	1.396	0.84	0.454	1.275	1.041	0	0	0	0	0	0
P62258	123	K	14-3-3 protein epsilon	YWHAE	1	0.00259621	105.39	VFYYK(1)MK	2	2.6964	3	0.893	0.864	1.024	1.067	1.029	1.137	0.984	1.015	1.006	0.973	1	1.013	0.90752	0.851232	1.01789	1.09661	1.029	1.12241	0.82757	0.827242	0.906882	0.854874	0.0493113
P62263	96	K	40S ribosomal protein S14	RPS14	1	7.25308e-08	121.02	ELGITALHIK(1)LR	3	0.58855	1							0.926	0.95	0.898	1.048	1.074	1.056
P62269	137	K	40S ribosomal protein S18	RPS18	1	0.000587768	89.913	GQHTK(1)TTGR	3	1.3631	2							0.944	0.936	0.905	1.095	1.081	1.066
P62269	47	K	40S ribosomal protein S18	RPS18	0.999993	0.0331522	53.237	K(1)ADIDLTKR	3	1.084	1	0.994	0.85	0.912	1.014	1.203	1.055	0.944	0.936	0.905	1.095	1.081	1.066	1.05297	0.90812	1.00773	0.926027	1.11286	0.989681	1.13708	0.816024	1.01824	0.980272	0.788843
P62273	13	K	40S ribosomal protein S29	RPS29	1	0.00116371	102.46	K(1)FGQGSR	2	-1.9761	1	0.882	0.941	0.936	1.092	1.097	1.065	0.942	1.041	0.97	1.041	0.915	1.095	0.936306	0.903939	0.964948	1.04899	1.19891	0.972603	0.892577	0.753969	0.99213	0.871042	0.114382
P62277	112	K	40S ribosomal protein S13	RPS13	0.999966	0.023294	68.224	DKDAK(1)FR	3	-0.79595	1	0.812	0.778	0.805	1.164	1.125	1.334	0.868	0.938	0.926	1.107	1.043	1.155	0.935484	0.829424	0.86933	1.05149	1.07862	1.15498	0.889674	0.768968	0.752681	0.801878	0.00772848
P62277	39	K	40S ribosomal protein S13	RPS13	1	0.00216787	98.048	EQIYK(1)LAK	2	0.0070139	1	0.791	0.856	0.85	1.199	1.07	1.249	0.868	0.938	0.926	1.107	1.043	1.155	0.91129	0.91258	0.917927	1.08311	1.02589	1.08139	0.841366	0.889552	0.848843	0.859395	0.00138179
P62280	58	K	40S ribosomal protein S11	RPS11	1	2.27049e-24	165.58	EAIEGTYIDK(1)K	2	-0.26912	1	0.869	0.867	0.916	1.132	1.063	1.171	0.959	0.991	0.955	1.029	1.029	1.044	0.906152	0.874874	0.959162	1.1001	1.03304	1.12165	0.823702	0.846891	0.855137	0.841895	0.00912576
P62308	10	K	Small nuclear ribonucleoprotein G	SNRPG	1	4.32229e-05	91.853	AHPPELK(1)K	3	-1.3037	2							0.995	0.992	1.018	0.976	1.025	1.006
P62316	79	K	Small nuclear ribonucleoprotein Sm D2	SNRPD2	1	0.00599626	66.56	EMWTEVPK(1)SGK	3	-0.70196	1	1.168	0.756	0.851	0.989	1.048	1.226	1.053	0.993	0.924	1.02	1.003	1.074	1.10921	0.761329	0.920996	0.969608	1.04487	1.14153	1.14398	0.728639	0.80681	0.884517	0.339726
P62328	4	K	Thymosin beta-4	TMSB4X	1	1.02087e-05	84.859	SDK(1)PDMAEIEK(1)FDK	3	-0.43291	3	0.831	0.855	0.869	1.019	1.342	1.098	0.857	0.934	0.899	1.217	1.125	1.064	0.969662	0.915418	0.96663	0.837305	1.19289	1.03195	1.15807	0.767395	0.936698	0.931277	0.538078
P62328	12	K	Thymosin beta-4	TMSB4X	1	1.02087e-05	84.859	SDK(1)PDMAEIEK(1)FDK	3	-0.43291	3	0.831	0.855	0.869	1.019	1.342	1.098	0.857	0.934	0.899	1.217	1.125	1.064	0.969662	0.915418	0.96663	0.837305	1.19289	1.03195	1.15807	0.767395	0.936698	0.931277	0.538078
P62333	68	K	26S protease regulatory subunit 10B	PSMC6	1	4.72091e-11	140.63	QLTEEK(1)FIVK	3	1.6088	2	0.87	0.925	0.886	1.135	1.104	1.096	0.993	1.035	0.999	1.024	0.997	0.966	0.876133	0.89372	0.886887	1.1084	1.10732	1.13458	0.790449	0.8071	0.78169	0.792987	2.31172e-05
P62424	37	K	60S ribosomal protein L7a	RPL7A	1	0.00277798	57.106	RPK(1)NFGIGQDIQPK	4	0.25766	1	0.906	1.071	0.9	0.947	1.072	1.098	1.025	0.903	0.941	1.069	1.029	1.049	0.883902	1.18605	0.956429	0.885875	1.04179	1.04671	0.997774	1.13847	0.913747	1.01748	0.877192
P62424	107	K	60S ribosomal protein L7a	RPL7A	1	4.03285e-05	104.82	YRPETK(1)QEK	3	-0.59399	2	0.909	0.925	0.937	1.088	1.01	1.144	1.025	0.903	0.941	1.069	1.029	1.049	0.886829	1.02436	0.995749	1.01777	0.981535	1.09056	0.871342	1.04363	0.91306	0.940797	0.312085
P62424	20	K	60S ribosomal protein L7a	RPL7A	1	0.000634373	90.696	VAPAPAVVK(1)K	3	-0.67876	2							1.025	0.903	0.941	1.069	1.029	1.049
P62424	48	K	60S ribosomal protein L7a	RPL7A	1	9.7466e-12	138.02	NFGIGQDIQPK(1)R	2	0.35712	2	0.93	0.862	0.881	1.147	1.103	1.104	1.025	0.903	0.941	1.069	1.029	1.049	0.907317	0.954596	0.936238	1.07297	1.07191	1.05243	0.845616	0.890552	0.889596	0.875158	0.000961541
P62491	24	K	Ras-related protein Rab-11A	RAB11A	1	1.39673e-27	157.07	VVLIGDSGVGK(1)SNLLSR	3	-1.4197	1	1.156	0.982	0.991	0.867	1.181	0.848
P62701	128	K	40S ribosomal protein S4, X isoform	RPS4X	1	0.0380997	56.434	K(1)IFVGTK	2	0.47362	1	0.88	0.786	0.88	1.248	1.043	1.195	0.965	0.975	0.959	1.041	1.054	1.047	0.911917	0.806154	0.917623	1.19885	0.989564	1.14136	0.760662	0.814656	0.803976	0.791555	0.0327409
P62701	120	K	40S ribosomal protein S4, X isoform	RPS4X	1	5.36427e-07	126.39	ITPEEAK(1)YK	3	-2.335	2	0.877	0.83	0.886	1.057	1.16	1.207	0.965	0.975	0.959	1.041	1.054	1.047	0.908808	0.851282	0.923879	1.01537	1.10057	1.15282	0.895051	0.773492	0.80141	0.821098	0.0130531
P62701	71	K	40S ribosomal protein S4, X isoform	RPS4X	1	0.0108947	73.616	FIK(1)IDGK	3	2.733	1	0.863	0.878	0.822	1.12	1.193	1.145	0.965	0.975	0.959	1.041	1.054	1.047	0.894301	0.900513	0.857143	1.07589	1.13188	1.0936	0.83122	0.795591	0.78378	0.80329	0.000533877
P62701	16	K	40S ribosomal protein S4, X isoform	RPS4X	1	0.000429625	89.266	VAAPK(1)HWMLDK	3	-1.4209	1	0.892	0.956	0.983	1.088	1.002	1.091	0.965	0.975	0.959	1.041	1.054	1.047	0.924352	0.980513	1.02503	1.04515	0.950664	1.04202	0.884422	1.0314	0.983687	0.964466	0.445147
P62701	62	K	40S ribosomal protein S4, X isoform	RPS4X	1	4.07632e-07	118.9	YALTGDEVK(1)K	2	-0.27986	1	0.829	0.751	0.889	1.182	1.154	1.22	0.965	0.975	0.959	1.041	1.054	1.047	0.859067	0.770256	0.927007	1.13545	1.09488	1.16523	0.75659	0.70351	0.795555	0.752846	0.00491997
P62750	88	K	60S ribosomal protein L23a	RPL23A	1	0.000316221	89.171	FPLTTESAMK(1)K	2	2.3654	2	0.944	0.979	0.945	0.979	1.159	1.006	0.924	0.94	0.977	1.041	1.059	1.061	1.02165	1.04149	0.967247	0.940442	1.09443	0.948162	1.08635	0.951628	1.02013	1.01587	0.787602
P62750	70	K	60S ribosomal protein L23a	RPL23A	1	3.33563e-07	128.85	RNK(1)LDHYAIIK	4	-2.3275	3	0.861	0.823	0.923	1.13	1.048	1.232	0.924	0.94	0.977	1.041	1.059	1.061	0.931818	0.875532	0.944729	1.08549	0.989613	1.16117	0.858427	0.884722	0.813602	0.850384	0.0403675
P62750	106	K	60S ribosomal protein L23a	RPL23A	1	0.0420588	55.676	ANK(1)HQIK	3	-0.14903	1							0.924	0.94	0.977	1.041	1.059	1.061
P62750	115	K	60S ribosomal protein L23a	RPL23A	1	0.000174302	99.752	K(1)LYDIDVAK	2	-1.0388	1	0.928	0.958	0.961	0.979	1.102	1.077	0.924	0.94	0.977	1.041	1.059	1.061	1.00433	1.01915	0.983623	0.940442	1.0406	1.01508	1.06793	0.979382	0.969011	1.00366	0.913869
P62750	110	K	60S ribosomal protein L23a	RPL23A	1	0.00747213	71.379	HQIK(1)QAVK	3	-0.97609	1							0.924	0.94	0.977	1.041	1.059	1.061
P62753	149	K	40S ribosomal protein S6	RPS6	1	0.000121942	108.72	LFNLSK(1)EDDVR	2	-0.32832	1							0.951	0.966	0.957	1.036	1.02	1.066
P62805	92	K	Histone H4	HIST1H4A	1	1.08368e-06	90.793	TVTAMDVVYALK(1)R	3	1.4054	2	1.434	1.06	1.182	0.79	0.383	1.161	0.87	0.919	0.89	1.139	1.065	1.11	1.64828	1.15343	1.32809	0.693591	0.359624	1.04595	2.37644	3.20731	1.26975	1.96735	0.0509833
P62805	6	K	Histone H4	HIST1H4A	1	3.17347e-71	212.55	GK(1)GGK(1)GLGK(1)GGAK(1)R	3	0.21534	317	0.955	0.954	0.974	0.983	1.155	0.993	0.87	0.919	0.89	1.139	1.065	1.11	1.0977	1.03808	1.09438	0.863038	1.08451	0.894595	1.2719	0.957195	1.22333	1.13653	0.146079
P62805	32	K	Histone H4	HIST1H4A	1	3.63364e-11	135.91	DNIQGITK(1)PAIR	2	-1.3452	4	0.894	0.885	0.943	1.089	1.06	1.143	0.87	0.919	0.89	1.139	1.065	1.11	1.02759	0.963003	1.05955	0.956102	0.995305	1.02973	1.07477	0.967546	1.02896	1.02315	0.552122
P62805	13	K	Histone H4	HIST1H4A	1	3.17347e-71	212.55	GLGK(1)GGAK(1)R	2	0.64614	906	0.957	0.953	0.985	0.96	1.185	0.974	0.87	0.919	0.89	1.139	1.065	1.11	1.1	1.037	1.10674	0.842845	1.11268	0.877477	1.3051	0.931984	1.26128	1.14498	0.193205
P62805	9	K	Histone H4	HIST1H4A	1	3.17347e-71	212.55	GK(1)GGK(1)GLGK(1)GGAK(1)R	3	0.21534	693	0.95	0.948	0.981	0.966	1.19	0.978	0.87	0.919	0.89	1.139	1.065	1.11	1.09195	1.03156	1.10225	0.848112	1.11737	0.881081	1.28751	0.923199	1.25102	1.13321	0.222584
P62805	17	K	Histone H4	HIST1H4A	1	3.17347e-71	212.55	GLGK(1)GGAK(1)R	2	0.64614	771	0.984	0.972	1.004	0.955	1.132	0.967	0.87	0.919	0.89	1.139	1.065	1.11	1.13103	1.05767	1.12809	0.838455	1.06291	0.871171	1.34895	0.995071	1.29491	1.1963	0.0703195
P62805	78	K	Histone H4	HIST1H4A	1	1.10133e-33	184.24	DAVTYTEHAK(1)R	3	-1.087	7	0.858	0.803	0.872	1.163	1.128	1.199	0.87	0.919	0.89	1.139	1.065	1.11	0.986207	0.873776	0.979775	1.02107	1.05915	1.08018	0.965855	0.824975	0.907048	0.898542	0.0570427
P62826	99	K	GTP-binding nuclear protein Ran	RAN	1	5.45167e-12	146.36	VTYK(1)NVPNWHR	2	-0.17259	2	0.862	0.856	0.932	1.014	1.14	1.204	1.007	0.973	0.981	1.061	1.01	1.015	0.856008	0.879753	0.950051	0.955702	1.12871	1.18621	0.895685	0.779431	0.800915	0.821193	0.0596717
P62826	142	K	GTP-binding nuclear protein Ran	RAN	1	1.13914e-07	127.71	K(1)NLQYYDISAK	2	1.6404	2	0.975	0.95	0.762	1.168	1.115	1.059	1.007	0.973	0.981	1.061	1.01	1.015	0.968222	0.976362	0.776758	1.10085	1.10396	1.04335	0.879524	0.884417	0.744485	0.837811	0.0614945
P62826	134	K	GTP-binding nuclear protein Ran	RAN	1	0.000637962	99.442	AK(1)SIVFHR	2	-1.4866	2	0.944	0.955	0.876	1.068	1.11	1.065	1.007	0.973	0.981	1.061	1.01	1.015	0.937438	0.981501	0.892966	1.0066	1.09901	1.04926	0.931294	0.893077	0.851043	0.891291	0.0364729
P62829	13	K	60S ribosomal protein L23	RPL23	1	0.0194037	67.704	GGSSGAK(1)FR	2	0.98172	1	0.937	0.979	0.919	1.078	1.078	1.025	0.932	0.946	0.91	1.081	1.062	1.092	1.00536	1.03488	1.00989	0.997225	1.01507	0.938645	1.00816	1.01952	1.0759	1.03362	0.253922
P62841	58	K	40S ribosomal protein S15	RPS15	1	5.06591e-13	153.71	QHSLLK(1)R	2	-1.4475	4	0.914	0.902	0.952	1.09	1.027	1.131	0.962	0.948	0.942	1.072	1.122	1.072	0.950104	0.951477	1.01062	1.01679	0.91533	1.05504	0.934414	1.03949	0.957896	0.974905	0.617396
P62847	99	K	40S ribosomal protein S24	RPS24	1	0.0292304	72.138	HGLYEK(1)K	3	0.047007	2							0.882	0.863	0.935	1.132	1.085	1.124
P62847	37	K	40S ribosomal protein S24	RPS24	1	0.00142898	83.647	ATVPK(1)TEIR	3	-0.26303	3	1.022	0.897	0.917	1.024	1.049	1.113	0.882	0.863	0.935	1.132	1.085	1.124	1.15873	1.0394	0.980749	0.904594	0.96682	0.990214	1.28094	1.07507	0.990442	1.11086	0.143716
P62851	57	K	40S ribosomal protein S25	RPS25	1	0.00216787	98.048	ATYDK(1)LCK	2	1.8239	3	0.79	0.821	0.761	1.281	1.149	1.225	0.893	0.964	0.921	1.089	1.057	1.04	0.884658	0.85166	0.826276	1.17631	1.08704	1.17788	0.752063	0.783468	0.701491	0.744673	0.0010502
P62851	66	K	40S ribosomal protein S25	RPS25	1	1.74289e-08	101.78	EVPNYK(1)LITPAVVSER	3	-3.7781	1							0.893	0.964	0.921	1.089	1.057	1.04
P62857	47	K	40S ribosomal protein S28	RPS28	1	0.00971779	92.187	NVK(1)GPVR	2	0.6629	1	0.95	0.736	0.885	1.23	1.149	1.095	0.948	0.942	0.999	1.043	1.065	0.987	1.00211	0.781316	0.885886	1.17929	1.07887	1.10942	0.849756	0.724197	0.798511	0.792648	0.0296975
P62873	15	K	Guanine nucleotide-binding protein G(I)/G(S)/G(T) subunit beta-1	GNB1	1	3.01924e-11	142.83	QEAEQLK(1)NQIR	2	0.59653	2	0.828	0.906	0.836	1.146	1.189	1.113	1.04	0.976	0.986	0.994	0.963	1.003	0.796154	0.928279	0.84787	1.15292	1.23468	1.10967	0.690556	0.751835	0.764073	0.735517	0.00438128
P62888	57	K	60S ribosomal protein L30	RPL30	1	0.00310026	61.11	K(1)SEIEYYAMLAK	3	2.478	1	0.905	0.942	1.055	0.994	0.985	1.122	0.943	0.938	0.976	1.103	1.074	1.051	0.959703	1.00426	1.08094	0.901179	0.917132	1.06755	1.06494	1.09501	1.01254	1.05511	0.452318
P62888	9	K	60S ribosomal protein L30	RPL30	1	0.00585855	68.676	K(1)SLESINSR	2	-0.84147	1							0.943	0.938	0.976	1.103	1.074	1.051
P62899	39	K	60S ribosomal protein L31	RPL31	1	0.000735531	97.798	IHGVGFK(1)K	2	0.73852	2	0.882	0.843	0.836	1.22	1.102	1.144	0.917	0.89	0.933	1.096	1.051	1.097	0.961832	0.947191	0.896034	1.11314	1.04853	1.04284	0.864072	0.903355	0.859222	0.875347	0.0114801
P62899	31	K	60S ribosomal protein L31	RPL31	1	0.00406248	81.163	EYTINIHK(1)R	3	-0.59785	1							0.917	0.89	0.933	1.096	1.051	1.097
P62906	152	K	60S ribosomal protein L10a	RPL10A	1	4.01047e-08	114.86	VDEVK(1)STIK	2	0.26798	2	0.924	0.765	0.816	1.099	1.16	1.263	0.982	0.928	0.955	1.04	0.987	1.087	0.940937	0.824353	0.85445	1.05673	1.17528	1.16191	0.890423	0.701411	0.735382	0.771892	0.00730463
P62906	156	K	60S ribosomal protein L10a	RPL10A	1	0.0113401	79.148	STIK(1)FQMK	2	-0.76322	1							0.982	0.928	0.955	1.04	0.987	1.087
P62906	62	K	60S ribosomal protein L10a	RPL10A	1	3.30983e-42	183.65	PK(1)FSVCVLGDQQHCDEAK	3	-1.6201	1	0.825	0.855	0.935	1.239	1.059	1.111	0.982	0.928	0.955	1.04	0.987	1.087	0.840122	0.921336	0.979058	1.19135	1.07295	1.02208	0.705187	0.858696	0.957908	0.833903	0.0474183
P62910	76	K	60S ribosomal protein L32	RPL32	1	8.75004e-06	122.52	K(1)FLVHNVK	2	0.9687	2							0.862	0.912	0.91	1.174	1.112	1.048
P62913	154	K	60S ribosomal protein L11	RPL11	1	0.000434084	93.649	TGCIGAK(1)HR	3	0.11485	5	0.69	0.776	0.807	1.235	1.287	1.224	0.986	0.972	0.935	1.025	1.026	1.022	0.699797	0.798354	0.863102	1.20488	1.25439	1.19765	0.580803	0.63645	0.720662	0.645695	0.00104305
P62913	85	K	60S ribosomal protein L11	RPL11	1	0.00155789	81.017	AEEILEK(1)GLK	3	-1.647	1							0.986	0.972	0.935	1.025	1.026	1.022
P62913	144	K	60S ribosomal protein L11	RPL11	1	0.00132877	83.862	PGFSIADK(1)K	2	-0.80715	1	0.857	0.858	0.902	1.172	1.143	1.094	0.986	0.972	0.935	1.025	1.026	1.022	0.869168	0.882716	0.964706	1.14341	1.11404	1.07045	0.760152	0.792359	0.901215	0.816308	0.00510148
P62913	78	K	60S ribosomal protein L11	RPL11	1	0.000328229	102.97	GAK(1)AEEILEK	3	-0.94395	2							0.986	0.972	0.935	1.025	1.026	1.022
P62917	60	K	60S ribosomal protein L8	RPL8	1	0.00370068	83.647	GAPLAK(1)VVFR	2	1.2568	1	1.023	0.944	0.769	1.142	1.024	1.127	0.946	0.94	0.94	1.055	1.06	1.07	1.0814	1.00426	0.818085	1.08246	0.966038	1.05327	0.999012	1.03956	0.776709	0.936153	0.483734
P62917	46	K	60S ribosomal protein L8	RPL8	1	0.0128404	54.871	GIVK(1)DIIHDPGR	3	0.259	1							0.946	0.94	0.94	1.055	1.06	1.07
P62917	144	K	60S ribosomal protein L8	RPL8	1	7.56211e-08	92.178	ASGNYATVISHNPETK(1)K	3	0.089654	1							0.946	0.94	0.94	1.055	1.06	1.07
P62937	155	K	Peptidyl-prolyl cis-trans isomerase A	PPIA	1	0.00284809	71.085	K(1)ITIADCGQLE	2	0.17066	1	1.072	1.181	0.981	0.481	1.257	1	1.008	1.046	0.996	0.986	0.983	0.996	1.06349	1.12906	0.98494	0.48783	1.27874	1.00402	2.18005	0.882951	0.981	1.14687	0.595574
P62937	131	K	Peptidyl-prolyl cis-trans isomerase A	PPIA	1	0.000576904	106.04	HVVFGK(1)VK	3	-0.28296	4	0.921	0.906	0.926	1.119	1.075	1.074	1.008	1.046	0.996	0.986	0.983	0.996	0.91369	0.866157	0.929719	1.13489	1.09359	1.07831	0.805093	0.79203	0.862197	0.819394	0.00145071
P62937	49	K	Peptidyl-prolyl cis-trans isomerase A	PPIA	1	5.47351e-33	179.94	GFGYK(1)GSCFHR	2	0.08661	2	1.035	0.835	0.871	1.084	1.159	1.052	1.008	1.046	0.996	0.986	0.983	0.996	1.02679	0.798279	0.874498	1.09939	1.17904	1.05622	0.933958	0.677056	0.827947	0.809547	0.0499051
P62937	125	K	Peptidyl-prolyl cis-trans isomerase A	PPIA	1	1.20624e-44	198.23	TEWLDGK(1)HVVFGK	3	-2.3497	6	0.95	0.963	1.008	1.012	1.005	1.071	1.008	1.046	0.996	0.986	0.983	0.996	0.94246	0.92065	1.01205	1.02637	1.02238	1.0753	0.918247	0.900497	0.941176	0.92033	0.0625384
P62937	76	K	Peptidyl-prolyl cis-trans isomerase A	PPIA	1	0.000129388	81.908	HNGTGGK(1)SIYGEK	3	-2.5284	2	0.915	0.893	0.947	1.188	1.039	1.046	1.008	1.046	0.996	0.986	0.983	0.996	0.907738	0.853728	0.950803	1.20487	1.05697	1.0502	0.753392	0.807714	0.905354	0.818913	0.0257781
P62937	44	K	Peptidyl-prolyl cis-trans isomerase A	PPIA	1	1.25776e-11	143.25	ALSTGEK(1)GFGYK	2	-0.81327	1	0.926	0.868	0.967	1.001	1.109	1.14	1.008	1.046	0.996	0.986	0.983	0.996	0.918651	0.829828	0.970884	1.01521	1.12818	1.14458	0.904885	0.735546	0.848246	0.827064	0.0306381
P62979	152	K	Ubiquitin-40S ribosomal protein S27a	RPS27A	1	1.35812e-06	90.861	CCLTYCFNK(1)PEDK	3	-2.91	1							1.093	1.067	0.967	0.956	1.069	0.868
P62979	83	K	Ubiquitin-40S ribosomal protein S27a	RPS27A	1	0.00578768	83.948	K(1)SYTTPK	3	1.1915	2	0.762	0.804	0.843	1.242	1.179	1.193	1.093	1.067	0.967	0.956	1.069	0.868	0.697164	0.753515	0.871768	1.29916	1.1029	1.37442	0.536625	0.683212	0.634279	0.614975	0.00721169
P62979	107	K	Ubiquitin-40S ribosomal protein S27a	RPS27A	1	2.32541e-07	129.88	YYK(1)VDENGK	3	0.68616	2	0.857	0.829	0.925	1.12	1.122	1.164	1.093	1.067	0.967	0.956	1.069	0.868	0.784081	0.776945	0.956567	1.17155	1.04958	1.34101	0.669269	0.740244	0.713316	0.706764	0.0276915
P62979	48	K	Ubiquitin-40S ribosomal protein S27a	RPS27A	1	9.9863e-45	204.32	LIFAGK(1)QLEDGR	3	-1.6732	2	0.92	0.959	0.942	1.093	1.083	1.021	1.093	1.067	0.967	0.956	1.069	0.868	0.84172	0.898782	0.974147	1.14331	1.0131	1.17627	0.736216	0.887163	0.828168	0.814557	0.0305893
P62987	93	K	Ubiquitin-60S ribosomal protein L40	UBA52	1	0.0283879	62.466	YNCDK(1)MICR	2	1.4691	1	1.018	0.979	1.097	0.923	1.047	0.948
P62993	20	K	Growth factor receptor-bound protein 2	GRB2	1	1.25324e-24	170.4	ATADDELSFK(1)R	3	-0.088684	2	1.056	1.127	0.913	0.969	0.983	0.962	1.021	1.026	1.017	0.988	0.986	0.998	1.03428	1.09844	0.897738	0.980769	0.996957	0.963928	1.05456	1.10179	0.931334	1.03019	0.647318
P63000	166	K	Ras-related C3 botulinum toxin substrate 1	RAC1	1	0.0168404	66.004	GLK(1)TVFDEAIR	2	2.1052	1	1.019	1.065	0.901	1.008	1.046	0.977	0.955	1.02	1.032	1.056	0.973	0.981	1.06702	1.04412	0.873062	0.954545	1.07503	0.995923	1.11783	0.971249	0.876636	0.98635	0.855041
P63000	183	K	Ras-related C3 botulinum toxin substrate 1	RAC1	1	9.20328e-05	103.55	AVLCPPPVK(1)K	2	-0.2746	1	0.811	1.03	0.967	1.133	0.94	1.117	0.955	1.02	1.032	1.056	0.973	0.981	0.849215	1.0098	0.937016	1.07292	0.966084	1.13863	0.791501	1.04525	0.822929	0.87991	0.136607
P63092	8	K	Guanine nucleotide-binding protein G(s) subunit alpha isoforms short	GNAS	1	0.0191015	51.463	GCLGNSK(1)TEDQR	3	1.2887	1							0.978	1.009	0.969	0.945	1.015	1.059
P63092	91	K	Guanine nucleotide-binding protein G(s) subunit alpha isoforms short	GNAS	1	0.0118033	78.513	ATK(1)VQDIK	2	0.48644	1							0.978	1.009	0.969	0.945	1.015	1.059
P63092	96	K	Guanine nucleotide-binding protein G(s) subunit alpha isoforms short	GNAS	1	5.14728e-05	110.84	VQDIK(1)NNLK	3	-1.3611	2	1	1.038	0.97	0.906	1.049	1.04	0.978	1.009	0.969	0.945	1.015	1.059	1.02249	1.02874	1.00103	0.95873	1.0335	0.982059	1.06651	0.995398	1.01932	1.02622	0.333005
P63096	92	K	Guanine nucleotide-binding protein G(i) subunit alpha-1	GNAI1	1	0.00648237	74.392	LK(1)IDFGDSAR	2	0.071917	1	0.833	0.883	0.938	1.083	1.12	1.154	0.984	1.001	0.988	0.946	1.046	1.06	0.846545	0.882118	0.949393	1.14482	1.07075	1.08868	0.739456	0.823835	0.872059	0.810489	0.00510916
P63104	85	K	14-3-3 protein zeta/delta	YWHAZ	1	0.00410703	89.827	EK(1)IETELR	2	-1.5908	1							0.965	0.981	1.043	1.029	0.992	1.011
P63167	43	K	Dynein light chain 1, cytoplasmic	DYNLL1	1	0.0414306	58.981	DIAAHIK(1)K	3	0.59183	1	0.756	0.848	0.922	1.193	1.047	1.245	0.877	0.899	1.031	1.089	1.002	1.115	0.86203	0.94327	0.894277	1.0955	1.04491	1.11659	0.786882	0.902729	0.800899	0.828853	0.00426941
P63173	33	K	60S ribosomal protein L38	RPL38	0.999972	0.0170734	63.734	NKDNVK(1)FK	3	2.1989	1	0.773	0.783	0.935	0.876	1.853	0.804	1.108	1.12	1.04	0.952	0.978	0.9	0.697653	0.699107	0.899038	0.920168	1.89468	0.893333	0.75818	0.368984	1.00639	0.619117	0.233919
P63220	74	K	40S ribosomal protein S21	RPS21	1	0.00383399	83.204	LAK(1)ADGIVSK	3	-0.18322	2	0.845	0.796	0.778	1.168	1.283	1.16	1.031	0.988	1.002	0.997	1.011	0.968	0.819593	0.805668	0.776447	1.17151	1.26904	1.19835	0.699601	0.634864	0.647932	0.660009	0.000202565
P63220	81	K	40S ribosomal protein S21	RPS21	1	0.0206766	66.962	ADGIVSK(1)NF	2	-1.7303	1	0.79	1.015	0.816	1.081	0.869	1.415	1.031	0.988	1.002	0.997	1.011	0.968	0.766246	1.02733	0.814371	1.08425	0.859545	1.46178	0.706705	1.1952	0.557111	0.765787	0.240689
P63244	38	K	Receptor of activated protein C kinase 1	RACK1	1	0.0265914	55.461	DK(1)TIIMWK	2	3.0933	1							0.982	1.008	0.934	1.034	0.994	1.025
P63267	327	K	Actin, gamma-enteric smooth muscle	ACTG2	1	1.43342e-06	90.156	EITALAPSTMK(1)IK	2	1.0132	4	1.027	0.983	0.968	0.972	0.997	1.064
P63267	214	K	Actin, gamma-enteric smooth muscle	ACTG2	1	3.23383e-05	107.45	EIVRDIK(1)EK	3	-1.1829	3	1.032	0.868	0.865	1.083	1.212	0.98
P63267	329	K	Actin, gamma-enteric smooth muscle	ACTG2	1	2.23902e-06	92.239	IK(1)IIAPPERK	3	-2.1085	7	0.91	0.936	0.945	1.073	1.071	1.08
P63267	62	K	Actin, gamma-enteric smooth muscle	ACTG2	1	1.06423e-11	142.89	DSYVGDEAQSK(1)R	2	-1.3379	4	0.916	0.953	0.899	1.005	1.056	1.178
P63267	316	K	Actin, gamma-enteric smooth muscle	ACTG2	1	2.38543e-05	85.006	MQK(1)EITALAPSTMK	3	1.3582	2	1.034	0.812	0.891	1.035	1.14	1.119
P63279	59	K	SUMO-conjugating enzyme UBC9	UBE2I	1	0.00116874	77.185	GTPWEGGLFK(1)LR	2	1.7016	1							0.959	1.02	1.046	1.019	0.991	1.003
P67812	100	K	Signal peptidase complex catalytic subunit SEC11A	SEC11A	1	0.0168215	69.598	VLK(1)IHEK	3	0.16962	1							0.78	0.848	1.213	1.116	1.304	0.764
P67812	135	K	Signal peptidase complex catalytic subunit SEC11A	SEC11A	1	0.00528575	77.662	QGQHWLEK(1)K	3	-0.72668	1							0.78	0.848	1.213	1.116	1.304	0.764
P67870	147	K	Casein kinase II subunit beta	CSNK2B	1	0.00136697	87.641	CMDVYTPK(1)SSR	2	-0.2675	2	0.962	0.917	0.962	1.031	1.102	1.044	1.023	0.884	1.073	0.987	1.018	1.036	0.940371	1.03733	0.896552	1.04458	1.08251	1.00772	0.900239	0.95826	0.889682	0.916881	0.137455
P67936	212	K	Tropomyosin alpha-4 chain	TPM4	1	0.0195129	82.287	TVAK(1)LEK	2	-1.2947	2	1.025	0.951	0.982	1.035	1.055	0.975	1.025	1.026	0.997	0.984	1.018	0.966	1	0.926901	0.984955	1.05183	1.03635	1.00932	0.950725	0.894393	0.975863	0.940069	0.0723519
P67936	116	K	Tropomyosin alpha-4 chain	TPM4	1	0.000123744	108.58	EAK(1)HIAEEADRK	4	0.050496	4	0.989	0.961	1.021	0.987	1.011	1.042	1.025	1.026	0.997	0.984	1.018	0.966	0.964878	0.936647	1.02407	1.00305	0.993124	1.07867	0.961945	0.943132	0.94938	0.951461	0.253454
P67936	195	K	Tropomyosin alpha-4 chain	TPM4	1	0.0228836	79.474	LLSDK(1)LK	2	-2.7013	1							1.025	1.026	0.997	0.984	1.018	0.966
P68036	145	K	Ubiquitin-conjugating enzyme E2 L3	UBE2L3	1	0.0104477	76.221	NAEEFTK(1)K	3	-0.21479	1	1.049	0.911	0.747	1.128	1.075	1.123	1.008	1.001	1.035	0.962	1.024	0.953	1.04067	0.91009	0.721739	1.17256	1.0498	1.17838	0.887526	0.866914	0.612482	0.785858	0.0752697
P68036	73	K	Ubiquitin-conjugating enzyme E2 L3	UBE2L3	1	0.00414366	69.03	TK(1)IYHPNIDEK	3	0.182	1							1.008	1.001	1.035	0.962	1.024	0.953
P68036	138	K	Ubiquitin-conjugating enzyme E2 L3	UBE2L3	1	7.57317e-11	136.7	FCK(1)NAEEFTK	2	-0.60656	1	0.905	0.937	0.896	1.159	1.003	1.118	1.008	1.001	1.035	0.962	1.024	0.953	0.897817	0.936064	0.8657	1.20478	0.979492	1.17314	0.745212	0.955662	0.737936	0.804066	0.0402716
P68036	150	K	Ubiquitin-conjugating enzyme E2 L3	UBE2L3	0.999489	0.0309261	54.486	K(0.001)YGEK(0.999)RPVD	3	0.82406	1	1.073	0.961	1.014	0.972	1.002	0.997	1.008	1.001	1.035	0.962	1.024	0.953	1.06448	0.96004	0.97971	1.0104	0.978516	1.04617	1.05353	0.981119	0.936473	0.989837	0.797682
P69905	8	K	Hemoglobin subunit alpha	HBA1	1	5.73562e-17	158.01	VLSPADK(1)TNVK	3	-0.38235	2	1.388	1.484	1.496	0.532	0.582	0.499	1.323	1.296	1.211	0.72	0.731	0.664	1.04913	1.14506	1.23534	0.738889	0.79617	0.751506	1.41988	1.43821	1.64382	1.49986	0.00252113
P78324	483	K	Tyrosine-protein phosphatase non-receptor type substrate 1	SIRPA	1	0.039127	50.04	TPK(1)QPAPK	3	1.8282	1	0.928	1.05	1.173	0.985	0.913	0.951
P78344	92	K	Eukaryotic translation initiation factor 4 gamma 2	EIF4G2	1	0.0156534	73.841	LTPEK(1)FDK	3	1.7846	2	0.794	0.837	0.753	1.163	1.207	1.263	1.061	1.003	0.985	0.972	0.987	0.981	0.748351	0.834497	0.764467	1.1965	1.2229	1.28746	0.625449	0.682393	0.593778	0.633235	0.000277527
P78347	477	K	General transcription factor II-I	GTF2I	1	1.21939e-33	183.06	K(1)FAEALGSTEAK	2	-0.9715	2	0.855	0.797	0.801	1.137	1.224	1.21	0.978	0.992	0.963	1.022	1.004	1.038	0.874233	0.803427	0.831776	1.11252	1.21912	1.1657	0.78581	0.659021	0.71354	0.717525	0.000882348
P78347	435	K	General transcription factor II-I	GTF2I	1	0.0384482	57.203	K(1)HELLNSTR	3	1.6496	1							0.978	0.992	0.963	1.022	1.004	1.038
P78371	119	K	T-complex protein 1 subunit beta	CCT2	1	0.000495588	91.549	EAESLIAK(1)K	2	-2.2258	1	0.952	1.121	0.826	0.943	1.029	1.123	0.992	0.99	1.004	1.012	0.961	0.99	0.959677	1.13232	0.822709	0.931818	1.07076	1.13434	1.0299	1.0575	0.725273	0.929163	0.529421
P78371	203	K	T-complex protein 1 subunit beta	CCT2	1	0.00347328	67.136	GSGNLEAIHIIK(1)K	3	-0.88538	1	0.981	0.965	1.041	0.866	1.095	1.055	0.992	0.99	1.004	1.012	0.961	0.99	0.988911	0.974747	1.03685	0.855731	1.13944	1.06566	1.15563	0.855463	0.972971	0.980295	0.828655
P78371	522	K	T-complex protein 1 subunit beta	CCT2	1	0.00107771	86.911	VDNIIK(1)AAPR	3	0.19286	2	0.89	1.003	0.926	1.05	0.96	1.171	0.992	0.99	1.004	1.012	0.961	0.99	0.897177	1.01313	0.922311	1.03755	0.998959	1.18283	0.864708	1.01419	0.77975	0.879877	0.123078
P78406	212	K	mRNA export factor	RAE1	1	2.09391e-05	114.86	IESPLK(1)HQHR	4	0.56036	3	0.934	0.876	1.036	1.032	1.14	1.003	0.964	1.042	0.975	1.022	0.997	0.976	0.96888	0.840691	1.06256	1.00978	1.14343	1.02766	0.959491	0.735236	1.03396	0.902937	0.251012
P78406	154	K	mRNA export factor	RAE1	1	0.000918669	103.42	TLK(1)FWDTR	2	-0.15669	1	0.876	0.91	0.913	1.073	1.154	1.089	0.964	1.042	0.975	1.022	0.997	0.976	0.908714	0.873321	0.93641	1.0499	1.15747	1.11578	0.865522	0.754507	0.839244	0.818032	0.00512013
P78406	108	K	mRNA export factor	RAE1	1	1.70011e-16	150.69	VFTASCDK(1)TAK	3	-1.1783	2	0.863	0.824	0.845	1.167	1.122	1.202	0.964	1.042	0.975	1.022	0.997	0.976	0.895228	0.790787	0.866667	1.14188	1.12538	1.23156	0.783996	0.702687	0.703716	0.729585	0.00225244
P78406	258	K	mRNA export factor	RAE1	1	2.92545e-05	106.2	DNFTFK(1)CHR	3	-1.2972	1							0.964	1.042	0.975	1.022	0.997	0.976
P78417	160	K	Glutathione S-transferase omega-1	GSTO1	1	0.000253351	97.734	LEEVLTNK(1)K	2	1.4217	2	0.96	0.904	0.827	1.026	1.102	1.196	0.893	0.846	0.873	1.175	1.122	1.104	1.07503	1.06856	0.947308	0.873191	0.982175	1.08333	1.23115	1.08795	0.874438	1.05179	0.528184
P78527	828	K	DNA-dependent protein kinase catalytic subunit	PRKDC	1	0.00183922	99.442	GFNK(1)VVLK	2	0.10676	1	1.025	0.963	0.921	1.005	1.095	1.01	0.975	0.99	0.981	1.014	1.031	1.035	1.05128	0.972727	0.938838	0.991124	1.06208	0.975845	1.0607	0.915874	0.962076	0.978146	0.631805
P78527	3642	K	DNA-dependent protein kinase catalytic subunit	PRKDC	1	0.00511737	79.148	EFDK(1)HFGK	3	-0.51189	3	0.91	0.909	0.936	1.115	1.055	1.094	0.975	0.99	0.981	1.014	1.031	1.035	0.933333	0.918182	0.954128	1.09961	1.02328	1.057	0.848789	0.897294	0.902672	0.882309	0.00693961
P78527	692	K	DNA-dependent protein kinase catalytic subunit	PRKDC	1	0.0418581	46.069	SLK(1)HSPEDPEK	3	1.277	1							0.975	0.99	0.981	1.014	1.031	1.035
P78527	71	K	DNA-dependent protein kinase catalytic subunit	PRKDC	1	6.54554e-05	102.53	K(1)SLNSIEFR	2	0.49359	1	0.941	0.838	0.799	1.142	1.044	1.261	0.975	0.99	0.981	1.014	1.031	1.035	0.965128	0.846465	0.814475	1.12623	1.01261	1.21836	0.856953	0.835924	0.668502	0.78222	0.031525
P78527	2908	K	DNA-dependent protein kinase catalytic subunit	PRKDC	1	6.17829e-06	117.02	LLPAELPAK(1)R	2	-1.4665	1	1.02	0.951	0.937	1.058	0.982	1.072	0.975	0.99	0.981	1.014	1.031	1.035	1.04615	0.960606	0.955148	1.04339	0.952473	1.03575	1.00265	1.00854	0.922181	0.977007	0.604799
P78559	1397	K	Microtubule-associated protein 1A	MAP1A	1	2.07242e-05	96.464	DEALHVK(1)NEAVK	3	-1.5287	1							1.05	1.066	1.037	0.951	0.95	0.933
P80303	171	K	Nucleobindin-2	NUCB2	1	0.00330174	59.248	AATSDLEHYDK(1)TR	3	-0.39765	1							1.163	1.03	1.085	0.878	0.867	0.999
P80723	150	K	Brain acid soluble protein 1	BASP1	1	0.000102855	85.28	K(1)TEAPAAPAAQETK	3	1.5182	1	0.752	1.015	0.81	1.042	1.258	1.12	0.825	0.892	0.89	1.151	1.109	1.146	0.911515	1.13789	0.910112	0.9053	1.13436	0.977312	1.00687	1.00312	0.93124	0.980959	0.859546
P81408	553	K	Protein FAM189B	FAM189B	1	0.0333312	62.717	ARSAEK(1)R	3	-1.0212	1	1.059	0.825	0.766	1.415	0.864	1.127
P82979	17	K	SAP domain-containing ribonucleoprotein	SARNP	1	7.20131e-24	165.07	LAELK(1)QECLAR	2	-0.4155	1	0.843	0.865	0.912	1.072	1.224	1.101	1.094	1.044	1.068	1.005	0.917	0.884	0.770567	0.828544	0.853933	1.06667	1.33479	1.24548	0.722406	0.620731	0.685628	0.672633	0.00853385
P82979	167	K	SAP domain-containing ribonucleoprotein	SARNP	0.999996	0.00317884	76.332	K(1)SEDDEKLK	3	-1.2291	1							1.094	1.044	1.068	1.005	0.917	0.884
P83731	124	K	60S ribosomal protein L24	RPL24	1	0.0283296	40.331	K(1)TAMAAAK	2	-0.03185	1							0.907	0.888	0.939	1.048	1.085	1.105
P83731	43	K	60S ribosomal protein L24	RPL24	1	0.000341511	95.483	CESAFLSK(1)R	2	1.5684	1							0.907	0.888	0.939	1.048	1.085	1.105
P83916	84	K	Chromobox protein homolog 1	CBX1	0.919023	0.0250139	41.621	TAHETDK(0.081)SEGGK(0.919)R	4	-1.4151	1							0.978	0.892	0.987	1.027	1.031	1.044
P83916	35	K	Chromobox protein homolog 1	CBX1	1	0.0124227	77.662	GK(1)VEYLLK	2	-0.82402	1							0.978	0.892	0.987	1.027	1.031	1.044
P84022	36	K	Mothers against decapentaplegic homolog 3	SMAD3	1	0.00534518	99.442	AVK(1)SLVK	2	-0.17774	1	0.846	0.81	0.879	1.235	1.056	1.201	0.995	0.997	0.936	0.983	0.98	1.121	0.850251	0.812437	0.939103	1.25636	1.07755	1.07136	0.676759	0.753966	0.876548	0.764048	0.019871
P84090	41	K	Enhancer of rudimentary homolog	ERH	1	5.00965e-05	90.709	MYEEHLK(1)R	3	-0.34192	2							0.954	0.981	1.095	0.966	0.986	1.034
P84098	133	K	60S ribosomal protein L19	RPL19	0.982212	0.0407359	52.716	GNVFK(0.982)NK(0.018)R	3	-0.085452	1	0.915	0.823	0.815	1.152	1.182	1.142	0.878	0.857	0.91	1.073	1.087	1.132	1.04214	0.960327	0.895604	1.07363	1.0874	1.00883	0.970675	0.883143	0.887762	0.91426	0.137133
P84243	123	K	Histone H3.3	H3F3A	1	4.04707e-06	111.52	VTIMPK(1)DIQLAR	3	-2.2255	4	0.879	0.877	0.844	1.152	1.17	1.102	1.018	1.028	1.072	0.982	0.988	0.903	0.863458	0.853113	0.787313	1.17312	1.18421	1.22038	0.736038	0.720406	0.64514	0.699858	0.000209456
P84243	28	K	Histone H3.3	H3F3A	1	1.5611e-13	136.34	K(1)SAPSTGGVK(0.974)K(0.026)PHR	2	-0.88677	14	0.845	0.832	0.93	0.927	1.53	0.955	1.018	1.028	1.072	0.982	0.988	0.903	0.830059	0.809339	0.867537	0.943992	1.54858	1.05759	0.879307	0.522632	0.8203	0.706147	0.135366
P84243	57	K	Histone H3.3	H3F3A	1	3.67627e-17	159.99	YQK(1)STELLIR	2	0.50254	10	0.902	0.908	0.892	1.07	1.126	1.119	1.018	1.028	1.072	0.982	0.988	0.903	0.886051	0.883268	0.83209	1.08961	1.13968	1.2392	0.81318	0.775017	0.671472	0.750012	0.00364031
P84243	80	K	Histone H3.3	H3F3A	1	6.7244e-33	177.42	EIAQDFK(1)TDLR	2	0.80336	9	0.986	0.972	0.866	1.092	1.059	1.049	1.018	1.028	1.072	0.982	0.988	0.903	0.968566	0.945525	0.807836	1.11202	1.07186	1.16168	0.871	0.882133	0.695401	0.813593	0.0212236
P84243	15	K	Histone H3.3	H3F3A	1	3.47665e-09	135.55	STGGK(1)APR	2	-0.67229	179	0.949	0.983	0.977	1.047	1.006	1.05	1.018	1.028	1.072	0.982	0.988	0.903	0.93222	0.956226	0.911381	1.06619	1.01822	1.16279	0.874346	0.939116	0.783787	0.862228	0.0284283
P84243	24	K	Histone H3.3	H3F3A	1	3.093e-28	172.56	QLATK(1)AAR	2	0.28597	206	0.919	0.92	0.93	1.025	1.19	1.033	1.018	1.028	1.072	0.982	0.988	0.903	0.90275	0.894942	0.867537	1.04379	1.20445	1.14396	0.864879	0.743027	0.75836	0.785692	0.00726605
P84243	37	K	Histone H3.3	H3F3A	1	1.5611e-13	136.34	K(1)SAPSTGGVK(1)K	2	0.52846	7	0.845	0.885	0.91	1.087	1.158	1.13	1.018	1.028	1.072	0.982	0.988	0.903	0.830059	0.860895	0.848881	1.10692	1.17206	1.25138	0.749878	0.734511	0.678353	0.719424	0.00150928
P84243	19	K	Histone H3.3	H3F3A	1	3.093e-28	172.56	K(1)QLATK(1)AAR	3	1.101	168	0.935	0.938	0.939	1.024	1.139	1.041	1.018	1.028	1.072	0.982	0.988	0.903	0.918468	0.912451	0.875933	1.04277	1.15283	1.15282	0.880796	0.791485	0.759815	0.808395	0.00539559
P84243	10	K	Histone H3.3	H3F3A	1	3.47665e-09	135.55	K(1)STGGK(1)APR	3	-0.2245	176	0.95	0.988	0.978	1.043	1.006	1.047	1.018	1.028	1.072	0.982	0.988	0.903	0.933202	0.961089	0.912313	1.06212	1.01822	1.15947	0.878624	0.943893	0.786838	0.866288	0.0305847
Q00059	136	K	Transcription factor A, mitochondrial	TFAM	1	0.00111188	93.649	EIMDK(1)HLK	3	-0.042117	2	0.971	1.047	0.95	1.087	0.947	1.011	1.045	1.054	1.046	0.957	0.904	1.033	0.929187	0.993359	0.908222	1.13584	1.04757	0.978703	0.81806	0.948254	0.927985	0.895214	0.101781
Q00325	304	K	Phosphate carrier protein, mitochondrial	SLC25A3	1	0.00011316	101.79	GSSASLVLK(1)R	3	0.74207	3	0.971	0.891	1.057	1.043	1	1.055	0.983	1.009	0.972	1.034	0.996	1.01	0.987792	0.883053	1.08745	1.0087	1.00402	1.04455	0.979269	0.87952	1.04106	0.967624	0.613836
Q00341	605	K	Vigilin	HDLBP	1	0.0359191	57.281	GGANIK(1)K	2	0.65212	1							0.973	0.976	0.997	1.021	1.045	0.984
Q00341	560	K	Vigilin	HDLBP	1	0.0281287	68.626	GPK(1)NEVEK	2	-0.17917	1	0.812	0.837	0.793	1.234	1.197	1.155	0.973	0.976	0.997	1.021	1.045	0.984	0.834532	0.857582	0.795386	1.20862	1.14545	1.17378	0.690484	0.748683	0.677628	0.705103	0.000175962
Q00341	594	K	Vigilin	HDLBP	1	0.00127776	84.615	QFHK(1)NIIGK	3	-1.1048	1	0.988	0.924	0.947	1.042	0.943	1.169	0.973	0.976	0.997	1.021	1.045	0.984	1.01542	0.946721	0.94985	1.02057	0.902392	1.18801	0.994952	1.04912	0.799531	0.936039	0.482788
Q00577	144	K	Transcriptional activator protein Pur-alpha	PURA	1	1.13369e-06	119.53	ALK(1)SEFLVR	2	1.7541	1	1.022	0.845	0.896	1.167	1.095	1.015	0.96	0.978	1.004	1.012	0.983	1.009	1.06458	0.864008	0.89243	1.15316	1.11394	1.00595	0.923186	0.775635	0.887155	0.861895	0.120491
Q00577	279	K	Transcriptional activator protein Pur-alpha	PURA	1	0.00822739	73.975	YSEEMK(1)K	2	0.17106	3	0.816	0.78	0.931	1.044	1.211	1.232	0.96	0.978	1.004	1.012	0.983	1.009	0.85	0.797546	0.927291	1.03162	1.23194	1.22101	0.823946	0.647389	0.759445	0.738924	0.0156713
Q00610	1209	K	Clathrin heavy chain 1	CLTC	1	5.01577e-07	125.53	CYDEK(1)MYDAAK	3	-0.47019	3	0.8	0.831	0.887	1.135	1.156	1.205	0.992	0.994	0.974	1.005	1.008	1.056	0.806452	0.836016	0.910678	1.12935	1.14683	1.1411	0.714083	0.728983	0.798071	0.747129	0.000787553
Q00610	1501	K	Clathrin heavy chain 1	CLTC	1	0.00034093	102.87	LEK(1)HELIEFR	2	-0.56077	2	0.934	0.853	0.94	1.112	1.068	1.117	0.992	0.994	0.974	1.005	1.008	1.056	0.941532	0.858149	0.965092	1.10647	1.05952	1.05777	0.850935	0.809938	0.912388	0.857625	0.0133471
Q00610	1609	K	Clathrin heavy chain 1	CLTC	1	0.00272034	93.096	EYLTK(1)VDK	3	0.3158	2	0.919	0.941	0.969	1.092	1.07	1.026	0.992	0.994	0.974	1.005	1.008	1.056	0.926411	0.94668	0.994867	1.08657	1.06151	0.971591	0.852604	0.891826	1.02396	0.919316	0.106291
Q00610	1441	K	Clathrin heavy chain 1	CLTC	1	9.40804e-05	104.82	AVNYFSK(1)VK	2	1.2869	1	1.058	0.927	0.878	1.064	0.999	1.1	0.992	0.994	0.974	1.005	1.008	1.056	1.06653	0.932596	0.901437	1.05871	0.991071	1.04167	1.00739	0.940997	0.86538	0.938256	0.308368
Q00653	75	K	Nuclear factor NF-kappa-B p100 subunit	NFKB2	1	0.0260399	62.463	K(1)TYPTVK	2	0.91027	1							1.022	0.926	1.139	0.901	1.152	0.879
Q00688	99	K	Peptidyl-prolyl cis-trans isomerase FKBP3	FKBP3	1	3.02063e-06	88.561	ETK(1)SEETLDEGPPK	3	-1.3401	1							0.998	0.986	1.018	1.024	0.985	1.024
Q00688	86	K	Peptidyl-prolyl cis-trans isomerase FKBP3	FKBP3	1	0.00591661	79.659	VSEQVK(1)NVK	2	-0.92374	1	1.023	0.852	0.912	1.126	1.033	1.088	0.998	0.986	1.018	1.024	0.985	1.024	1.02505	0.864097	0.895874	1.09961	1.04873	1.0625	0.932195	0.823946	0.843176	0.867381	0.0510785
Q00688	157	K	Peptidyl-prolyl cis-trans isomerase FKBP3	FKBP3	0.991409	0.0108222	55.314	K(0.991)NAK(0.009)PLSFK	3	0.83479	1							0.998	0.986	1.018	1.024	0.985	1.024
Q00688	113	K	Peptidyl-prolyl cis-trans isomerase FKBP3	FKBP3	1	0.0289925	74.376	YTK(1)SVLK	2	1.3861	1	0.827	0.883	0.894	1.144	1.086	1.18	0.998	0.986	1.018	1.024	0.985	1.024	0.828657	0.895538	0.878193	1.11719	1.10254	1.15234	0.741735	0.812251	0.762093	0.771748	0.000500365
Q00765	16	K	Receptor expression-enhancing protein 5	REEP5	1	8.8964e-05	82.529	FLHEK(1)NCMTDLLAK	3	0.63787	1	0.901	0.902	1.038	1.043	1.012	1.117	1.061	1.08	1.016	0.963	0.912	0.988	0.849199	0.835185	1.02165	1.08307	1.10965	1.13057	0.784064	0.752657	0.903665	0.814265	0.0287048
Q00839	516	K	Heterogeneous nuclear ribonucleoprotein U	HNRNPU	1	7.11901e-14	133.47	TTWVTK(1)HAAENPGK	3	-0.52926	3	0.882	0.904	0.918	1.195	1.062	1.062	0.895	0.908	0.897	1.118	1.093	1.097	0.985475	0.995595	1.02341	1.06887	0.971638	0.968095	0.921976	1.02466	1.05714	0.998629	0.970474
Q00839	333	K	Heterogeneous nuclear ribonucleoprotein U	HNRNPU	1	0.00257033	96.342	GK(1)VCFEMK	2	-1.4543	1	0.771	0.77	0.858	1.278	1.092	1.256	0.895	0.908	0.897	1.118	1.093	1.097	0.861453	0.848018	0.956522	1.14311	0.999085	1.14494	0.753602	0.848794	0.835433	0.811037	0.0249096
Q00839	352	K	Heterogeneous nuclear ribonucleoprotein U	HNRNPU	1	1.91216e-08	107.53	HLYTK(1)DIDIHEVR	3	-0.9492	2	0.863	0.958	0.889	1.158	1.11	1.04	0.895	0.908	0.897	1.118	1.093	1.097	0.964246	1.05507	0.991081	1.03578	1.01555	0.94804	0.930939	1.03891	1.0454	1.00367	0.927262
Q00839	543	K	Heterogeneous nuclear ribonucleoprotein U	HNRNPU	1	9.21021e-06	121.99	MMVAGFK(1)K	3	-0.69799	6	0.891	0.899	0.889	1.108	1.068	1.161	0.895	0.908	0.897	1.118	1.093	1.097	0.995531	0.990088	0.991081	0.991055	0.977127	1.05834	1.00452	1.01326	0.936448	0.983538	0.544817
Q00839	17	K	Heterogeneous nuclear ribonucleoprotein U	HNRNPU	1	0.035611	59.198	VSELK(1)EELK	2	-1.3741	1	1.072	0.967	0.88	0.974	0.981	1.141	0.895	0.908	0.897	1.118	1.093	1.097	1.19777	1.06498	0.981048	0.871199	0.89753	1.04011	1.37485	1.18657	0.943216	1.15485	0.151987
[truncated: 1,261 more rows]

## Sheet: Summary
Header line description of table 1			Table 1. MS/MS spetrum database search analysis summary
[truncated: 36 more rows]
