# Supplementary material for: Differential analysis of quantitative proteome and acetyl-proteome profiling between premenopausal and postmenopausal ovarian tissues
Source: Clin Proteomics. 2018 Nov 16;15:36. doi: 10.1186/s12014-018-9214-0 (PMC6238338; doi:10.1186/s12014-018-9214-0)
Supplement: Supplementary file 4 — Additional file 4: Table S4. Differential acetyl-protein expression in postmenopause and premenopause samples. [file 12014_2018_9214_MOESM4_ESM.xlsx]

## Sheet: menopvspre_menop
Protein accession	Position	menop/pre_menop Ratio	Regulated Type	menop/pre_menop P value	Amino acid	Protein description	Gene name	Localization probability	PEP	Score	Modified sequence	Charge	Mass error [ppm]	Subcellular localization	Biological Process	Cellular Component	Molecular Function	KEGG KO No.	KEGG Gene	KEGG pathway	IPR ID	Domain description	CORUM Complex	KOG category	KOG NO.	KOG description
O95810	286	1.41395	Up	0.000666699	K	Serum deprivation-response protein	SDPR	1	0.000182	108.56	ISSGK(1)SSPFK	2	1.4146	cytoplasm		membrane; membrane microdomain; cell periphery; cytoplasm; caveola; intracellular part; cytosol; cell; plasma membrane; plasma membrane part; plasma membrane region; intracellular; cell part; membrane part; plasma membrane raft; whole membrane; membrane region; membrane raft; cytoplasmic part;	modified amino acid binding; binding; protein kinase binding; phospholipid binding; ion binding; lipid binding; protein kinase C binding; anion binding; protein binding; kinase binding; phosphatidylserine binding; enzyme binding;
P00738	53	1.65026	Up	0.00179616	K	Haptoglobin	HP	1	2.65e-05	122.52	YQCK(1)NYYK	2	1.5382	extracellular	regulation of cell death; leukocyte activation; defense response to other organism; single-organism process; establishment of localization; response to biotic stimulus; response to external stimulus; metabolic process; response to oxidative stress; cellular oxidant detoxification; macromolecule metabolic process; protein metabolic process; response to inorganic substance; negative regulation of h…	secretory granule lumen; tertiary granule lumen; extracellular space; extracellular region part; cytoplasmic vesicle; cytoplasm; vesicle; cytoplasmic vesicle part; macromolecular complex; intracellular part; cell; organelle part; extracellular exosome; membrane-enclosed lumen; vesicle lumen; intracellular organelle lumen; intracellular; cell part; secretory vesicle; extracellular vesicle; secreto…	serine-type endopeptidase activity; endopeptidase activity; peptidase activity; catalytic activity; serine hydrolase activity; binding; serine-type peptidase activity; antioxidant activity; peptidase activity, acting on L-amino acid peptides; hemoglobin binding; hydrolase activity; protein binding;	K16142			IPR009003; IPR000436; IPR001254;	Peptidase S1, PA clan; Sushi/SCR/CCP domain; Serine proteases, trypsin domain;		E	KOG3627	Trypsin
P02743	102	1.42443	Up	0.0088679	K	Serum amyloid P-component	APCS	1	0.0037	91.549	VTSK(1)VIEK	3	0.6539	extracellular	cellular component biogenesis; negative regulation of developmental process; regulation of biological quality; negative regulation of myeloid leukocyte differentiation; regulation of myeloid cell differentiation; modulation of molecular function in other organism; negative regulation of exo-alpha-sialidase activity; negative regulation of multicellular organismal process; modulation by host of vi…	intracellular organelle; extracellular space; extracellular region part; vesicle; intracellular part; cell; extracellular region; organelle; extracellular exosome; intracellular membrane-bounded organelle; blood microparticle; nucleus; intracellular; cell part; extracellular vesicle; membrane-bounded organelle; extracellular organelle;	complement component C1q binding; opsonin binding; binding; ion binding; complement binding; carbohydrate binding; cation binding; metal ion binding; protein binding; calcium ion binding; unfolded protein binding; virion binding;				IPR013320;	Concanavalin A-like lectin/glucanase domain;
P02748	441	1.35395	Up	0.000361458	K	Complement component C9	C9	1	9.16e-05	102.4	YAFELK(1)EK	3	-0.52835	extracellular	cellular component biogenesis; regulation of biological quality; immunoglobulin mediated immune response; killing by symbiont of host cells; multi-organism cellular process; modification of morphology or physiology of other organism; regulation of defense response; disruption by symbiont of host cell; complement activation; metabolic process; killing of cells in other organism involved in symbiot…	membrane; extracellular space; extracellular region part; membrane protein complex; other organism cell; cell periphery; vesicle; cytoplasm; macromolecular complex; intrinsic component of membrane; intracellular part; integral component of plasma membrane; cell; extracellular exosome; cell part; membrane part; intracellular; extracellular vesicle; other organism; other organism membrane; membrane…	protein binding; binding;	K04000	C9; complement component 9	hsa05322 Systemic lupus erythematosus - Homo sapiens (human); hsa04610 Complement and coagulation cascades - Homo sapiens (human); hsa05146 Amoebiasis - Homo sapiens (human); hsa05020 Prion diseases - Homo sapiens (human);	IPR020864; IPR009030;	Membrane attack complex component/perforin (MACPF) domain; Growth factor receptor cysteine-rich domain;
P04179	130	1.33226	Up	0.00186436	K	"Superoxide dismutase [Mn], mitochondrial"	SOD2	1	6.66e-05	108.7	DFGSFDK(1)FK	3	1.4886	mitochondria	cellular component biogenesis; single organism signaling; superoxide metabolic process; regulation of cell death; regulation of biological quality; regulation of neuron apoptotic process; cellular metabolic process; neurological system process; negative regulation of cell proliferation; removal of superoxide radicals; negative regulation of systemic arterial blood pressure; metabolic process; mac…	mitochondrial matrix; intracellular organelle; extracellular region part; mitochondrial part; vesicle; cytoplasm; intracellular organelle part; intracellular part; cell; extracellular region; mitochondrion; organelle part; extracellular exosome; membrane-enclosed lumen; organelle; intracellular membrane-bounded organelle; intracellular organelle lumen; cell part; intracellular; extracellular vesi…	superoxide dismutase activity; identical protein binding; transition metal ion binding; catalytic activity; oxidoreductase activity, acting on superoxide radicals as acceptor; binding; ion binding; antioxidant activity; metal ion binding; cation binding; protein binding; manganese ion binding; oxidoreductase activity;	K04564	SOD2; superoxide dismutase, Fe-Mn family [EC:1.15.1.1]	hsa04068 FoxO signaling pathway - Homo sapiens (human); hsa05016 Huntington's disease - Homo sapiens (human); hsa04213 Longevity regulating pathway - multiple species - Homo sapiens (human); hsa04211 Longevity regulating pathway - Homo sapiens (human); hsa04146 Peroxisome - Homo sapiens (human);	IPR019831; IPR019832;	Manganese/iron superoxide dismutase, N-terminal; Manganese/iron superoxide dismutase, C-terminal;		P	KOG0876	Manganese superoxide dismutase
P04216	60	1.81169	Up	0.000424825	K	Thy-1 membrane glycoprotein	THY1	1	2.57e-11	106.82	K(1)HVLFGTVGVPEHTYR	3	1.6871	extracellular	single organism signaling; cellular component biogenesis; regulation of leukocyte activation; regulation of biological quality; retina morphogenesis in camera-type eye; cell surface receptor signaling pathway; neural retina development; positive regulation of calcium ion transmembrane transport; cellular metabolic process; lipoprotein metabolic process; biological adhesion; metabolic process; ang…	membrane; dendrite; extracellular region part; endoplasmic reticulum; external side of plasma membrane; apical plasma membrane; membrane microdomain; cell junction; cell periphery; vesicle; cytoplasm; intrinsic component of membrane; growth cone; intracellular part; integral component of plasma membrane; cell; extracellular exosome; focal adhesion; plasma membrane region; myelin sheath; membrane …	receptor binding; nucleoside-triphosphatase regulator activity; GTPase regulator activity; ion binding; macromolecular complex binding; protein kinase binding; protein binding; integrin binding; molecular function regulator; kinase binding; cell adhesion molecule binding; carbohydrate derivative binding; glycolipid binding; enzyme regulator activity; binding; GPI anchor binding; phosphatidylinosi…	K06514	THY1; Thy-1 cell surface antigen	hsa04670 Leukocyte transendothelial migration - Homo sapiens (human);	IPR007110; IPR013783; IPR013106; IPR013151;	Immunoglobulin-like domain; Immunoglobulin-like fold; Immunoglobulin V-set domain; Immunoglobulin;
P07585	130	1.31765	Up	0.0377473	K	Decorin	DCN	1	1.45e-08	109.79	VSPGAFTPLVK(1)LER	2	-2.7452	extracellular	single organism signaling; reproductive process; positive regulation of biosynthetic process; regulation of mitochondrion organization; cellular metabolic process; regulation of endothelial cell migration; positive regulation of membrane depolarization; response to biotic stimulus; glycosaminoglycan metabolic process; negative regulation of vascular endothelial growth factor signaling pathway; me…	extracellular space; extracellular region part; cytoplasm; macromolecular complex; supramolecular fiber; intracellular part; supramolecular complex; cell; collagen trimer; organelle part; vacuolar lumen; membrane-enclosed lumen; intracellular organelle lumen; intracellular; cell part; lysosome; Golgi apparatus part; membrane-bounded organelle; organelle lumen; lytic vacuole; intracellular organel…	RNA binding; protein N-terminus binding; macromolecular complex binding; protein binding; protein kinase inhibitor activity; protein kinase regulator activity; kinase regulator activity; enzyme inhibitor activity; molecular function regulator; extracellular matrix binding; organic cyclic compound binding; heterocyclic compound binding; carbohydrate derivative binding; enzyme regulator activity; k…	K04660	DCN; decorin	hsa04350 TGF-beta signaling pathway - Homo sapiens (human); hsa05205 Proteoglycans in cancer - Homo sapiens (human);	IPR000372; IPR032675;	Leucine-rich repeat N-terminal domain; Leucine-rich repeat domain, L domain-like;		R	KOG0619	FOG: Leucine rich repeat
P07585	150	1.39303	Up	0.000177824	K	Decorin	DCN	0.999969	1.5e-11	131.56	ELPEKMPK(1)TLQELR	3	-0.55687	extracellular	single organism signaling; reproductive process; positive regulation of biosynthetic process; regulation of mitochondrion organization; cellular metabolic process; regulation of endothelial cell migration; positive regulation of membrane depolarization; response to biotic stimulus; glycosaminoglycan metabolic process; negative regulation of vascular endothelial growth factor signaling pathway; me…	extracellular space; extracellular region part; cytoplasm; macromolecular complex; supramolecular fiber; intracellular part; supramolecular complex; cell; collagen trimer; organelle part; vacuolar lumen; membrane-enclosed lumen; intracellular organelle lumen; intracellular; cell part; lysosome; Golgi apparatus part; membrane-bounded organelle; organelle lumen; lytic vacuole; intracellular organel…	RNA binding; protein N-terminus binding; macromolecular complex binding; protein binding; protein kinase inhibitor activity; protein kinase regulator activity; kinase regulator activity; enzyme inhibitor activity; molecular function regulator; extracellular matrix binding; organic cyclic compound binding; heterocyclic compound binding; carbohydrate derivative binding; enzyme regulator activity; k…	K04660	DCN; decorin	hsa04350 TGF-beta signaling pathway - Homo sapiens (human); hsa05205 Proteoglycans in cancer - Homo sapiens (human);	IPR000372; IPR032675;	Leucine-rich repeat N-terminal domain; Leucine-rich repeat domain, L domain-like;		R	KOG0619	FOG: Leucine rich repeat
P08559	321	1.31116	Up	0.0365207	K	"Pyruvate dehydrogenase E1 component subunit alpha, somatic form, mitochondrial"	PDHA1	0.999997	0.00382	64.224	SKSDPIMLLK(1)DR	3	-0.13253	mitochondria	cofactor biosynthetic process; pyridine nucleotide metabolic process; regulation of acetyl-CoA biosynthetic process from pyruvate; nucleotide metabolic process; single-organism process; biosynthetic process; regulation of lipid metabolic process; pyridine-containing compound metabolic process; cellular metabolic process; thioester biosynthetic process; sulfur compound biosynthetic process; phosph…	mitochondrial matrix; intracellular organelle; mitochondrial part; intracellular non-membrane-bounded organelle; cytoplasm; intracellular organelle part; nuclear lumen; macromolecular complex; intracellular part; nucleolus; pyruvate dehydrogenase complex; cell; mitochondrion; organelle part; non-membrane-bounded organelle; membrane-enclosed lumen; organelle; intracellular membrane-bounded organel…	oxidoreductase activity, acting on the aldehyde or oxo group of donors, NAD or NADP as acceptor; pyruvate dehydrogenase [NAD(P)+] activity; pyruvate dehydrogenase (NAD+) activity; catalytic activity; oxidoreductase activity, acting on the aldehyde or oxo group of donors; pyruvate dehydrogenase activity; pyruvate dehydrogenase (acetyl-transferring) activity; oxidoreductase activity, acting on the …	K00161	PDHA; pyruvate dehydrogenase E1 component alpha subunit [EC:1.2.4.1]	hsa00620 Pyruvate metabolism - Homo sapiens (human); hsa04066 HIF-1 signaling pathway - Homo sapiens (human); hsa01100 Metabolic pathways - Homo sapiens (human); hsa00020 Citrate cycle (TCA cycle) - Homo sapiens (human); hsa04922 Glucagon signaling pathway - Homo sapiens (human); hsa00010 Glycolysis / Gluconeogenesis - Homo sapiens (human); hsa01200 Carbon metabolism - Homo sapiens (human); hsa05…	IPR001017; IPR029061;	Dehydrogenase, E1 component; Thiamin diphosphate-binding fold;	Pyruvate dehydrogenase complex;	C	KOG0225	Pyruvate dehydrogenase E1, alpha subunit
P08559	313	1.40043	Up	0.000464815	K	"Pyruvate dehydrogenase E1 component subunit alpha, somatic form, mitochondrial"	PDHA1	1	9.41e-05	103.91	SK(1)SDPIMLLK	2	0.90661	mitochondria	cofactor biosynthetic process; pyridine nucleotide metabolic process; regulation of acetyl-CoA biosynthetic process from pyruvate; nucleotide metabolic process; single-organism process; biosynthetic process; regulation of lipid metabolic process; pyridine-containing compound metabolic process; cellular metabolic process; thioester biosynthetic process; sulfur compound biosynthetic process; phosph…	mitochondrial matrix; intracellular organelle; mitochondrial part; intracellular non-membrane-bounded organelle; cytoplasm; intracellular organelle part; nuclear lumen; macromolecular complex; intracellular part; nucleolus; pyruvate dehydrogenase complex; cell; mitochondrion; organelle part; non-membrane-bounded organelle; membrane-enclosed lumen; organelle; intracellular membrane-bounded organel…	oxidoreductase activity, acting on the aldehyde or oxo group of donors, NAD or NADP as acceptor; pyruvate dehydrogenase [NAD(P)+] activity; pyruvate dehydrogenase (NAD+) activity; catalytic activity; oxidoreductase activity, acting on the aldehyde or oxo group of donors; pyruvate dehydrogenase activity; pyruvate dehydrogenase (acetyl-transferring) activity; oxidoreductase activity, acting on the …	K00161	PDHA; pyruvate dehydrogenase E1 component alpha subunit [EC:1.2.4.1]	hsa00620 Pyruvate metabolism - Homo sapiens (human); hsa04066 HIF-1 signaling pathway - Homo sapiens (human); hsa01100 Metabolic pathways - Homo sapiens (human); hsa00020 Citrate cycle (TCA cycle) - Homo sapiens (human); hsa04922 Glucagon signaling pathway - Homo sapiens (human); hsa00010 Glycolysis / Gluconeogenesis - Homo sapiens (human); hsa01200 Carbon metabolism - Homo sapiens (human); hsa05…	IPR001017; IPR029061;	Dehydrogenase, E1 component; Thiamin diphosphate-binding fold;	Pyruvate dehydrogenase complex;	C	KOG0225	Pyruvate dehydrogenase E1, alpha subunit
P12110	197	1.60961	Up	0.00218755	K	Collagen alpha-2(VI) chain	COL6A2	1	4.55e-15	121.42	LFAVAPNQNLK(1)EQGLR	3	0.76111	extracellular	cellular component biogenesis; single-multicellular organism process; cellular component organization; response to hexose; multicellular organism metabolic process; response to oxygen-containing compound; single-organism process; response to stimulus; response to glucose; organic substance metabolic process; protein oligomerization; biological adhesion; metabolic process; multicellular organismal…	membrane; extracellular space; extracellular region part; endoplasmic reticulum; cell periphery; vesicle; cytoplasm; macromolecular complex; intracellular part; cell; collagen trimer; organelle part; extracellular exosome; membrane-enclosed lumen; intracellular organelle lumen; cell part; intracellular; extracellular vesicle; membrane-bounded organelle; organelle lumen; intracellular organelle; e…	protein binding; binding;	K06238	COL6A; collagen, type VI, alpha	hsa04151 PI3K-Akt signaling pathway - Homo sapiens (human); hsa04510 Focal adhesion - Homo sapiens (human); hsa04512 ECM-receptor interaction - Homo sapiens (human); hsa04974 Protein digestion and absorption - Homo sapiens (human);	IPR002035;	von Willebrand factor, type A;		W	KOG3544	Collagens (type IV and type XIII), and related proteins
P18859	46	1.44713	Up	0.00308035	K	"ATP synthase-coupling factor 6, mitochondrial"	ATP5J	1	0.033	73.248	LFVDK(1)IR	2	-1.4901	mitochondria	nucleoside metabolic process; purine nucleoside metabolic process; purine ribonucleoside monophosphate metabolic process; brain development; mitochondrial transport; nucleotide metabolic process; single-organism process; biosynthetic process; nucleoside biosynthetic process; purine ribonucleoside biosynthetic process; ribonucleoside monophosphate biosynthetic process; cellular metabolic process; …	membrane; inner mitochondrial membrane protein complex; organelle membrane; membrane protein complex; cytoplasm; macromolecular complex; mitochondrial protein complex; intracellular part; cell; mitochondrial membrane part; organelle part; mitochondrial envelope; membrane part; cell part; intracellular; organelle inner membrane; membrane-bounded organelle; proton-transporting two-sector ATPase com…	ion transmembrane transporter activity; substrate-specific transporter activity; monovalent inorganic cation transmembrane transporter activity; inorganic cation transmembrane transporter activity; hydrogen ion transmembrane transporter activity; cation transmembrane transporter activity; substrate-specific transmembrane transporter activity; transporter activity; transmembrane transporter activi…	K02131	ATPeF0F6; F-type H+-transporting ATPase subunit 6	hsa05010 Alzheimer's disease - Homo sapiens (human); hsa05016 Huntington's disease - Homo sapiens (human); hsa01100 Metabolic pathways - Homo sapiens (human); hsa00190 Oxidative phosphorylation - Homo sapiens (human); hsa05012 Parkinson's disease - Homo sapiens (human);			F1F0-ATP synthase (EC 3.6.3.14), mitochondrial;	C	KOG4634	Mitochondrial F1F0-ATP synthase, subunit Cf6 (coupling factor 6)
P19971	115	1.31544	Up	0.0136777	K	Thymidine phosphorylase	TYMP	1	2.8e-29	173.03	QQLVDK(1)HSTGGVGDK	3	0.28607	nucleus	pyrimidine nucleoside catabolic process; nucleoside metabolic process; blood vessel development; cellular developmental process; single-organism process; biosynthetic process; nucleoside biosynthetic process; nucleoside salvage; cellular metabolic process; response to external stimulus; angiogenesis; metabolic process; carbohydrate derivative biosynthetic process; pyrimidine nucleoside biosynthet…	cell part; intracellular; cytoplasm; intracellular part; cytosol; cell; cytoplasmic part;	growth factor activity; transferase activity, transferring pentosyl groups; thymidine phosphorylase activity; transferase activity, transferring hexosyl groups; receptor binding; catalytic activity; binding; phosphorylase activity; pyrimidine-nucleoside phosphorylase activity; transferase activity, transferring glycosyl groups; protein binding; transferase activity;	K00758	deoA; thymidine phosphorylase [EC:2.4.2.4]	hsa00983 Drug metabolism - other enzymes - Homo sapiens (human); hsa05219 Bladder cancer - Homo sapiens (human); hsa00240 Pyrimidine metabolism - Homo sapiens (human); hsa01100 Metabolic pathways - Homo sapiens (human);	IPR017459; IPR000312; IPR013102;	Glycosyl transferase family 3, N-terminal domain; Glycosyl transferase, family 3; Pyrimidine nucleoside phosphorylase, C-terminal;
P36957	272	2.15347	Up	0.00013352	K	"Dihydrolipoyllysine-residue succinyltransferase component of 2-oxoglutarate dehydrogenase complex, mitochondrial"	DLST	1	0.00831	82.417	HK(1)EAFLK(1)K	2	0.55099	mitochondria	alpha-amino acid catabolic process; aspartate family amino acid metabolic process; L-lysine catabolic process to acetyl-CoA via saccharopine; single-organism process; L-lysine metabolic process; cellular metabolic process; L-lysine catabolic process to acetyl-CoA; organic substance metabolic process; metabolic process; cellular amino acid metabolic process; generation of precursor metabolites and…	membrane; extracellular region part; vesicle; cytoplasm; macromolecular complex; intracellular part; cell; organelle part; dihydrolipoyl dehydrogenase complex; extracellular exosome; membrane-enclosed lumen; catalytic complex; intracellular organelle lumen; myelin sheath; cell part; intracellular; extracellular vesicle; membrane-bounded organelle; organelle lumen; intracellular organelle; mitocho…	S-acyltransferase activity; S-succinyltransferase activity; transferase activity, transferring acyl groups; dihydrolipoyllysine-residue succinyltransferase activity; catalytic activity; succinyltransferase activity; transferase activity; transferase activity, transferring acyl groups other than amino-acyl groups;	K00658	DLST; 2-oxoglutarate dehydrogenase E2 component (dihydrolipoamide succinyltransferase) [EC:2.3.1.61]	hsa00310 Lysine degradation - Homo sapiens (human); hsa01100 Metabolic pathways - Homo sapiens (human); hsa00020 Citrate cycle (TCA cycle) - Homo sapiens (human); hsa01200 Carbon metabolism - Homo sapiens (human);	IPR001078; IPR011053; IPR000089; IPR023213;	2-oxoacid dehydrogenase acyltransferase, catalytic domain; Single hybrid motif; Biotin/lipoyl attachment; Chloramphenicol acetyltransferase-like domain;		C	KOG0559	Dihydrolipoamide succinyltransferase (2-oxoglutarate dehydrogenase, E2 subunit)
P36957	267	2.15347	Up	0.00013352	K	"Dihydrolipoyllysine-residue succinyltransferase component of 2-oxoglutarate dehydrogenase complex, mitochondrial"	DLST	1	0.00831	82.417	HK(1)EAFLK(1)K	2	0.55099	mitochondria	alpha-amino acid catabolic process; aspartate family amino acid metabolic process; L-lysine catabolic process to acetyl-CoA via saccharopine; single-organism process; L-lysine metabolic process; cellular metabolic process; L-lysine catabolic process to acetyl-CoA; organic substance metabolic process; metabolic process; cellular amino acid metabolic process; generation of precursor metabolites and…	membrane; extracellular region part; vesicle; cytoplasm; macromolecular complex; intracellular part; cell; organelle part; dihydrolipoyl dehydrogenase complex; extracellular exosome; membrane-enclosed lumen; catalytic complex; intracellular organelle lumen; myelin sheath; cell part; intracellular; extracellular vesicle; membrane-bounded organelle; organelle lumen; intracellular organelle; mitocho…	S-acyltransferase activity; S-succinyltransferase activity; transferase activity, transferring acyl groups; dihydrolipoyllysine-residue succinyltransferase activity; catalytic activity; succinyltransferase activity; transferase activity; transferase activity, transferring acyl groups other than amino-acyl groups;	K00658	DLST; 2-oxoglutarate dehydrogenase E2 component (dihydrolipoamide succinyltransferase) [EC:2.3.1.61]	hsa00310 Lysine degradation - Homo sapiens (human); hsa01100 Metabolic pathways - Homo sapiens (human); hsa00020 Citrate cycle (TCA cycle) - Homo sapiens (human); hsa01200 Carbon metabolism - Homo sapiens (human);	IPR001078; IPR011053; IPR000089; IPR023213;	2-oxoacid dehydrogenase acyltransferase, catalytic domain; Single hybrid motif; Biotin/lipoyl attachment; Chloramphenicol acetyltransferase-like domain;		C	KOG0559	Dihydrolipoamide succinyltransferase (2-oxoglutarate dehydrogenase, E2 subunit)
P69905	8	1.49986	Up	0.00252113	K	Hemoglobin subunit alpha	HBA1	1	5.74e-17	158.01	VLSPADK(1)TNVK	3	-0.38235	cytoplasm	cellular component biogenesis; regulation of cellular process; oxygen transport; cellular component organization; regulation of cell death; gas transport; response to oxygen-containing compound; single-organism process; response to stimulus; cellular metabolic process; protein oligomerization; establishment of localization; metabolic process; hydrogen peroxide metabolic process; cellular detoxifi…	membrane; extracellular space; extracellular region part; cytoplasmic vesicle; small ribosomal subunit; vesicle; cytoplasm; cytoplasmic vesicle part; macromolecular complex; intracellular part; cell; organelle part; non-membrane-bounded organelle; membrane-enclosed lumen; extracellular exosome; vesicle lumen; intracellular organelle lumen; ribosomal subunit; intracellular; cell part; extracellula…	organic cyclic compound binding; heterocyclic compound binding; heme binding; iron ion binding; transition metal ion binding; oxygen binding; binding; ion binding; substrate-specific transporter activity; metal ion binding; cation binding; protein binding; oxygen transporter activity; tetrapyrrole binding; transporter activity;	K13822	HBA; hemoglobin subunit alpha	hsa05144 Malaria - Homo sapiens (human); hsa05143 African trypanosomiasis - Homo sapiens (human);	IPR009050; IPR000971; IPR012292;	Globin-like; Globin; Globin/Protoglobin;		C	KOG3378	Globins and related hemoproteins
Q09666	5660	2.37179	Up	4.74e-06	K	Neuroblast differentiation-associated protein AHNAK	AHNAK	1	0.0341	58.604	VTFPK(1)MK	2	-4.033	nucleus	regulation of cellular process; cellular component biogenesis; cellular component organization; regulation of macromolecule metabolic process; regulation of nucleobase-containing compound metabolic process; protein oligomerization; cellular component assembly; regulation of calcium ion transmembrane transporter activity; regulation of localization; macromolecular complex assembly; regulation of c…	membrane; extracellular region part; organelle membrane; cell periphery; cell-cell contact zone; cell junction; myofibril; cytoplasm; vesicle; supramolecular fiber; intracellular part; supramolecular complex; cell-cell junction; cell; organelle part; non-membrane-bounded organelle; T-tubule; lysosomal membrane; extracellular exosome; cytoskeleton; focal adhesion; membrane part; intracellular; cel…	organic cyclic compound binding; heterocyclic compound binding; cell adhesion molecule binding; RNA binding; binding; cadherin binding; nucleic acid binding; S100 protein binding; protein binding; structural molecule activity; structural molecule activity conferring elasticity;				IPR001478;	PDZ domain;	DNA ligase IV-XRCC4-AHNK complex;
Q13126	51	1.36796	Up	0.001615	K	S-methyl-5'-thioadenosine phosphorylase	MTAP	1	1.44e-16	152.4	IK(1)NVDCVLLAR	3	1.068	cytoskeleton	purine nucleoside metabolic process; nucleoside metabolic process; sulfur amino acid biosynthetic process; organic acid biosynthetic process; single-organism process; biosynthetic process; nucleoside biosynthetic process; purine ribonucleoside biosynthetic process; nucleoside salvage; cellular metabolic process; sulfur amino acid metabolic process; sulfur compound biosynthetic process; metabolic …	intracellular organelle; extracellular region part; vesicle; cytoplasm; intracellular part; cell; cytosol; extracellular region; intracellular membrane-bounded organelle; organelle; extracellular exosome; nucleus; intracellular; cell part; extracellular vesicle; membrane-bounded organelle; extracellular organelle; cytoplasmic part;	transferase activity, transferring pentosyl groups; S-methyl-5-thioadenosine phosphorylase activity; transferase activity, transferring hexosyl groups; catalytic activity; binding; phosphorylase activity; purine-nucleoside phosphorylase activity; transferase activity, transferring glycosyl groups; protein binding; transferase activity;	K00772	mtaP; 5'-methylthioadenosine phosphorylase [EC:2.4.2.28]	hsa01100 Metabolic pathways - Homo sapiens (human); hsa00270 Cysteine and methionine metabolism - Homo sapiens (human);	IPR000845;	Nucleoside phosphorylase domain;		F	KOG3985	Methylthioadenosine phosphorylase MTAP
Q6NZI2	312	1.48035	Up	0.0174749	K	Polymerase I and transcript release factor	PTRF	1	0.0135	86.136	SK(1)TAVYK	3	-0.032576	nucleus	regulation of cellular process; transcription initiation from RNA polymerase I promoter; cellular aromatic compound metabolic process; transcription from RNA polymerase I promoter; regulation of macromolecule metabolic process; nucleic acid-templated transcription; regulation of nucleobase-containing compound metabolic process; DNA-templated transcription, initiation; biosynthetic process; cellul…	membrane; endoplasmic reticulum; membrane microdomain; cell periphery; cytoplasm; macromolecular complex; intracellular part; cell; organelle part; membrane-enclosed lumen; nucleoplasm; intracellular organelle lumen; plasma membrane region; membrane part; intracellular; cell part; whole membrane; membrane region; membrane raft; membrane-bounded organelle; organelle lumen; intracellular organelle;…	organic cyclic compound binding; heterocyclic compound binding; RNA binding; rRNA primary transcript binding; binding; nucleic acid binding; protein binding; rRNA binding;	K19387
Q6NZI2	299	2.15844	Up	2.67e-05	K	Polymerase I and transcript release factor	PTRF	1	1.89e-18	161.21	K(1)SFTPDHVVYAR	2	-0.24096	nucleus	regulation of cellular process; transcription initiation from RNA polymerase I promoter; cellular aromatic compound metabolic process; transcription from RNA polymerase I promoter; regulation of macromolecule metabolic process; nucleic acid-templated transcription; regulation of nucleobase-containing compound metabolic process; DNA-templated transcription, initiation; biosynthetic process; cellul…	membrane; endoplasmic reticulum; membrane microdomain; cell periphery; cytoplasm; macromolecular complex; intracellular part; cell; organelle part; membrane-enclosed lumen; nucleoplasm; intracellular organelle lumen; plasma membrane region; membrane part; intracellular; cell part; whole membrane; membrane region; membrane raft; membrane-bounded organelle; organelle lumen; intracellular organelle;…	organic cyclic compound binding; heterocyclic compound binding; RNA binding; rRNA primary transcript binding; binding; nucleic acid binding; protein binding; rRNA binding;	K19387
Q8IUX7	592	1.51305	Up	0.00168225	K	Adipocyte enhancer-binding protein 1	AEBP1	1	0.000583	99.283	TYSLGK(1)SSR	2	1.2229	endoplasmic reticulum	peptide metabolic process; nucleic acid-templated transcription; single-organism process; biosynthetic process; protein processing; negative regulation of RNA metabolic process; cellular metabolic process; regulation of RNA biosynthetic process; metabolic process; protein metabolic process; macromolecule metabolic process; negative regulation of macromolecule biosynthetic process; negative regula…	intracellular organelle; extracellular space; extracellular region part; vesicle; cytoplasm; intracellular part; cell; extracellular region; intracellular membrane-bounded organelle; organelle; extracellular exosome; nucleus; intracellular; cell part; extracellular vesicle; membrane-bounded organelle; extracellular organelle;	RNA polymerase II transcription factor activity, sequence-specific DNA binding; peptidase activity; double-stranded DNA binding; protein binding; hydrolase activity; transcription factor activity, sequence-specific DNA binding; regulatory region DNA binding; heterocyclic compound binding; organic cyclic compound binding; catalytic activity; binding; transcriptional repressor activity, RNA polymer…				IPR008969; IPR000421; IPR000834; IPR014766; IPR034243; IPR008979;	Carboxypeptidase-like, regulatory domain; Coagulation factor 5/8 C-terminal domain; Peptidase M14, carboxypeptidase A; Carboxypeptidase, regulatory domain; AEBP1/CPX, carboxypeptidase domain; Galactose-binding domain-like;		R	KOG2649	Zinc carboxypeptidase
Q9BXN1	262	1.59877	Up	0.00331652	K	Asporin	ASPN	1	0.00021	96.745	ISTVELEDFK(1)R	2	-1.5576	extracellular	single organism signaling; negative regulation of developmental process; negative regulation of signal transduction; cell surface receptor signaling pathway; regulation of signaling; negative regulation of multicellular organismal process; single-organism process; negative regulation of cellular response to transforming growth factor beta stimulus; cellular response to cytokine stimulus; regulati…	extracellular matrix; extracellular region part; cell part; intracellular; cytoplasm; proteinaceous extracellular matrix; intracellular part; cell; extracellular region;	ion binding; macromolecular complex binding; protein binding; protein kinase inhibitor activity; kinase regulator activity; protein kinase regulator activity; enzyme inhibitor activity; molecular function regulator; enzyme regulator activity; kinase inhibitor activity; binding; metal ion binding; cation binding; collagen binding; calcium ion binding; protein complex binding;	K08120			IPR000372; IPR032675;	Leucine-rich repeat N-terminal domain; Leucine-rich repeat domain, L domain-like;		R	KOG0619	FOG: Leucine rich repeat
Q9NXC5	111	1.70395	Up	0.000693274	K	WD repeat-containing protein mio	MIOS	1	0.002	86.794	EFVPK(1)HAR	3	-0.39551	cytoplasm	regulation of cellular process; cellular response to amino acid starvation; cellular response to stress; cellular response to starvation; regulation of signaling; positive regulation of intracellular signal transduction; response to stimulus; cellular response to nutrient levels; regulation of TOR signaling; response to external stimulus; response to extracellular stimulus; regulation of cell com…	intracellular organelle; membrane; bounding membrane of organelle; organelle membrane; Seh1-associated complex; cytoplasm; intracellular organelle part; macromolecular complex; intracellular part; cell; organelle part; lytic vacuole membrane; intracellular membrane-bounded organelle; lysosomal membrane; organelle; GATOR2 complex; cell part; intracellular; vacuolar part; whole membrane; lysosome; …	protein binding; binding;	K20407	MIOS; WD repeat-containing protein mio	hsa04150 mTOR signaling pathway - Homo sapiens (human);	IPR031488; IPR017986; IPR015943;	WD repeat protein mio, zinc-ribbon like domain; WD40-repeat-containing domain; WD40/YVTN repeat-like-containing domain;		S	KOG1008	Uncharacterized conserved protein, contains WD40 repeats
O00712	100	0.730869	Down	0.00579606	K	Nuclear factor 1 B-type	NFIB	1	1.97e-10	130.19	K(1)HPCCVLSNPDQK	3	-0.96883	nucleus	gland development; nucleic acid-templated transcription; brain development; respiratory tube development; tube formation; positive regulation of biosynthetic process; cellular component morphogenesis; cellular metabolic process; negative regulation of cell proliferation; telencephalon development; neural nucleus development; response to external stimulus; metabolic process; regulation of epitheli…	intracellular organelle; cell projection; intracellular non-membrane-bounded organelle; intracellular organelle part; nuclear lumen; nucleolar part; intracellular part; nucleolus; cerebellar mossy fiber; cell; fibrillar center; organelle part; non-membrane-bounded organelle; intracellular membrane-bounded organelle; organelle; membrane-enclosed lumen; axon; nucleus; intracellular organelle lumen;…	RNA polymerase II transcription factor activity, sequence-specific DNA binding; transcriptional activator activity, RNA polymerase II core promoter proximal region sequence-specific binding; double-stranded DNA binding; core promoter proximal region sequence-specific DNA binding; transcription factor activity, sequence-specific DNA binding; regulatory region DNA binding; heterocyclic compound bin…	K09169			IPR019548; IPR003619; IPR020604;	CTF transcription factor/nuclear factor 1, N-terminal; MAD homology 1, Dwarfin-type; CTF transcription factor/nuclear factor 1, DNA-binding domain;		K	KOG3663	Nuclear factor I
O14639	341	0.709847	Down	0.00479962	K	Actin-binding LIM protein 1	ABLIM1	1	0.00446	88.596	QSTK(1)TEEK	2	0.6227	nucleus	cellular component biogenesis; single-multicellular organism process; cellular component organization; lamellipodium organization; visual perception; cilium assembly; single-organism process; cilium organization; neurological system process; anatomical structure morphogenesis; organelle assembly; cellular component assembly; multicellular organism development; cytoskeleton organization; cellular …	cell leading edge; intracellular organelle; cell projection; intracellular non-membrane-bounded organelle; cytoskeletal part; intracellular organelle part; cytoplasm; contractile actin filament bundle; intracellular part; cell; actin cytoskeleton; organelle part; actin filament bundle; non-membrane-bounded organelle; organelle; cytoskeleton; intracellular; cell part; lamellipodium; stress fiber; …	cytoskeletal protein binding; transition metal ion binding; binding; ion binding; actin binding; cation binding; metal ion binding; protein binding; zinc ion binding;	K07520	ABLIM; actin-binding LIM protein	hsa04360 Axon guidance - Homo sapiens (human);	IPR001781; IPR003128; IPR032402;	Zinc finger, LIM-type; Villin headpiece; Putative adherens-junction anchoring domain;		TZ	KOG1044	Actin-binding LIM Zn-finger protein Limatin involved in axon guidance
O14776	992	0.71933	Down	0.00715913	K	Transcription elongation regulator 1	TCERG1	1	0.0053	81.017	CIK(1)FSSSDR	2	-0.11966	nucleus	nucleic acid-templated transcription; biosynthetic process; negative regulation of RNA metabolic process; cellular metabolic process; regulation of RNA biosynthetic process; metabolic process; negative regulation of macromolecule biosynthetic process; macromolecule metabolic process; negative regulation of nucleic acid-templated transcription; regulation of gene expression; heterocycle biosynthet…	intracellular organelle; intracellular organelle part; nuclear lumen; intracellular part; cell; organelle part; organelle; intracellular membrane-bounded organelle; membrane-enclosed lumen; nucleoplasm; nucleus; intracellular organelle lumen; cell part; intracellular; membrane-bounded organelle; organelle lumen; nuclear part;	RNA binding; transcription corepressor activity; RNA polymerase II repressing transcription factor binding; protein binding; transcription cofactor activity; proline-rich region binding; heterocyclic compound binding; organic cyclic compound binding; RNA polymerase II transcription cofactor activity; transcription factor activity, RNA polymerase II transcription factor binding; repressing transcr…	K12824	TCERG1; transcription elongation regulator 1	hsa03040 Spliceosome - Homo sapiens (human);	IPR002713; IPR001202;	FF domain; WW domain;	Spliceosome;	K	KOG0155	Transcription factor CA150
O43399	78	0.711959	Down	0.000152293	K	Tumor protein D54	TPD52L2	1	8.97e-13	147.52	HCGELK(1)R	2	-0.021884	cytoplasm,nucleus	regulation of cellular process; regulation of biological process; regulation of cell proliferation; biological regulation;	cell part; intracellular; cytoplasm; perinuclear region of cytoplasm; intracellular part; cell; cytoplasmic part;	organic cyclic compound binding; heterocyclic compound binding; RNA binding; identical protein binding; protein heterodimerization activity; protein homodimerization activity; binding; protein dimerization activity; nucleic acid binding; protein binding;							R	KOG4010	Coiled-coil protein TPD52
O43707	54	0.71833	Down	0.0108225	K	Alpha-actinin-4	ACTN4	1	0.000306	85.536	K(1)TFTAWCNSHLR	3	1.7704	cytoplasm	regulation of vesicle-mediated transport; cellular component biogenesis; single organism signaling; regulation of cell death; positive regulation of cell migration; positive regulation of NIK/NF-kappaB signaling; protein transport; positive regulation of pinocytosis; actin cytoskeleton organization; regulation of localization; positive regulation of molecular function; intracellular receptor sign…	cluster of actin-based cell projections; extracellular region part; cytoplasmic region; cytoplasm; cytoplasmic vesicle part; macromolecular complex; supramolecular complex; cell; I band; pseudopodium; organelle part; non-membrane-bounded organelle; extracellular exosome; nucleoplasm; focal adhesion; intracellular; secretory vesicle; neuron projection; cell-substrate junction; membrane-bounded org…	actin filament binding; protein N-terminus binding; chromatin DNA binding; receptor binding; double-stranded DNA binding; protein dimerization activity; integrin binding; protein binding; hormone receptor binding; chromatin binding; regulatory region DNA binding; heterocyclic compound binding; organic cyclic compound binding; retinoic acid receptor binding; identical protein binding; cytoskeletal…	K05699	ACTN1_4; actinin alpha 1/4	hsa05322 Systemic lupus erythematosus - Homo sapiens (human); hsa04530 Tight junction - Homo sapiens (human); hsa05146 Amoebiasis - Homo sapiens (human); hsa04810 Regulation of actin cytoskeleton - Homo sapiens (human); hsa05203 Viral carcinogenesis - Homo sapiens (human); hsa04670 Leukocyte transendothelial migration - Homo sapiens (human); hsa04510 Focal adhesion - Homo sapiens (human); hsa0452…	IPR014837; IPR002048; IPR001715; IPR011992;	EF-hand, Ca insensitive; EF-hand domain; Calponin homology domain; EF-hand domain pair;	Ternary complex (LRRC7, CAMK2a, ACTN4); P2X7 receptor signalling complex;	Z	KOG0035	Ca2+-binding actin-bundling protein (actinin), alpha chain (EF-Hand protein superfamily)
O43865	286	0.765461	Down	0.00154687	K	Adenosylhomocysteinase 2	AHCYL1	1	5.94e-07	125.97	QK(1)FDNLYCCR	2	-1.146	cytoplasm	single organism signaling; nucleoside metabolic process; cellular response to angiotensin; nuclear transport; cellular metabolic process; protein transport; fluid transport; metabolic process; purine ribonucleoside catabolic process; regulation of localization; regulation of mRNA 3'-end processing; regulation of system process; response to endogenous stimulus; methionine metabolic process; macrom…	membrane; nuclear outer membrane-endoplasmic reticulum membrane network; extracellular region part; endoplasmic reticulum; apical plasma membrane; cell periphery; vesicle; cytoplasm; intracellular part; cell; organelle part; extracellular exosome; plasma membrane region; membrane part; intracellular; cell part; extracellular vesicle; membrane-bounded organelle; endoplasmic reticulum membrane; api…	RNA binding; hydrolase activity, acting on ether bonds; nucleoside phosphate binding; hydrolase activity; protein binding; nucleotide binding; cofactor binding; heterocyclic compound binding; organic cyclic compound binding; adenosylhomocysteinase activity; identical protein binding; catalytic activity; NAD binding; binding; nucleic acid binding; trialkylsulfonium hydrolase activity; small molecu…	K01251	E3.3.1.1; adenosylhomocysteinase [EC:3.3.1.1]	hsa01100 Metabolic pathways - Homo sapiens (human); hsa00270 Cysteine and methionine metabolism - Homo sapiens (human);	IPR016040; IPR015878;	NAD(P)-binding domain; S-adenosyl-L-homocysteine hydrolase, NAD binding domain;		H	KOG1370	S-adenosylhomocysteine hydrolase
O43865	108	0.700162	Down	0.0045167	K	Adenosylhomocysteinase 2	AHCYL1	1	7.32e-11	136.7	GSSNFCVK(1)NIK	3	0.78465	cytoplasm	single organism signaling; nucleoside metabolic process; cellular response to angiotensin; nuclear transport; cellular metabolic process; protein transport; fluid transport; metabolic process; purine ribonucleoside catabolic process; regulation of localization; regulation of mRNA 3'-end processing; regulation of system process; response to endogenous stimulus; methionine metabolic process; macrom…	membrane; nuclear outer membrane-endoplasmic reticulum membrane network; extracellular region part; endoplasmic reticulum; apical plasma membrane; cell periphery; vesicle; cytoplasm; intracellular part; cell; organelle part; extracellular exosome; plasma membrane region; membrane part; intracellular; cell part; extracellular vesicle; membrane-bounded organelle; endoplasmic reticulum membrane; api…	RNA binding; hydrolase activity, acting on ether bonds; nucleoside phosphate binding; hydrolase activity; protein binding; nucleotide binding; cofactor binding; heterocyclic compound binding; organic cyclic compound binding; adenosylhomocysteinase activity; identical protein binding; catalytic activity; NAD binding; binding; nucleic acid binding; trialkylsulfonium hydrolase activity; small molecu…	K01251	E3.3.1.1; adenosylhomocysteinase [EC:3.3.1.1]	hsa01100 Metabolic pathways - Homo sapiens (human); hsa00270 Cysteine and methionine metabolism - Homo sapiens (human);	IPR016040; IPR015878;	NAD(P)-binding domain; S-adenosyl-L-homocysteine hydrolase, NAD binding domain;		H	KOG1370	S-adenosylhomocysteine hydrolase
O60716	448	0.760591	Down	0.00124999	K	Catenin delta-1	CTNND1	1	1.79e-06	94.487	IAIK(1)NCDGVPALVR	2	0.5941	nucleus	single organism signaling; entry into host; negative regulation of signal transduction; cell surface receptor signaling pathway; nucleic acid-templated transcription; brain development; regulation of signaling; cell-cell junction organization; negative regulation of canonical Wnt signaling pathway; single-organism process; biosynthetic process; cellular metabolic process; biological adhesion; reg…	dendrite; membrane; extracellular region part; cell periphery; cell junction; vesicle; cytoplasm; growth cone; intracellular part; cell-cell adherens junction; cell-cell junction; cell; dendritic spine; extracellular exosome; neuron spine; intracellular; cell part; lamellipodium; adherens junction; extracellular vesicle; neuron projection; membrane-bounded organelle; neuron part; synapse part; ce…	cell adhesion molecule binding; receptor binding; binding; cadherin binding; protein kinase binding; protein binding; kinase binding; enzyme binding;	K05690	CTNND1; catenin (cadherin-associated protein), delta 1	hsa04670 Leukocyte transendothelial migration - Homo sapiens (human); hsa04015 Rap1 signaling pathway - Homo sapiens (human); hsa04520 Adherens junction - Homo sapiens (human);	IPR011989; IPR016024;	Armadillo-like helical; Armadillo-type fold;		TW	KOG1048	Neural adherens junction protein Plakophilin and related Armadillo repeat proteins
O75112	720	0.713654	Down	0.0287971	K	LIM domain-binding protein 3	LDB3	1	0.00702	71.501	K(1)HAHTINL	2	-1.1922	nucleus	cellular component biogenesis; muscle cell development; cellular component organization; cellular developmental process; cellular component morphogenesis; single-organism process; cell development; anatomical structure morphogenesis; cell differentiation; actin cytoskeleton organization; organelle assembly; cellular component assembly; myofibril assembly; muscle structure development; cytoskeleto…	intracellular organelle; cell projection; intracellular non-membrane-bounded organelle; myofibril; cytoplasm; supramolecular fiber; intracellular part; Z disc; supramolecular complex; cell; I band; pseudopodium; organelle part; supramolecular polymer; non-membrane-bounded organelle; organelle; cytoskeleton; intracellular; cell part; contractile fiber; sarcomere; perinuclear region of cytoplasm; c…	protein kinase binding; ion binding; protein binding; zinc ion binding; kinase binding; muscle alpha-actinin binding; cytoskeletal protein binding; transition metal ion binding; binding; actinin binding; protein kinase C binding; metal ion binding; cation binding; alpha-actinin binding; enzyme binding;	K19867			IPR001781; IPR006643; IPR001478; IPR031847;	Zinc finger, LIM-type; Zasp-like motif; PDZ domain; Domain of unknown function DUF4749;		TZ	KOG1703	Adaptor protein Enigma and related PDZ-LIM proteins
O75367	295	0.763184	Down	0.00392882	K	Core histone macro-H2A.1	H2AFY	1	3.09e-19	159.34	TVK(1)NCLALADDKK	3	0.049131	mitochondria	cellular component biogenesis; positive regulation of maintenance of sister chromatid cohesion; positive regulation of epithelial cell differentiation; regulation of lipid metabolic process; regulation of cell cycle process; regulation of histone phosphorylation; regulation of protein serine/threonine kinase activity; metabolic process; nucleosome assembly; positive regulation of multicellular or…	Barr body; extracellular region part; nuclear chromosome, telomeric region; chromosome, telomeric region; vesicle; sex chromosome; macromolecular complex; intracellular part; cell; heterochromatin; organelle part; chromosomal part; non-membrane-bounded organelle; condensed chromosome; extracellular exosome; membrane-enclosed lumen; intracellular organelle lumen; nuclear chromosome part; cell part…	protein serine/threonine kinase inhibitor activity; rDNA binding; chromatin DNA binding; double-stranded DNA binding; protein dimerization activity; protein kinase binding; protein binding; protein kinase inhibitor activity; chromatin binding; kinase regulator activity; enzyme inhibitor activity; molecular function regulator; core promoter binding; regulatory region DNA binding; heterocyclic comp…	K11251	H2A; histone H2A	hsa05322 Systemic lupus erythematosus - Homo sapiens (human); hsa05034 Alcoholism - Homo sapiens (human);	IPR002589; IPR032454; IPR009072; IPR007125;	Macro domain; Histone H2A, C-terminal domain; Histone-fold; Histone H2A/H2B/H3;	TDT-TDIF2-core-histone complex; Ubiquitin E3 ligase (H2AFY, SPOP, CUL3);	B	KOG1756	Histone 2A
O75531	54	0.66762	Down	0.00607561	K	Barrier-to-autointegration factor	BANF1	1	0.00954	74.464	K(1)DEDLFR	2	-0.13448	extracellular	intracellular transport; cellular component organization; nucleus organization; endomembrane system organization; establishment of viral latency; cellular aromatic compound metabolic process; DNA metabolic process; single-organism process; nuclear transport; response to external biotic stimulus; multi-organism cellular process; response to stimulus; response to other organism; mitotic cell cycle …	intracellular organelle; extracellular region part; intracellular non-membrane-bounded organelle; intracellular organelle part; vesicle; cytoplasm; nuclear lumen; intracellular part; cell; cytosol; extracellular region; organelle part; non-membrane-bounded organelle; membrane-enclosed lumen; intracellular membrane-bounded organelle; condensed chromosome; organelle; extracellular exosome; nucleopl…	organic cyclic compound binding; heterocyclic compound binding; DNA binding; identical protein binding; protein N-terminus binding; LEM domain binding; protein homodimerization activity; binding; protein dimerization activity; nucleic acid binding; protein C-terminus binding; protein binding; protein domain specific binding; enzyme binding;						BANF1 homodimer protein; Emerin regulatory complex; Emerin complex 25;	BL	KOG4233	DNA-bridging protein BAF
O75874	65	0.75754	Down	0.00409049	K	Isocitrate dehydrogenase [NADP] cytoplasmic	IDH1	1	0.000436	101.65	DAAEAIK(1)K	3	-0.42194	cytoplasm	pyridine nucleotide metabolic process; leukocyte activation; peptide metabolic process; reproductive process; regulation of lipid metabolic process; cellular metabolic process; metabolic process; generation of precursor metabolites and energy; cellular carbohydrate metabolic process; single organism reproductive process; response to steroid hormone; response to endogenous stimulus; monocarboxylic…	secretory granule lumen; tertiary granule lumen; extracellular region part; cytoplasmic vesicle; cytoplasm; vesicle; cytoplasmic vesicle part; microbody part; intracellular part; cell; ficolin-1-rich granule lumen; organelle part; extracellular exosome; ficolin-1-rich granule; membrane-enclosed lumen; vesicle lumen; intracellular organelle lumen; peroxisomal matrix; intracellular; cell part; micr…	magnesium ion binding; nucleoside phosphate binding; receptor binding; protein dimerization activity; ion binding; isocitrate dehydrogenase activity; protein binding; nucleotide binding; cofactor binding; oxidoreductase activity; organic cyclic compound binding; heterocyclic compound binding; oxidoreductase activity, acting on CH-OH group of donors; oxidoreductase activity, acting on the CH-OH gr…	K00031	IDH1; isocitrate dehydrogenase [EC:1.1.1.42]	hsa01210 2-Oxocarboxylic acid metabolism - Homo sapiens (human); hsa00480 Glutathione metabolism - Homo sapiens (human); hsa01100 Metabolic pathways - Homo sapiens (human); hsa00020 Citrate cycle (TCA cycle) - Homo sapiens (human); hsa01200 Carbon metabolism - Homo sapiens (human); hsa05230 Central carbon metabolism in cancer - Homo sapiens (human); hsa04146 Peroxisome - Homo sapiens (human); hsa…	IPR024084;	Isopropylmalate dehydrogenase-like domain;	Isocitrate dehydrogenase, cytoplasmic;	C	KOG1526	NADP-dependent isocitrate dehydrogenase
O75955	126	0.697446	Down	0.0016063	K	Flotillin-1	FLOT1	1	8.96e-05	105.46	QK(1)FSEQVFK	2	0.6973	cytoplasm	RNA transport; single organism signaling; regulation of vesicle-mediated transport; cellular component biogenesis; positive regulation of type I interferon production; positive regulation of cellular protein metabolic process; regulation of syncytium formation by plasma membrane fusion; cellular component morphogenesis; establishment of protein localization to plasma membrane; regulation of defen…	membrane; extracellular region part; microtubule organizing center part; organelle membrane; membrane microdomain; cytoplasm; macromolecular complex; cell-cell adherens junction; cell; organelle part; early endosome; non-membrane-bounded organelle; lysosomal membrane; extracellular exosome; focal adhesion; plasma membrane region; intracellular; lysosome; membrane region; lamellipodium; cell-subst…	protease binding; glutamate receptor binding; protein heterodimerization activity; receptor binding; binding; protein dimerization activity; protein binding; ionotropic glutamate receptor binding; enzyme binding;	K07192	FLOT; flotillin	hsa04910 Insulin signaling pathway - Homo sapiens (human);	IPR031905; IPR001107;	Flotillin, C-terminal domain; Band 7 domain;		UZ	KOG2668	Flotillins
O94811	189	0.626662	Down	0.0444046	K	Tubulin polymerization-promoting protein	TPPP	1	0.0281	72.875	GK(1)GK(1)AGR	2	-0.78552	nucleus	cellular component biogenesis; regulation of cellular process; cellular component organization; positive regulation of protein polymerization; microtubule polymerization or depolymerization; single-organism process; regulation of cellular component biogenesis; positive regulation of cellular component organization; cellular component assembly; macromolecular complex assembly; regulation of protei…	intracellular organelle; polymeric cytoskeletal fiber; microtubule; intracellular non-membrane-bounded organelle; cytoskeletal part; cytoplasm; intracellular organelle part; supramolecular fiber; intracellular part; cytosol; supramolecular complex; cell; mitochondrion; organelle part; supramolecular polymer; non-membrane-bounded organelle; organelle; cytoskeleton; intracellular membrane-bounded o…	tubulin binding; protein binding; cytoskeletal protein binding; microtubule binding; binding;				IPR011992;	EF-hand domain pair;		RT	KOG4070	Putative signal transduction protein p25
O94811	187	0.626662	Down	0.0444046	K	Tubulin polymerization-promoting protein	TPPP	1	0.0281	72.875	GK(1)GK(1)AGR	2	-0.78552	nucleus	cellular component biogenesis; regulation of cellular process; cellular component organization; positive regulation of protein polymerization; microtubule polymerization or depolymerization; single-organism process; regulation of cellular component biogenesis; positive regulation of cellular component organization; cellular component assembly; macromolecular complex assembly; regulation of protei…	intracellular organelle; polymeric cytoskeletal fiber; microtubule; intracellular non-membrane-bounded organelle; cytoskeletal part; cytoplasm; intracellular organelle part; supramolecular fiber; intracellular part; cytosol; supramolecular complex; cell; mitochondrion; organelle part; supramolecular polymer; non-membrane-bounded organelle; organelle; cytoskeleton; intracellular membrane-bounded o…	tubulin binding; protein binding; cytoskeletal protein binding; microtubule binding; binding;				IPR011992;	EF-hand domain pair;		RT	KOG4070	Putative signal transduction protein p25
O95292	45	0.725488	Down	0.00882279	K	Vesicle-associated membrane protein-associated protein B/C	VAPB	1	0.0106	90.709	VK(1)TTAPR	2	0.97361	cytoplasm	single organism signaling; regulation of biological quality; positive regulation of cellular protein metabolic process; modulation by host of viral genome replication; cellular lipid metabolic process; cellular metabolic process; lipid biosynthetic process; metabolic process; response to topologically incorrect protein; sphingolipid biosynthetic process; positive regulation of molecular function;…	intracellular organelle; membrane; nuclear outer membrane-endoplasmic reticulum membrane network; endoplasmic reticulum; bounding membrane of organelle; organelle membrane; intracellular organelle part; cytoplasm; Golgi membrane; intrinsic component of membrane; endomembrane system; intracellular part; cell; integral component of membrane; organelle part; intracellular membrane-bounded organelle;…	cell adhesion molecule binding; identical protein binding; cytoskeletal protein binding; protein heterodimerization activity; protein homodimerization activity; microtubule binding; binding; FFAT motif binding; protein dimerization activity; cadherin binding; tubulin binding; protein domain specific binding; protein binding; beta-tubulin binding; enzyme binding;	K10707			IPR008962; IPR000535;	PapD-like; Major sperm protein (MSP) domain;		U	KOG0439	VAMP-associated protein involved in inositol metabolism
O95292	43	0.736735	Down	0.00442499	K	Vesicle-associated membrane protein-associated protein B/C	VAPB	1	0.00634	97.798	NVCFK(1)VK	3	1.8683	cytoplasm	single organism signaling; regulation of biological quality; positive regulation of cellular protein metabolic process; modulation by host of viral genome replication; cellular lipid metabolic process; cellular metabolic process; lipid biosynthetic process; metabolic process; response to topologically incorrect protein; sphingolipid biosynthetic process; positive regulation of molecular function;…	intracellular organelle; membrane; nuclear outer membrane-endoplasmic reticulum membrane network; endoplasmic reticulum; bounding membrane of organelle; organelle membrane; intracellular organelle part; cytoplasm; Golgi membrane; intrinsic component of membrane; endomembrane system; intracellular part; cell; integral component of membrane; organelle part; intracellular membrane-bounded organelle;…	cell adhesion molecule binding; identical protein binding; cytoskeletal protein binding; protein heterodimerization activity; protein homodimerization activity; microtubule binding; binding; FFAT motif binding; protein dimerization activity; cadherin binding; tubulin binding; protein domain specific binding; protein binding; beta-tubulin binding; enzyme binding;	K10707			IPR008962; IPR000535;	PapD-like; Major sperm protein (MSP) domain;		U	KOG0439	VAMP-associated protein involved in inositol metabolism
O95340	315	0.700252	Down	0.000585438	K	Bifunctional 3'-phosphoadenosine 5'-phosphosulfate synthase 2	PAPSS2	1	1.24e-08	110.97	LEGCSK(1)FVLAHGGR	2	2.6148	cytoplasm,nucleus	sulfate assimilation; nucleoside metabolic process; purine nucleoside metabolic process; blood coagulation; regulation of biological quality; nucleotide metabolic process; single-organism process; biosynthetic process; nucleoside biosynthetic process; purine ribonucleoside biosynthetic process; cellular metabolic process; sulfur compound biosynthetic process; phosphate-containing compound metabol…	cell part; intracellular; cytoplasm; intracellular part; cytosol; cell; cytoplasmic part;	ATP binding; sulfate adenylyltransferase activity; nucleoside phosphate binding; phosphotransferase activity, alcohol group as acceptor; nucleoside binding; ion binding; nucleotide binding; adenylyltransferase activity; organic cyclic compound binding; heterocyclic compound binding; ribonucleoside binding; carbohydrate derivative binding; kinase activity; nucleotidyltransferase activity; adenylyl…	K13811	PAPSS; 3'-phosphoadenosine 5'-phosphosulfate synthase [EC:2.7.7.4 2.7.1.25]	hsa00230 Purine metabolism - Homo sapiens (human); hsa00920 Sulfur metabolism - Homo sapiens (human); hsa00450 Selenocompound metabolism - Homo sapiens (human); hsa01100 Metabolic pathways - Homo sapiens (human);	IPR014729; IPR015947; IPR025980; IPR027417; IPR024951; IPR002650;	Rossmann-like alpha/beta/alpha sandwich fold; PUA-like domain; ATP-sulfurylase PUA-like domain; P-loop containing nucleoside triphosphate hydrolase; Sulphate adenylyltransferase catalytic domain; Sulphate adenylyltransferase;		F	KOG4238	Bifunctional ATP sulfurylase/adenosine 5'-phosphosulfate kinase
O95340	394	0.62262	Down	0.000763515	K	Bifunctional 3'-phosphoadenosine 5'-phosphosulfate synthase 2	PAPSS2	1	2.51e-05	107.9	LTPLELK(1)QK	2	3.5845	cytoplasm,nucleus	sulfate assimilation; nucleoside metabolic process; purine nucleoside metabolic process; blood coagulation; regulation of biological quality; nucleotide metabolic process; single-organism process; biosynthetic process; nucleoside biosynthetic process; purine ribonucleoside biosynthetic process; cellular metabolic process; sulfur compound biosynthetic process; phosphate-containing compound metabol…	cell part; intracellular; cytoplasm; intracellular part; cytosol; cell; cytoplasmic part;	ATP binding; sulfate adenylyltransferase activity; nucleoside phosphate binding; phosphotransferase activity, alcohol group as acceptor; nucleoside binding; ion binding; nucleotide binding; adenylyltransferase activity; organic cyclic compound binding; heterocyclic compound binding; ribonucleoside binding; carbohydrate derivative binding; kinase activity; nucleotidyltransferase activity; adenylyl…	K13811	PAPSS; 3'-phosphoadenosine 5'-phosphosulfate synthase [EC:2.7.7.4 2.7.1.25]	hsa00230 Purine metabolism - Homo sapiens (human); hsa00920 Sulfur metabolism - Homo sapiens (human); hsa00450 Selenocompound metabolism - Homo sapiens (human); hsa01100 Metabolic pathways - Homo sapiens (human);	IPR014729; IPR015947; IPR025980; IPR027417; IPR024951; IPR002650;	Rossmann-like alpha/beta/alpha sandwich fold; PUA-like domain; ATP-sulfurylase PUA-like domain; P-loop containing nucleoside triphosphate hydrolase; Sulphate adenylyltransferase catalytic domain; Sulphate adenylyltransferase;		F	KOG4238	Bifunctional ATP sulfurylase/adenosine 5'-phosphosulfate kinase
O95425	614	0.645133	Down	0.0362699	K	Supervillin	SVIL	1	0.0103	78.516	RPELK(1)SR	3	0.81116	nucleus	striated muscle tissue development; regulation of cellular process; single-multicellular organism process; cellular component organization; single-organism process; regulation of cytokinesis; regulation of cell cycle process; positive regulation of cytokinesis; muscle structure development; multicellular organism development; positive regulation of cell cycle process; cytoskeleton organization; s…	membrane; microtubule minus-end; microtubule; invadopodium; cell periphery; cell junction; myofibril; cytoplasm; macromolecular complex; microtubule end; intracellular part; supramolecular fiber; supramolecular complex; cell; cell division site part; organelle part; non-membrane-bounded organelle; cytoskeleton; focal adhesion; microtubule cytoskeleton; intracellular; cell part; contractile fiber;…	actin filament binding; cytoskeletal protein binding; binding; macromolecular complex binding; actin binding; protein binding; protein complex binding;	K10369			IPR003128; IPR029006; IPR007123;	Villin headpiece; ADF-H/Gelsolin-like domain; Gelsolin-like domain;	P2X7 receptor signalling complex;	Z	KOG0445	Actin regulatory protein supervillin (gelsolin/villin family)
P00352	139	0.731664	Down	0.00280904	K	Retinal dehydrogenase 1	ALDH1A1	1	1.27e-07	125.54	YCAGWADK(1)IQGR	2	0.44558	cytoplasm	monosaccharide catabolic process; regulation of biological quality; ethanol oxidation; organic hydroxy compound metabolic process; alcohol metabolic process; single-organism process; cellular lipid metabolic process; fructose catabolic process to hydroxyacetone phosphate and glyceraldehyde-3-phosphate; cellular metabolic process; phosphate-containing compound metabolic process; organic substance …	extracellular region part; vesicle; cytoplasm; intracellular part; cell; cytosol; extracellular region; organelle; extracellular exosome; intracellular; cell part; extracellular vesicle; membrane-bounded organelle; extracellular organelle; cytoplasmic part;	nucleoside phosphate binding; benzaldehyde dehydrogenase (NAD+) activity; hormone binding; nucleoside-triphosphatase regulator activity; GTPase regulator activity; oxidoreductase activity, acting on the aldehyde or oxo group of donors; retinal dehydrogenase activity; nucleotide binding; molecular function regulator; aldehyde dehydrogenase (NAD) activity; oxidoreductase activity; oxidoreductase ac…	K07249	E1.2.1.36; retinal dehydrogenase [EC:1.2.1.36]	hsa01100 Metabolic pathways - Homo sapiens (human); hsa00830 Retinol metabolism - Homo sapiens (human);	IPR016161; IPR015590; IPR016162; IPR016163;	Aldehyde/histidinol dehydrogenase; Aldehyde dehydrogenase domain; Aldehyde dehydrogenase N-terminal domain; Aldehyde dehydrogenase, C-terminal;		C	KOG2450	Aldehyde dehydrogenase
P00751	648	0.653627	Down	4.06e-05	K	Complement factor B	CFB	1	0.0428	58.172	EVYIK(1)NGDK	2	-0.38523	extracellular	regulation of complement activation; regulation of protein activation cascade; immune effector process; regulation of macromolecule metabolic process; regulation of humoral immune response; regulation of acute inflammatory response; humoral immune response; regulation of response to stress; response to stimulus; regulation of defense response; innate immune response; organic substance metabolic p…	membrane; extracellular space; extracellular region part; cell periphery; vesicle; cell; extracellular region; plasma membrane; organelle; extracellular exosome; blood microparticle; cell part; extracellular vesicle; membrane-bounded organelle; extracellular organelle;	serine-type endopeptidase activity; endopeptidase activity; peptidase activity; serine hydrolase activity; catalytic activity; binding; serine-type peptidase activity; complement binding; peptidase activity, acting on L-amino acid peptides; protein binding; hydrolase activity;	K01335	CFB; component factor B [EC:3.4.21.47]	hsa04610 Complement and coagulation cascades - Homo sapiens (human); hsa05150 Staphylococcus aureus infection - Homo sapiens (human);	IPR009003; IPR000436; IPR001254; IPR002035;	Peptidase S1, PA clan; Sushi/SCR/CCP domain; Serine proteases, trypsin domain; von Willebrand factor, type A;		E	KOG3627	Trypsin
P00915	157	0.587605	Down	0.000161149	K	Carbonic anhydrase 1	CA1	1	0.00276	73.499	VGEANPK(1)LQK	3	0.6737	cytoplasm	transport; anion transport; organic anion transport; metabolic process; one-carbon metabolic process; ion transport; single-organism metabolic process; small molecule metabolic process; bicarbonate transport; single-organism cellular process; single-organism process; organic substance transport; localization; cellular process; cellular metabolic process; establishment of localization;	extracellular exosome; organelle; extracellular region part; cell part; intracellular; cytoplasm; vesicle; extracellular vesicle; intracellular part; cytosol; cell; membrane-bounded organelle; extracellular region; extracellular organelle; cytoplasmic part;	carboxylic ester hydrolase activity; ion binding; lyase activity; hydro-lyase activity; protein binding; hydrolase activity; zinc ion binding; carbonate dehydratase activity; carbon-oxygen lyase activity; arylesterase activity; transition metal ion binding; catalytic activity; binding; hydrolase activity, acting on ester bonds; metal ion binding; cation binding;	K01672	CA; carbonic anhydrase [EC:4.2.1.1]	hsa00910 Nitrogen metabolism - Homo sapiens (human);	IPR001148;	Alpha carbonic anhydrase;		R	KOG0382	Carbonic anhydrase
P01009	257	0.765613	Down	0.0122774	K	Alpha-1-antitrypsin	SERPINA1	1	0.000992	74.841	LGMFNIQHCK(1)K	3	0.61961	extracellular	cellular component biogenesis; vesicle coating; vesicle targeting, rough ER to cis-Golgi; blood coagulation; regulation of biological quality; leukocyte activation; COPII vesicle coating; single-organism process; establishment of localization; response to wounding; negative regulation of peptidase activity; establishment of localization in cell; cellular component assembly; macromolecular complex…	secretory granule lumen; membrane; extracellular space; extracellular region part; endoplasmic reticulum; cytoplasmic vesicle; organelle membrane; vesicle; cytoplasm; cytoplasmic vesicle part; intracellular part; cell; ficolin-1-rich granule lumen; organelle part; extracellular exosome; ficolin-1-rich granule; membrane-enclosed lumen; vesicle lumen; intracellular organelle lumen; cell part; intra…	peptidase regulator activity; protein binding; enzyme inhibitor activity; molecular function regulator; endopeptidase inhibitor activity; protease binding; serine-type endopeptidase inhibitor activity; carbohydrate derivative binding; identical protein binding; enzyme regulator activity; binding; peptidase inhibitor activity; endopeptidase regulator activity; glycoprotein binding; enzyme binding;	K03984	SERPINA1; alpha-1-antitrypsin	hsa04610 Complement and coagulation cascades - Homo sapiens (human);	IPR023796;	Serpin domain;	SERPINA1-ELA2 complex; SERPINA1-CTSG complex;	V	KOG2392	Serpin
P01024	1360	0.748264	Down	0.000679077	K	Complement C3	C3	0.999999	9.11e-07	96.673	AKDQLTCNK(1)FDLK	3	-0.45925	endoplasmic reticulum	single organism signaling; regulation of vesicle-mediated transport; regulation of biological quality; immunoglobulin mediated immune response; leukocyte activation; positive regulation of cellular protein metabolic process; positive regulation of adaptive immune response based on somatic recombination of immune receptors built from immunoglobulin superfamily domains; positive regulation of prote…	membrane; secretory granule lumen; extracellular space; extracellular region part; cytoplasmic vesicle; cell periphery; vesicle; cytoplasm; cytoplasmic vesicle part; intracellular part; azurophil granule lumen; cell; organelle part; vacuolar lumen; extracellular exosome; membrane-enclosed lumen; vesicle lumen; intracellular organelle lumen; intracellular; cell part; lysosome; secretory vesicle; e…	peptidase activity; receptor binding; serine-type peptidase activity; peptidase regulator activity; hydrolase activity; protein binding; enzyme inhibitor activity; molecular function regulator; endopeptidase inhibitor activity; C5L2 anaphylatoxin chemotactic receptor binding; C5a anaphylatoxin chemotactic receptor binding; endopeptidase activity; serine-type endopeptidase activity; enzyme regulat…	K03990	C3; complement component 3	hsa05142 Chagas disease (American trypanosomiasis) - Homo sapiens (human); hsa05322 Systemic lupus erythematosus - Homo sapiens (human); hsa05152 Tuberculosis - Homo sapiens (human); hsa05150 Staphylococcus aureus infection - Homo sapiens (human); hsa05168 Herpes simplex infection - Homo sapiens (human); hsa05140 Leishmaniasis - Homo sapiens (human); hsa05203 Viral carcinogenesis - Homo sapiens (…	IPR008993; IPR001599; IPR011626; IPR000020; IPR002890; IPR011625; IPR009048; IPR001134; IPR001840; IPR018933; IPR008930; IPR019565; IPR018081;	Tissue inhibitor of metalloproteinases-like, OB-fold; Alpha-2-macroglobulin; Alpha-macroglobulin complement component; Anaphylatoxin/fibulin; Alpha-2-macroglobulin, N-terminal; Alpha-2-macroglobulin, N-terminal 2; Alpha-macroglobulin, receptor-binding; Netrin domain; Anaphylatoxin, complement system domain; Netrin module, non-TIMP type; Terpenoid cyclases/protein prenyltransferase alpha-alpha tor…		O	KOG1366	Alpha-macroglobulin
P01031	691	0.607258	Down	0.000206102	K	Complement C5	C5	1	0.00656	97.431	YK(1)HSVVK	3	1.4849	endoplasmic reticulum	single organism signaling; immunoglobulin mediated immune response; positive regulation of cellular protein metabolic process; cell surface receptor signaling pathway; chordate embryonic development; regulation of defense response; regulation of protein serine/threonine kinase activity; complement activation; response to external stimulus; negative regulation of peptidase activity; metabolic proc…	membrane; intrinsic component of plasma membrane; extracellular space; extracellular region part; membrane protein complex; cell periphery; pore complex; plasma membrane protein complex; vesicle; macromolecular complex; intrinsic component of membrane; integral component of plasma membrane; cell; integral component of membrane; extracellular region; plasma membrane; organelle; extracellular exoso…	receptor binding; peptidase regulator activity; cytokine receptor binding; protein binding; molecular function regulator; enzyme inhibitor activity; endopeptidase inhibitor activity; chemokine activity; cytokine activity; enzyme regulator activity; binding; chemokine receptor binding; peptidase inhibitor activity; G-protein coupled receptor binding; endopeptidase regulator activity;	K03994	C5; complement component 5	hsa05322 Systemic lupus erythematosus - Homo sapiens (human); hsa05133 Pertussis - Homo sapiens (human); hsa04610 Complement and coagulation cascades - Homo sapiens (human); hsa05150 Staphylococcus aureus infection - Homo sapiens (human); hsa05168 Herpes simplex infection - Homo sapiens (human); hsa05020 Prion diseases - Homo sapiens (human);	IPR008993; IPR001599; IPR011626; IPR000020; IPR002890; IPR011625; IPR009048; IPR001134; IPR001840; IPR018933; IPR008930; IPR018081;	Tissue inhibitor of metalloproteinases-like, OB-fold; Alpha-2-macroglobulin; Alpha-macroglobulin complement component; Anaphylatoxin/fibulin; Alpha-2-macroglobulin, N-terminal; Alpha-2-macroglobulin, N-terminal 2; Alpha-macroglobulin, receptor-binding; Netrin domain; Anaphylatoxin, complement system domain; Netrin module, non-TIMP type; Terpenoid cyclases/protein prenyltransferase alpha-alpha tor…		O	KOG1366	Alpha-macroglobulin
P01860	118	0.675543	Down	0.00211356	K	Ig gamma-3 chain C region	IGHG3	1	8.98e-37	180.56	CPEPK(1)SCDTPPPCPR	2	0.27377	extracellular	single organism signaling; regulation of leukocyte activation; immunoglobulin mediated immune response; regulation of biological quality; cell surface receptor signaling pathway; Fc-gamma receptor signaling pathway; defense response to other organism; single-organism process; regulation of lymphocyte activation; multicellular organismal homeostasis; response to biotic stimulus; establishment of l…	membrane; extracellular space; extracellular region part; external side of plasma membrane; cell periphery; immunoglobulin complex, circulating; vesicle; immunoglobulin complex; macromolecular complex; cell; extracellular region; plasma membrane; extracellular exosome; organelle; blood microparticle; plasma membrane part; cell part; membrane part; extracellular vesicle; cell surface; membrane-bou…	serine-type endopeptidase activity; endopeptidase activity; peptidase activity; receptor binding; catalytic activity; serine hydrolase activity; binding; serine-type peptidase activity; peptidase activity, acting on L-amino acid peptides; immunoglobulin receptor binding; hydrolase activity; protein binding; antigen binding;				IPR007110; IPR013783; IPR003597;	Immunoglobulin-like domain; Immunoglobulin-like fold; Immunoglobulin C1-set;
P01860	290	0.74366	Down	0.00233233	K	Ig gamma-3 chain C region	IGHG3	1	1.8e-14	124.62	EEMTK(1)NQVSLTCLVK	3	-0.13099	extracellular	single organism signaling; regulation of leukocyte activation; immunoglobulin mediated immune response; regulation of biological quality; cell surface receptor signaling pathway; Fc-gamma receptor signaling pathway; defense response to other organism; single-organism process; regulation of lymphocyte activation; multicellular organismal homeostasis; response to biotic stimulus; establishment of l…	membrane; extracellular space; extracellular region part; external side of plasma membrane; cell periphery; immunoglobulin complex, circulating; vesicle; immunoglobulin complex; macromolecular complex; cell; extracellular region; plasma membrane; extracellular exosome; organelle; blood microparticle; plasma membrane part; cell part; membrane part; extracellular vesicle; cell surface; membrane-bou…	serine-type endopeptidase activity; endopeptidase activity; peptidase activity; receptor binding; catalytic activity; serine hydrolase activity; binding; serine-type peptidase activity; peptidase activity, acting on L-amino acid peptides; immunoglobulin receptor binding; hydrolase activity; protein binding; antigen binding;				IPR007110; IPR013783; IPR003597;	Immunoglobulin-like domain; Immunoglobulin-like fold; Immunoglobulin C1-set;
P01861	93	0.574368	Down	6.86e-05	K	Ig gamma-4 chain C region	IGHG4	1	0.00167	68.132	PSNTK(1)VDK	2	-3.2339	mitochondria	single organism signaling; regulation of leukocyte activation; immunoglobulin mediated immune response; cell surface receptor signaling pathway; Fc-gamma receptor signaling pathway; defense response to other organism; single-organism process; regulation of lymphocyte activation; response to biotic stimulus; establishment of localization; phagocytosis; complement activation; response to external s…	membrane; extracellular space; extracellular region part; external side of plasma membrane; cell periphery; immunoglobulin complex, circulating; vesicle; immunoglobulin complex; macromolecular complex; cell; extracellular region; plasma membrane; extracellular exosome; organelle; blood microparticle; plasma membrane part; cell part; membrane part; extracellular vesicle; cell surface; membrane-bou…	serine-type endopeptidase activity; endopeptidase activity; peptidase activity; receptor binding; catalytic activity; serine hydrolase activity; binding; serine-type peptidase activity; peptidase activity, acting on L-amino acid peptides; immunoglobulin receptor binding; hydrolase activity; protein binding; antigen binding;				IPR007110; IPR013783; IPR003597;	Immunoglobulin-like domain; Immunoglobulin-like fold; Immunoglobulin C1-set;
P01877	245	0.718984	Down	0.0173965	K	Ig alpha-2 chain C region	IGHA2	1	0.000166	109.39	GFSPK(1)DVLVR	2	-0.47601	nucleus	single organism signaling; regulation of leukocyte activation; immunoglobulin mediated immune response; regulation of biological quality; localization of cell; cell surface receptor signaling pathway; defense response to other organism; regulation of respiratory burst; single-organism process; regulation of lymphocyte activation; multicellular organismal homeostasis; response to biotic stimulus; …	membrane; extracellular space; extracellular region part; external side of plasma membrane; cell periphery; immunoglobulin complex, circulating; vesicle; macromolecular complex; cell; IgA immunoglobulin complex, circulating; extracellular exosome; dimeric IgA immunoglobulin complex; cell part; membrane part; extracellular vesicle; membrane-bounded organelle; side of membrane; immunoglobulin compl…	protein binding; antigen binding; binding;				IPR007110; IPR013783; IPR013151; IPR003597;	Immunoglobulin-like domain; Immunoglobulin-like fold; Immunoglobulin; Immunoglobulin C1-set;
P01877	293	0.718345	Down	0.0164368	K	Ig alpha-2 chain C region	IGHA2	1	0.00127	90.906	VAAEDWK(1)K	2	0.59146	nucleus	single organism signaling; regulation of leukocyte activation; immunoglobulin mediated immune response; regulation of biological quality; localization of cell; cell surface receptor signaling pathway; defense response to other organism; regulation of respiratory burst; single-organism process; regulation of lymphocyte activation; multicellular organismal homeostasis; response to biotic stimulus; …	membrane; extracellular space; extracellular region part; external side of plasma membrane; cell periphery; immunoglobulin complex, circulating; vesicle; macromolecular complex; cell; IgA immunoglobulin complex, circulating; extracellular exosome; dimeric IgA immunoglobulin complex; cell part; membrane part; extracellular vesicle; membrane-bounded organelle; side of membrane; immunoglobulin compl…	protein binding; antigen binding; binding;				IPR007110; IPR013783; IPR013151; IPR003597;	Immunoglobulin-like domain; Immunoglobulin-like fold; Immunoglobulin; Immunoglobulin C1-set;
P02786	95	0.433674	Down	0.000177453	K	Transferrin receptor protein 1	TFRC	1	0.00025	105.03	GVEPK(1)TECER	2	0.56318	plasma membrane	entry into host; regulation of leukocyte activation; regulation of isotype switching; regulation of biological quality; regulation of mononuclear cell proliferation; positive regulation of adaptive immune response based on somatic recombination of immune receptors built from immunoglobulin superfamily domains; cellular metabolic process; protein transport; regulation of B cell proliferation; tran…	basolateral plasma membrane; membrane; extracellular space; extracellular region part; external side of plasma membrane; organelle membrane; cytoplasmic vesicle; cell periphery; cytoplasm; vesicle; cytoplasmic vesicle part; macromolecular complex; intrinsic component of membrane; intracellular part; integral component of plasma membrane; cell; organelle part; coated vesicle membrane; pigment gran…	primary active transmembrane transporter activity; protein dimerization activity; substrate-specific transporter activity; protein transmembrane transporter activity; cargo receptor activity; protein binding; transferrin receptor activity; substrate-specific transmembrane transporter activity; organic cyclic compound binding; heterocyclic compound binding; metal ion transmembrane transporter acti…	K06503	TFRC; transferrin receptor	hsa04144 Endocytosis - Homo sapiens (human); hsa04066 HIF-1 signaling pathway - Homo sapiens (human); hsa04145 Phagosome - Homo sapiens (human); hsa04640 Hematopoietic cell lineage - Homo sapiens (human);	IPR003137; IPR007484; IPR007365;	PA domain; Peptidase M28; Transferrin receptor-like, dimerisation domain;	SNX complex (SNX1a, SNX2, SNX4, TFRC);	OPR	KOG2195	Transferrin receptor and related proteins containing the protease-associated (PA) domain
P02787	612	0.749807	Down	0.00042172	K	Serotransferrin	TF	1	0.00964	80.318	DK(1)EACVHK(1)ILR	3	-2.9281	extracellular	regulation of vesicle-mediated transport; regulation of biological quality; single-organism process; multicellular organismal homeostasis; protein transport; iron ion import into cell; establishment of localization; positive regulation of cellular component organization; transition metal ion transport; regulation of localization; metal ion homeostasis; response to inorganic substance; macromolecu…	membrane; extracellular region part; external side of plasma membrane; extrinsic component of membrane; organelle membrane; cytoplasm; cytoplasmic vesicle part; macromolecular complex; cell; organelle part; early endosome; extracellular exosome; plasma membrane region; clathrin-coated vesicle; intracellular; secretory vesicle; membrane region; membrane-bounded organelle; apical part of cell; orga…	iron ion binding; ion transmembrane transporter activity; receptor binding; ion binding; transition metal ion transmembrane transporter activity; substrate-specific transporter activity; protein binding; substrate-specific transmembrane transporter activity; trivalent inorganic cation transmembrane transporter activity; metal ion transmembrane transporter activity; ferric iron transmembrane trans…	K14736	TF; transferrin	hsa04978 Mineral absorption - Homo sapiens (human); hsa04066 HIF-1 signaling pathway - Homo sapiens (human);	IPR001156;	Transferrin-like domain;
P02787	659	0.74311	Down	0.000299194	K	Serotransferrin	TF	1	5.22e-24	167.32	DDTVCLAK(1)LHDR	3	1.8185	extracellular	regulation of vesicle-mediated transport; regulation of biological quality; single-organism process; multicellular organismal homeostasis; protein transport; iron ion import into cell; establishment of localization; positive regulation of cellular component organization; transition metal ion transport; regulation of localization; metal ion homeostasis; response to inorganic substance; macromolecu…	membrane; extracellular region part; external side of plasma membrane; extrinsic component of membrane; organelle membrane; cytoplasm; cytoplasmic vesicle part; macromolecular complex; cell; organelle part; early endosome; extracellular exosome; plasma membrane region; clathrin-coated vesicle; intracellular; secretory vesicle; membrane region; membrane-bounded organelle; apical part of cell; orga…	iron ion binding; ion transmembrane transporter activity; receptor binding; ion binding; transition metal ion transmembrane transporter activity; substrate-specific transporter activity; protein binding; substrate-specific transmembrane transporter activity; trivalent inorganic cation transmembrane transporter activity; metal ion transmembrane transporter activity; ferric iron transmembrane trans…	K14736	TF; transferrin	hsa04978 Mineral absorption - Homo sapiens (human); hsa04066 HIF-1 signaling pathway - Homo sapiens (human);	IPR001156;	Transferrin-like domain;
P02787	60	0.756386	Down	0.000115762	K	Serotransferrin	TF	1	1.57e-07	101.45	SVIPSDGPSVACVK(1)K	3	-1.9598	extracellular	regulation of vesicle-mediated transport; regulation of biological quality; single-organism process; multicellular organismal homeostasis; protein transport; iron ion import into cell; establishment of localization; positive regulation of cellular component organization; transition metal ion transport; regulation of localization; metal ion homeostasis; response to inorganic substance; macromolecu…	membrane; extracellular region part; external side of plasma membrane; extrinsic component of membrane; organelle membrane; cytoplasm; cytoplasmic vesicle part; macromolecular complex; cell; organelle part; early endosome; extracellular exosome; plasma membrane region; clathrin-coated vesicle; intracellular; secretory vesicle; membrane region; membrane-bounded organelle; apical part of cell; orga…	iron ion binding; ion transmembrane transporter activity; receptor binding; ion binding; transition metal ion transmembrane transporter activity; substrate-specific transporter activity; protein binding; substrate-specific transmembrane transporter activity; trivalent inorganic cation transmembrane transporter activity; metal ion transmembrane transporter activity; ferric iron transmembrane trans…	K14736	TF; transferrin	hsa04978 Mineral absorption - Homo sapiens (human); hsa04066 HIF-1 signaling pathway - Homo sapiens (human);	IPR001156;	Transferrin-like domain;
P03951	168	0.7526	Down	0.00151764	K	Coagulation factor XI	F11	1	3.32e-07	94.487	NICLLK(1)HTQTGTPTR	3	-0.17287	extracellular	single-multicellular organism process; blood coagulation; regulation of biological quality; regulation of blood coagulation; negative regulation of multicellular organismal process; single-organism process; negative regulation of biological process; protein processing; regulation of response to stress; response to stimulus; regulation of multicellular organismal process; hemostasis; organic subst…	extracellular exosome; organelle; membrane; extracellular space; extracellular region part; cell part; cell periphery; vesicle; extracellular vesicle; membrane-bounded organelle; cell; extracellular region; extracellular organelle; plasma membrane;	exopeptidase activity; peptidase activity; ion binding; serine-type peptidase activity; aminopeptidase activity; hydrolase activity; protein binding; serine-type exopeptidase activity; heparin binding; sulfur compound binding; serine-type aminopeptidase activity; serine-type endopeptidase activity; endopeptidase activity; carbohydrate derivative binding; catalytic activity; serine hydrolase activ…	K01323	F11; coagulation factor XI [EC:3.4.21.27]	hsa04610 Complement and coagulation cascades - Homo sapiens (human);	IPR009003; IPR003609; IPR000177; IPR001254;	Peptidase S1, PA clan; PAN/Apple domain; Apple domain; Serine proteases, trypsin domain;		E	KOG3627	Trypsin
P05198	101	0.649734	Down	0.000156151	K	Eukaryotic translation initiation factor 2 subunit 1	EIF2S1	1	0.0195	82.287	CEDK(1)FTK	2	-1.3846	cytoplasm	single organism signaling; regulation of cell death; peptide metabolic process; posttranscriptional regulation of gene expression; cellular response to UV; regulation of translation in response to stress; cellular metabolic process; response to external stimulus; metabolic process; response to topologically incorrect protein; response to heat; positive regulation of molecular function; macromolec…	membrane; extracellular region part; eukaryotic translation initiation factor 2 complex; vesicle; cytoplasm; macromolecular complex; intracellular part; cell; translation initiation ternary complex; glial cell projection; cytoplasmic ribonucleoprotein granule; non-membrane-bounded organelle; extracellular exosome; intracellular; cell part; translation preinitiation complex; extracellular vesicle;…	ribosome binding; organic cyclic compound binding; heterocyclic compound binding; RNA binding; translation factor activity, RNA binding; binding; macromolecular complex binding; nucleic acid binding; translation initiation factor activity; protein binding; ribonucleoprotein complex binding;	K03237	EIF2S1; translation initiation factor 2 subunit 1	hsa04210 Apoptosis - Homo sapiens (human); hsa04932 Non-alcoholic fatty liver disease (NAFLD) - Homo sapiens (human); hsa05168 Herpes simplex infection - Homo sapiens (human); hsa05160 Hepatitis C - Homo sapiens (human); hsa03013 RNA transport - Homo sapiens (human); hsa05162 Measles - Homo sapiens (human); hsa04141 Protein processing in endoplasmic reticulum - Homo sapiens (human); hsa04140 Auto…	IPR024054; IPR012340; IPR003029; IPR022967; IPR024055;	Translation initiation factor 2, alpha subunit, middle domain; Nucleic acid-binding, OB-fold; S1 domain; RNA-binding domain, S1; Translation initiation factor 2, alpha subunit, C-terminal;	DNA-PK-Ku-eIF2-NF90-NF45 complex;	J	KOG2916	Translation initiation factor 2, alpha subunit (eIF-2alpha)
P06733	330	0.762201	Down	0.0106486	K	Alpha-enolase	ENO1	1	0.00183	87.476	IAK(1)AVNEK	3	-0.78221	cytoplasm	nucleoside metabolic process; nucleoside diphosphate phosphorylation; pyridine nucleotide metabolic process; glycolytic process; nucleic acid-templated transcription; ribonucleoside diphosphate metabolic process; cellular metabolic process; response to biotic stimulus; regulation of cell growth; glucose metabolic process; response to external stimulus; metabolic process; gluconeogenesis; generati…	membrane; extracellular space; extracellular region part; cell periphery; myofibril; vesicle; cytoplasm; macromolecular complex; supramolecular fiber; intracellular part; supramolecular complex; cell; organelle part; non-membrane-bounded organelle; extracellular exosome; catalytic complex; intracellular; cell part; contractile fiber; extracellular vesicle; cytosolic part; M band; membrane-bounded…	magnesium ion binding; DNA binding; RNA binding; phosphopyruvate hydratase activity; ion binding; lyase activity; protein binding; hydro-lyase activity; carbon-oxygen lyase activity; heterocyclic compound binding; organic cyclic compound binding; cell adhesion molecule binding; catalytic activity; binding; cadherin binding; nucleic acid binding; cation binding; metal ion binding; GTPase binding; …	K01689	ENO; enolase [EC:4.2.1.11]	hsa03018 RNA degradation - Homo sapiens (human); hsa04066 HIF-1 signaling pathway - Homo sapiens (human); hsa01100 Metabolic pathways - Homo sapiens (human); hsa00010 Glycolysis / Gluconeogenesis - Homo sapiens (human); hsa01230 Biosynthesis of amino acids - Homo sapiens (human); hsa01200 Carbon metabolism - Homo sapiens (human);	IPR029065; IPR029017; IPR020810; IPR020811;	Enolase C-terminal domain-like; Enolase N-terminal domain-like; Enolase, C-terminal TIM barrel domain; Enolase, N-terminal;		G	KOG2670	Enolase
P06733	126	0.731185	Down	0.0276375	K	Alpha-enolase	ENO1	1	2.12e-07	120.87	AGAVEK(1)GVPLYR	3	-0.52673	cytoplasm	nucleoside metabolic process; nucleoside diphosphate phosphorylation; pyridine nucleotide metabolic process; glycolytic process; nucleic acid-templated transcription; ribonucleoside diphosphate metabolic process; cellular metabolic process; response to biotic stimulus; regulation of cell growth; glucose metabolic process; response to external stimulus; metabolic process; gluconeogenesis; generati…	membrane; extracellular space; extracellular region part; cell periphery; myofibril; vesicle; cytoplasm; macromolecular complex; supramolecular fiber; intracellular part; supramolecular complex; cell; organelle part; non-membrane-bounded organelle; extracellular exosome; catalytic complex; intracellular; cell part; contractile fiber; extracellular vesicle; cytosolic part; M band; membrane-bounded…	magnesium ion binding; DNA binding; RNA binding; phosphopyruvate hydratase activity; ion binding; lyase activity; protein binding; hydro-lyase activity; carbon-oxygen lyase activity; heterocyclic compound binding; organic cyclic compound binding; cell adhesion molecule binding; catalytic activity; binding; cadherin binding; nucleic acid binding; cation binding; metal ion binding; GTPase binding; …	K01689	ENO; enolase [EC:4.2.1.11]	hsa03018 RNA degradation - Homo sapiens (human); hsa04066 HIF-1 signaling pathway - Homo sapiens (human); hsa01100 Metabolic pathways - Homo sapiens (human); hsa00010 Glycolysis / Gluconeogenesis - Homo sapiens (human); hsa01230 Biosynthesis of amino acids - Homo sapiens (human); hsa01200 Carbon metabolism - Homo sapiens (human);	IPR029065; IPR029017; IPR020810; IPR020811;	Enolase C-terminal domain-like; Enolase N-terminal domain-like; Enolase, C-terminal TIM barrel domain; Enolase, N-terminal;		G	KOG2670	Enolase
P08133	63	0.643016	Down	0.019726	K	Annexin A6	ANXA6	1	2.46e-34	186.08	QEVCQSYK(1)SLYGK	2	1.0703	cytoplasm	cellular component biogenesis; regulation of cellular process; single organism signaling; cellular component organization; regulation of biological quality; divalent inorganic cation transport; cellular divalent inorganic cation homeostasis; ion transmembrane transport; apoptotic signaling pathway; protein homooligomerization; metal ion transport; cellular cation homeostasis; single-organism proc…	membrane; extracellular region part; organelle membrane; cytoplasmic vesicle; cell junction; cytoplasm; vesicle; cytoplasmic vesicle part; intracellular part; cell; organelle part; pigment granule; lysosomal membrane; extracellular exosome; focal adhesion; late endosome membrane; intracellular; cell part; whole membrane; lysosome; adherens junction; extracellular vesicle; perinuclear region of cy…	nucleoside phosphate binding; sterol binding; protein dimerization activity; passive transmembrane transporter activity; substrate-specific transporter activity; protein binding; calcium-dependent protein binding; steroid binding; channel activity; substrate-specific transmembrane transporter activity; heterocyclic compound binding; organic cyclic compound binding; identical protein binding; ribo…	K17094					LRP-1-Alpha-2-M-annexin VI complex;	U	KOG0819	Annexin
P08238	568	0.763913	Down	0.00214109	K	Heat shock protein HSP 90-beta	HSP90AB1	1	0.0415	48.998	LMK(1)EILDK	2	-3.4964	cytoplasm	single organism signaling; cellular component biogenesis; regulation of cell death; reproductive process; regulation of neuron apoptotic process; positive regulation of biosynthetic process; regulation of defense response; cellular metabolic process; regulation of cell cycle process; regulation of protein serine/threonine kinase activity; metabolic process; macromolecular complex assembly; regula…	membrane; cluster of actin-based cell projections; extracellular region part; organelle membrane; cytoplasm; cytoplasmic vesicle part; macromolecular complex; sperm plasma membrane; cell; ficolin-1-rich granule lumen; organelle part; lysosomal membrane; extracellular exosome; ficolin-1-rich granule; nucleoplasm; plasma membrane region; intracellular; lysosome; secretory vesicle; membrane-bounded …	pyrimidine nucleoside binding; organic cyclic compound binding; histone deacetylase binding; ribonucleotide binding; binding; purine ribonucleoside binding; anion binding; adenyl ribonucleotide binding; adenyl nucleotide binding; pyrimidine nucleotide binding; purine ribonucleoside triphosphate binding; pyrimidine ribonucleotide binding; ATP binding; double-stranded RNA binding; nucleoside bindin…	K04079	HSP90A; molecular chaperone HtpG	hsa05200 Pathways in cancer - Homo sapiens (human); hsa04657 IL-17 signaling pathway - Homo sapiens (human); hsa04659 Th17 cell differentiation - Homo sapiens (human); hsa04621 NOD-like receptor signaling pathway - Homo sapiens (human); hsa04151 PI3K-Akt signaling pathway - Homo sapiens (human); hsa05418 Fluid shear stress and atherosclerosis - Homo sapiens (human); hsa04612 Antigen processing an…	IPR020575; IPR020568; IPR003594;	Heat shock protein Hsp90, N-terminal; Ribosomal protein S5 domain 2-type fold; Histidine kinase-like ATPase, C-terminal domain;	TNF-alpha/NF-kappa B signaling complex 6; TNF-alpha/NF-kappa B signaling complex 9; CDC37-HSP90AA1-HSP90AB1-MAP3K11 complex; Kinase maturation complex 1; Kinase maturation complex 2; IKBKB-CDC37-KIAA1967-HSP90AB1-HSP90AA1 complex; HSP90-CDC37-LRRK2 complex; P2X7 receptor signalling complex; TNF-alpha/NF-kappa B signaling complex 10; RNA-induced silencing complex, RISC; LRRK2-CHIP-HSP90 complex; T…	O	KOG0019	Molecular chaperone (HSP90 family)
P09496	223	0.726389	Down	0.000390287	K	Clathrin light chain A	CLTA	1	1.53e-05	117.2	LCDFNPK(1)SSK	2	1.51	cytoplasm	intracellular transport; cellular component organization; mitotic nuclear division; organelle fission; single-organism process; mitotic cell cycle process; protein transport; establishment of localization; establishment of localization in cell; clathrin-dependent endocytosis; intracellular protein transport; receptor-mediated endocytosis; protein localization; macromolecule localization; cellular…	membrane; organelle membrane; cytoplasm; cytoplasmic vesicle part; macromolecular complex; trans-Golgi network membrane; endolysosome; cell; organelle part; non-membrane-bounded organelle; lysosomal membrane; clathrin-coated vesicle; intracellular; lysosome; membrane region; Golgi subcompartment; trans-Golgi network transport vesicle membrane; membrane-bounded organelle; lytic vacuole; endosome m…	clathrin binding; peptide binding; binding; clathrin heavy chain binding; protein binding; amide binding; structural molecule activity;	K04644	CLTA; clathrin light chain A	hsa04142 Lysosome - Homo sapiens (human); hsa05100 Bacterial invasion of epithelial cells - Homo sapiens (human); hsa05016 Huntington's disease - Homo sapiens (human); hsa04144 Endocytosis - Homo sapiens (human); hsa04961 Endocrine and other factor-regulated calcium reabsorption - Homo sapiens (human); hsa04721 Synaptic vesicle cycle - Homo sapiens (human);				U	KOG4031	Vesicle coat protein clathrin, light chain
P09525	246	0.736056	Down	0.000161359	K	Annexin A4	ANXA4	1	5.69e-05	110.08	NK(1)SAYFAEK	3	1.0845	cytoplasm	single organism signaling; regulation of cell death; negative regulation of sequence-specific DNA binding transcription factor activity; cell surface receptor signaling pathway; cellular developmental process; negative regulation of multicellular organismal process; regulation of secretion; single-organism process; negative regulation of cytokine production; negative regulation of cytokine secret…	intracellular organelle; membrane; extracellular region part; nuclear envelope; organelle membrane; cell periphery; intracellular organelle part; organelle envelope; vesicle; cytoplasm; endomembrane system; vesicle membrane; intracellular part; cell; extracellular region; organelle part; plasma membrane; intracellular membrane-bounded organelle; organelle; extracellular exosome; nuclear membrane;…	calcium-dependent phospholipid binding; lipase inhibitor activity; ion binding; phospholipase inhibitor activity; protein binding; molecular function regulator; enzyme inhibitor activity; calcium-dependent protein binding; identical protein binding; enzyme regulator activity; binding; phospholipid binding; lipid binding; cation binding; metal ion binding; anion binding; NF-kappaB binding; calcium…	K17093						U	KOG0819	Annexin
P09543	162	0.70768	Down	0.00262822	K	"2',3'-cyclic-nucleotide 3'-phosphodiesterase"	CNP	1	8.96e-05	105.46	LDCAQLK(1)EK	2	-0.28367	mitochondria	single organism signaling; regulation of biological quality; brain development; neuron development; nucleotide metabolic process; mitochondrial transport; cellular developmental process; cellular component morphogenesis; neurogenesis; single-organism process; cellular metabolic process; phosphate-containing compound metabolic process; establishment of localization; response to biotic stimulus; ne…	membrane; outer membrane; extracellular space; extracellular region part; microtubule; organelle membrane; cytoplasmic vesicle; cell periphery; cytoplasm; vesicle; myelin sheath abaxonal region; intracellular part; supramolecular fiber; actin-based cell projection; supramolecular complex; cell; pseudopodium; organelle part; pigment granule; non-membrane-bounded organelle; extracellular exosome; m…	RNA binding; cyclic nucleotide binding; cyclic-nucleotide phosphodiesterase activity; nucleoside phosphate binding; hydrolase activity; nucleotide binding; heterocyclic compound binding; organic cyclic compound binding; 2',3'-cyclic-nucleotide 3'-phosphodiesterase activity; catalytic activity; phosphoric ester hydrolase activity; binding; hydrolase activity, acting on ester bonds; nucleic acid bi…	K01121			IPR009097; IPR027417;	RNA ligase/cyclic nucleotide phosphodiesterase; P-loop containing nucleoside triphosphate hydrolase;		L	KOG2401	Predicted MutS-related protein involved in mismatch repair
P09914	259	0.272447	Down	0.0450628	K	Interferon-induced protein with tetratricopeptide repeats 1	IFIT1	1	0.0207	81.32	YAAK(1)FYR	2	0.79781	cytoplasm	single organism signaling; regulation of biological quality; cell surface receptor signaling pathway; defense response to other organism; negative regulation of immune effector process; single-organism process; multi-organism cellular localization; multi-organism cellular process; negative regulation of protein binding; regulation of defense response; cellular response to cytokine stimulus; prote…	host cell; other organism part; other organism cell; cell part; intracellular; cytoplasm; other organism; intracellular part; cell; cytosol; host; cytoplasmic part;	organic cyclic compound binding; heterocyclic compound binding; RNA binding; protein binding; binding; nucleic acid binding;	K14217	IFIT1; interferon-induced protein with tetratricopeptide repeats 1	hsa05168 Herpes simplex infection - Homo sapiens (human); hsa05160 Hepatitis C - Homo sapiens (human);	IPR011990; IPR013026;	Tetratricopeptide-like helical domain; Tetratricopeptide repeat-containing domain;		R	KOG1124	FOG: TPR repeat
P09914	275	0.315799	Down	0.0288552	K	Interferon-induced protein with tetratricopeptide repeats 1	IFIT1	1	0.000815	106.04	ALELLK(1)K	2	0.09469	cytoplasm	single organism signaling; regulation of biological quality; cell surface receptor signaling pathway; defense response to other organism; negative regulation of immune effector process; single-organism process; multi-organism cellular localization; multi-organism cellular process; negative regulation of protein binding; regulation of defense response; cellular response to cytokine stimulus; prote…	host cell; other organism part; other organism cell; cell part; intracellular; cytoplasm; other organism; intracellular part; cell; cytosol; host; cytoplasmic part;	organic cyclic compound binding; heterocyclic compound binding; RNA binding; protein binding; binding; nucleic acid binding;	K14217	IFIT1; interferon-induced protein with tetratricopeptide repeats 1	hsa05168 Herpes simplex infection - Homo sapiens (human); hsa05160 Hepatitis C - Homo sapiens (human);	IPR011990; IPR013026;	Tetratricopeptide-like helical domain; Tetratricopeptide repeat-containing domain;		R	KOG1124	FOG: TPR repeat
P0C0L5	1615	0.741407	Down	0.00225651	K	Complement C4-B	C4B	1	0.000496	100.02	MK(1)FACYYPR	2	-0.14601	extracellular	regulation of vesicle-mediated transport; detection of chemical stimulus; regulation of apoptotic cell clearance; immunoglobulin mediated immune response; single-organism process; detection of external biotic stimulus; regulation of defense response; response to biotic stimulus; establishment of localization; phagocytosis; positive regulation of cellular component organization; response to extern…	membrane; dendrite; other organism part; extracellular space; extracellular region part; cell projection; cell periphery; cell junction; other organism cell; vesicle; cell; extracellular region; plasma membrane; synapse; axon; extracellular exosome; organelle; blood microparticle; somatodendritic compartment; cell part; extracellular vesicle; neuron projection; other organism; membrane-bounded or…	peptidase activity; serine-type peptidase activity; peptidase regulator activity; hydrolase activity; protein binding; enzyme inhibitor activity; molecular function regulator; endopeptidase inhibitor activity; endopeptidase activity; serine-type endopeptidase activity; enzyme regulator activity; serine hydrolase activity; catalytic activity; binding; peptidase inhibitor activity; complement bindi…	K03989	C4; complement component 4	hsa05322 Systemic lupus erythematosus - Homo sapiens (human); hsa05133 Pertussis - Homo sapiens (human); hsa04610 Complement and coagulation cascades - Homo sapiens (human); hsa05150 Staphylococcus aureus infection - Homo sapiens (human);	IPR008993; IPR001599; IPR011626; IPR000020; IPR002890; IPR011625; IPR009048; IPR001134; IPR001840; IPR018933; IPR008930; IPR019565; IPR018081;	Tissue inhibitor of metalloproteinases-like, OB-fold; Alpha-2-macroglobulin; Alpha-macroglobulin complement component; Anaphylatoxin/fibulin; Alpha-2-macroglobulin, N-terminal; Alpha-2-macroglobulin, N-terminal 2; Alpha-macroglobulin, receptor-binding; Netrin domain; Anaphylatoxin, complement system domain; Netrin module, non-TIMP type; Terpenoid cyclases/protein prenyltransferase alpha-alpha tor…		O	KOG1366	Alpha-macroglobulin
P10644	367	0.692279	Down	0.00486328	K	cAMP-dependent protein kinase type I-alpha regulatory subunit	PRKAR1A	1	6.84e-17	148.28	VLGPCSDILK(1)R	3	-0.69395	nucleus	cellular component biogenesis; single organism signaling; regulation of leukocyte activation; negative regulation of lymphocyte proliferation; blood coagulation; regulation of biological quality; regulation of mononuclear cell proliferation; positive regulation of cellular protein metabolic process; reproductive process; cellular component morphogenesis; regulation of cell cycle process; negative…	membrane; transferase complex, transferring phosphorus-containing groups; membrane microdomain; cell periphery; cytoplasm; macromolecular complex; intracellular part; cell; protein kinase complex; organelle part; catalytic complex; plasma membrane region; ciliary part; membrane part; intracellular; cell part; whole membrane; membrane region; membrane raft; ciliary base; cilium; nucleotide-activat…	protein serine/threonine kinase inhibitor activity; protein kinase A binding; nucleoside phosphate binding; ubiquitin protein ligase binding; protein kinase binding; protein kinase inhibitor activity; protein binding; kinase regulator activity; enzyme inhibitor activity; molecular function regulator; heterocyclic compound binding; organic cyclic compound binding; ribonucleotide binding; binding; …	K04739	PRKAR; cAMP-dependent protein kinase regulator	hsa04910 Insulin signaling pathway - Homo sapiens (human);	IPR000595; IPR003117; IPR018490; IPR014710;	Cyclic nucleotide-binding domain; cAMP-dependent protein kinase regulatory subunit, dimerization-anchoring domain; Cyclic nucleotide-binding-like; RmlC-like jelly roll fold;		T	KOG1113	cAMP-dependent protein kinase types I and II, regulatory subunit
P11142	601	0.758128	Down	0.0333175	K	Heat shock cognate 71 kDa protein	HSPA8	1	1.85e-05	97.69	ELEK(1)VCNPIITK	3	0.63165	cytoplasm	single organism signaling; posttranscriptional regulation of gene expression; protein targeting to vacuole; autophagy; cellular metabolic process; metabolic process; ribose phosphate metabolic process; RNA processing; positive regulation by host of viral process; cellular response to stimulus; regulation of primary metabolic process; protein transmembrane transport; single-organism cellular proce…	membrane; extracellular region part; organelle membrane; Prp19 complex; cytoplasm; cytoplasmic vesicle part; macromolecular complex; cell; ficolin-1-rich granule lumen; organelle part; vacuolar lumen; non-membrane-bounded organelle; lysosomal membrane; extracellular exosome; ficolin-1-rich granule; nucleoplasm; focal adhesion; clathrin-coated vesicle; myelin sheath; intracellular; lysosome; secre…	C3HC4-type RING finger domain binding; nucleoside phosphate binding; ubiquitin protein ligase binding; receptor binding; hydrolase activity, acting on acid anhydrides; hydrolase activity; protein binding; antigen binding; phosphatidylserine binding; ATPase activity; organic cyclic compound binding; heterocyclic compound binding; pyrophosphatase activity; catalytic activity; ribonucleotide binding…	K03283	HSPA1_8; heat shock 70kDa protein 1/8	hsa03040 Spliceosome - Homo sapiens (human); hsa05169 Epstein-Barr virus infection - Homo sapiens (human); hsa05020 Prion diseases - Homo sapiens (human); hsa05162 Measles - Homo sapiens (human); hsa05134 Legionellosis - Homo sapiens (human); hsa04010 MAPK signaling pathway - Homo sapiens (human); hsa04144 Endocytosis - Homo sapiens (human); hsa04612 Antigen processing and presentation - Homo sap…	IPR029048; IPR029047;	Heat shock protein 70kD, C-terminal domain; Heat shock protein 70kD, peptide-binding domain;	Profilin 2 complex; BAG3-HSC70-HSPB8-CHIP complex; Profilin 1 complex; CDC5L complex; PABPC1-HSPA8-HNRPD-EIF4G1 complex; P2X7 receptor signalling complex; CDC5L core complex; HMGB1-HMGB2-HSC70-ERP60-GAPDH complex; CEN complex; BCOR complex; DNAJB2-HSPA8-PSMA3 complex; CHIP-HSC70 complex; HCF-1 complex;	O	KOG0101	Molecular chaperones HSP70/HSC70, HSP70 superfamily
P12109	134	0.696421	Down	0.000669701	K	Collagen alpha-1(VI) chain	COL6A1	1	2.43e-07	124.42	GTYTDCAIK(1)K	2	0.81334	mitochondria	cellular component biogenesis; osteoblast differentiation; response to acid chemical; cellular developmental process; multicellular organism metabolic process; single-organism process; endoderm development; biological adhesion; metabolic process; cellular component assembly; macromolecular complex assembly; cell adhesion; response to endogenous stimulus; macromolecule metabolic process; extracell…	membrane; extracellular space; extracellular region part; endoplasmic reticulum; organelle membrane; cell periphery; vesicle; cytoplasm; macromolecular complex; supramolecular fiber; intracellular part; supramolecular complex; cell; collagen trimer; organelle part; lysosomal membrane; extracellular exosome; membrane-enclosed lumen; intracellular organelle lumen; cell part; intracellular; whole me…	platelet-derived growth factor binding; protein binding; growth factor binding; binding;	K06238	COL6A; collagen, type VI, alpha	hsa04151 PI3K-Akt signaling pathway - Homo sapiens (human); hsa04510 Focal adhesion - Homo sapiens (human); hsa04512 ECM-receptor interaction - Homo sapiens (human); hsa04974 Protein digestion and absorption - Homo sapiens (human);	IPR002035;	von Willebrand factor, type A;		W	KOG3544	Collagens (type IV and type XIII), and related proteins
P12111	1156	0.756241	Down	0.00308193	K	Collagen alpha-3(VI) chain	COL6A3	1	2.5e-05	117.31	SGDDVRNPSVVVK(1)R	3	-0.026578	extracellular	regulation of cellular process; cellular component organization; single-multicellular organism process; negative regulation of endopeptidase activity; regulation of macromolecule metabolic process; multicellular organism metabolic process; single-organism process; negative regulation of cellular metabolic process; negative regulation of cellular process; negative regulation of biological process;…	membrane; extracellular space; extracellular region part; endoplasmic reticulum; cell periphery; vesicle; cytoplasm; macromolecular complex; supramolecular fiber; intracellular part; supramolecular complex; cell; collagen trimer; organelle part; extracellular exosome; membrane-enclosed lumen; intracellular organelle lumen; cell part; intracellular; extracellular vesicle; membrane-bounded organell…	serine-type endopeptidase inhibitor activity; enzyme regulator activity; binding; peptidase inhibitor activity; peptidase regulator activity; protein binding; endopeptidase regulator activity; enzyme inhibitor activity; molecular function regulator; endopeptidase inhibitor activity;	K06238	COL6A; collagen, type VI, alpha	hsa04151 PI3K-Akt signaling pathway - Homo sapiens (human); hsa04510 Focal adhesion - Homo sapiens (human); hsa04512 ECM-receptor interaction - Homo sapiens (human); hsa04974 Protein digestion and absorption - Homo sapiens (human);	IPR013783; IPR003961; IPR002223; IPR002035;	Immunoglobulin-like fold; Fibronectin type III; Pancreatic trypsin inhibitor Kunitz domain; von Willebrand factor, type A;	ITGA2-ITGB1-COL6A3 complex; ITGA1-ITGB1-COL6A3 complex; ITGA5-ITGB3-COL6A3 complex;	W	KOG3544	Collagens (type IV and type XIII), and related proteins
P12111	930	0.727855	Down	0.00354407	K	Collagen alpha-3(VI) chain	COL6A3	1	0.000254	104.82	YIFVK(1)SAGSR	2	0.49703	extracellular	regulation of cellular process; cellular component organization; single-multicellular organism process; negative regulation of endopeptidase activity; regulation of macromolecule metabolic process; multicellular organism metabolic process; single-organism process; negative regulation of cellular metabolic process; negative regulation of cellular process; negative regulation of biological process;…	membrane; extracellular space; extracellular region part; endoplasmic reticulum; cell periphery; vesicle; cytoplasm; macromolecular complex; supramolecular fiber; intracellular part; supramolecular complex; cell; collagen trimer; organelle part; extracellular exosome; membrane-enclosed lumen; intracellular organelle lumen; cell part; intracellular; extracellular vesicle; membrane-bounded organell…	serine-type endopeptidase inhibitor activity; enzyme regulator activity; binding; peptidase inhibitor activity; peptidase regulator activity; protein binding; endopeptidase regulator activity; enzyme inhibitor activity; molecular function regulator; endopeptidase inhibitor activity;	K06238	COL6A; collagen, type VI, alpha	hsa04151 PI3K-Akt signaling pathway - Homo sapiens (human); hsa04510 Focal adhesion - Homo sapiens (human); hsa04512 ECM-receptor interaction - Homo sapiens (human); hsa04974 Protein digestion and absorption - Homo sapiens (human);	IPR013783; IPR003961; IPR002223; IPR002035;	Immunoglobulin-like fold; Fibronectin type III; Pancreatic trypsin inhibitor Kunitz domain; von Willebrand factor, type A;	ITGA2-ITGB1-COL6A3 complex; ITGA1-ITGB1-COL6A3 complex; ITGA5-ITGB3-COL6A3 complex;	W	KOG3544	Collagens (type IV and type XIII), and related proteins
P12111	1936	0.751144	Down	0.000138549	K	Collagen alpha-3(VI) chain	COL6A3	1	0.0149	76.035	VYLNK(1)FR	3	-2.0182	extracellular	regulation of cellular process; cellular component organization; single-multicellular organism process; negative regulation of endopeptidase activity; regulation of macromolecule metabolic process; multicellular organism metabolic process; single-organism process; negative regulation of cellular metabolic process; negative regulation of cellular process; negative regulation of biological process;…	membrane; extracellular space; extracellular region part; endoplasmic reticulum; cell periphery; vesicle; cytoplasm; macromolecular complex; supramolecular fiber; intracellular part; supramolecular complex; cell; collagen trimer; organelle part; extracellular exosome; membrane-enclosed lumen; intracellular organelle lumen; cell part; intracellular; extracellular vesicle; membrane-bounded organell…	serine-type endopeptidase inhibitor activity; enzyme regulator activity; binding; peptidase inhibitor activity; peptidase regulator activity; protein binding; endopeptidase regulator activity; enzyme inhibitor activity; molecular function regulator; endopeptidase inhibitor activity;	K06238	COL6A; collagen, type VI, alpha	hsa04151 PI3K-Akt signaling pathway - Homo sapiens (human); hsa04510 Focal adhesion - Homo sapiens (human); hsa04512 ECM-receptor interaction - Homo sapiens (human); hsa04974 Protein digestion and absorption - Homo sapiens (human);	IPR013783; IPR003961; IPR002223; IPR002035;	Immunoglobulin-like fold; Fibronectin type III; Pancreatic trypsin inhibitor Kunitz domain; von Willebrand factor, type A;	ITGA2-ITGB1-COL6A3 complex; ITGA1-ITGB1-COL6A3 complex; ITGA5-ITGB3-COL6A3 complex;	W	KOG3544	Collagens (type IV and type XIII), and related proteins
P12111	573	0.675045	Down	0.00105883	K	Collagen alpha-3(VI) chain	COL6A3	1	1.1e-102	261.79	SLDEISQPAQELK(1)R	2	0.83951	extracellular	regulation of cellular process; cellular component organization; single-multicellular organism process; negative regulation of endopeptidase activity; regulation of macromolecule metabolic process; multicellular organism metabolic process; single-organism process; negative regulation of cellular metabolic process; negative regulation of cellular process; negative regulation of biological process;…	membrane; extracellular space; extracellular region part; endoplasmic reticulum; cell periphery; vesicle; cytoplasm; macromolecular complex; supramolecular fiber; intracellular part; supramolecular complex; cell; collagen trimer; organelle part; extracellular exosome; membrane-enclosed lumen; intracellular organelle lumen; cell part; intracellular; extracellular vesicle; membrane-bounded organell…	serine-type endopeptidase inhibitor activity; enzyme regulator activity; binding; peptidase inhibitor activity; peptidase regulator activity; protein binding; endopeptidase regulator activity; enzyme inhibitor activity; molecular function regulator; endopeptidase inhibitor activity;	K06238	COL6A; collagen, type VI, alpha	hsa04151 PI3K-Akt signaling pathway - Homo sapiens (human); hsa04510 Focal adhesion - Homo sapiens (human); hsa04512 ECM-receptor interaction - Homo sapiens (human); hsa04974 Protein digestion and absorption - Homo sapiens (human);	IPR013783; IPR003961; IPR002223; IPR002035;	Immunoglobulin-like fold; Fibronectin type III; Pancreatic trypsin inhibitor Kunitz domain; von Willebrand factor, type A;	ITGA2-ITGB1-COL6A3 complex; ITGA1-ITGB1-COL6A3 complex; ITGA5-ITGB3-COL6A3 complex;	W	KOG3544	Collagens (type IV and type XIII), and related proteins
P13639	571	0.698412	Down	0.0158506	K	Elongation factor 2	EEF2	1	0.00467	64.224	DLEEDHACIPIK(1)K	3	1.4253	cytoplasm	leukocyte activation; positive regulation of cellular protein metabolic process; peptide metabolic process; posttranscriptional regulation of gene expression; positive regulation of biosynthetic process; cellular metabolic process; response to external stimulus; protein alkylation; metabolic process; response to endogenous stimulus; response to growth factor; macromolecule metabolic process; prot…	membrane; secretory granule lumen; extracellular region part; cytoplasmic vesicle; cell periphery; membrane microdomain; vesicle; cytoplasm; cytoplasmic vesicle part; macromolecular complex; intracellular part; cell; ficolin-1-rich granule lumen; organelle part; non-membrane-bounded organelle; extracellular exosome; ficolin-1-rich granule; membrane-enclosed lumen; vesicle lumen; intracellular org…	actin filament binding; nucleoside phosphate binding; translation elongation factor activity; protein kinase binding; hydrolase activity, acting on acid anhydrides; hydrolase activity; protein binding; heterocyclic compound binding; organic cyclic compound binding; pyrophosphatase activity; cytoskeletal protein binding; ribonucleotide binding; catalytic activity; binding; purine ribonucleoside bi…	K03234	EEF2; elongation factor 2	hsa04921 Oxytocin signaling pathway - Homo sapiens (human); hsa04152 AMPK signaling pathway - Homo sapiens (human);	IPR027417; IPR000795; IPR005517; IPR005225; IPR000640; IPR004161; IPR020568; IPR009022; IPR014721; IPR009000;	P-loop containing nucleoside triphosphate hydrolase; Transcription factor, GTP-binding domain; Translation elongation factor EFG/EF2, domain IV; Small GTP-binding protein domain; Translation elongation factor EFG, V domain; Translation elongation factor EFTu-like, domain 2; Ribosomal protein S5 domain 2-type fold; Elongation factor G, III-V domain; Ribosomal protein S5 domain 2-type fold, subgrou…	Nop56p-associated pre-rRNA complex;	J	KOG0469	Elongation factor 2
P13804	62	0.734177	Down	0.000306871	K	"Electron transfer flavoprotein subunit alpha, mitochondrial"	ETFA	1	9.18e-07	122.39	CDK(1)VAQDLCK	2	-0.3951	mitochondria	lipid oxidation; single-organism process; respiratory electron transport chain; cellular lipid metabolic process; cellular metabolic process; organic substance metabolic process; metabolic process; generation of precursor metabolites and energy; lipid modification; cellular catabolic process; monocarboxylic acid metabolic process; cellular process; lipid metabolic process; fatty acid beta-oxidati…	mitochondrial matrix; intracellular organelle; extracellular region part; mitochondrial part; cytoplasm; intracellular organelle part; vesicle; intracellular part; cell; extracellular region; organelle part; mitochondrion; intracellular membrane-bounded organelle; membrane-enclosed lumen; organelle; extracellular exosome; intracellular organelle lumen; intracellular; cell part; extracellular vesi…	nucleoside phosphate binding; flavin adenine dinucleotide binding; ion binding; protein binding; nucleotide binding; cofactor binding; oxidoreductase activity; electron carrier activity; heterocyclic compound binding; organic cyclic compound binding; catalytic activity; binding; anion binding; coenzyme binding; small molecule binding;	K03522			IPR014731; IPR014729; IPR033947; IPR014730; IPR029035;	Electron transfer flavoprotein, alpha subunit, C-terminal; Rossmann-like alpha/beta/alpha sandwich fold; Electron transfer flavoprotein, alpha subunit, N-terminal; Electron transfer flavoprotein, alpha/beta-subunit, N-terminal; DHS-like NAD/FAD-binding domain;		C	KOG3954	Electron transfer flavoprotein, alpha subunit
P13861	122	0.679486	Down	0.0110061	K	cAMP-dependent protein kinase type II-alpha regulatory subunit	PRKAR2A	1	6.37e-08	131.83	VIHPK(1)TDEQR	2	0.93435	cytoplasm	single organism signaling; blood coagulation; regulation of biological quality; positive regulation of cellular protein metabolic process; single-organism process; multicellular organismal homeostasis; negative regulation of protein modification process; response to wounding; regulation of protein serine/threonine kinase activity; signal transduction; cellular response to peptide; negative regula…	membrane; extracellular region part; transferase complex, transferring phosphorus-containing groups; membrane microdomain; cell junction; cell periphery; vesicle; cytoplasm; macromolecular complex; intracellular part; cell; protein kinase complex; organelle part; non-membrane-bounded organelle; cytoskeleton; extracellular exosome; microtubule organizing center; catalytic complex; plasma membrane …	protein serine/threonine kinase inhibitor activity; protein kinase A binding; nucleoside phosphate binding; ubiquitin protein ligase binding; protein kinase binding; protein kinase inhibitor activity; protein binding; kinase regulator activity; enzyme inhibitor activity; molecular function regulator; organic cyclic compound binding; heterocyclic compound binding; ribonucleotide binding; binding; …	K04739	PRKAR; cAMP-dependent protein kinase regulator	hsa04910 Insulin signaling pathway - Homo sapiens (human);	IPR000595; IPR018490; IPR003117; IPR014710;	Cyclic nucleotide-binding domain; Cyclic nucleotide-binding-like; cAMP-dependent protein kinase regulatory subunit, dimerization-anchoring domain; RmlC-like jelly roll fold;	KCNQ1 macromolecular complex; beta(1)-AR receptosome (ADRB1-SAP97-AKAP79-PRKAR2A); Kinase-scaffold-phosphatase complex, PKA-AKAP79-CaN;	T	KOG1113	cAMP-dependent protein kinase types I and II, regulatory subunit
P14207	35	0.615675	Down	4.49e-05	K	Folate receptor beta	FOLR2	1	8.78e-05	74.789	TDLLNVCMDAK(1)HHK	4	0.2625	extracellular	modified amino acid transport; response to acid chemical; single-organism process; biosynthetic process; cellular metabolic process; response to folic acid; lipoprotein metabolic process; establishment of localization; response to external stimulus; folic acid transport; metabolic process; cell communication; response to endogenous stimulus; vitamin transport; macromolecule metabolic process; pro…	membrane; intrinsic component of plasma membrane; external side of plasma membrane; cell periphery; anchored component of membrane; intrinsic component of membrane; cell; extracellular region; anchored component of plasma membrane; plasma membrane; anchored component of external side of plasma membrane; plasma membrane part; membrane part; cell part; cell surface; intrinsic component of external …	vitamin binding; ion binding; folic acid binding; organic acid binding; cargo receptor activity; vitamin transporter activity; drug binding; amide binding; cofactor transporter activity; heterocyclic compound binding; organic cyclic compound binding; methotrexate binding; molecular transducer activity; receptor activity; modified amino acid binding; carboxylic acid binding; binding; anion binding…	K13649	FOLR; folate receptor	hsa01523 Antifolate resistance - Homo sapiens (human); hsa04144 Endocytosis - Homo sapiens (human);	IPR018143;	Folate receptor-like;
P16455	8	0.722057	Down	0.00115358	K	Methylated-DNA--protein-cysteine methyltransferase	MGMT	1	0.0169	68.536	MDK(1)DCEMK(1)R	2	-1.0578	cytoplasm	regulation of cell death; response to acid chemical; gland development; DNA ligation; cellular developmental process; single-organism process; response to folic acid; cellular metabolic process; methylation; regulation of DNA repair; mammary gland epithelium development; response to external stimulus; DNA dealkylation; metabolic process; positive regulation of metabolic process; positive regulati…	intracellular organelle; membrane; intracellular organelle part; nuclear lumen; intracellular part; cell; organelle part; intracellular membrane-bounded organelle; organelle; membrane-enclosed lumen; nucleus; nucleoplasm; intracellular organelle lumen; intracellular; cell part; membrane-bounded organelle; organelle lumen; nuclear part;	DNA binding; methyltransferase activity; DNA-methyltransferase activity; ion binding; transferase activity, transferring one-carbon groups; heterocyclic compound binding; organic cyclic compound binding; catalytic activity; binding; nucleic acid binding; S-methyltransferase activity; methylated-DNA-[protein]-cysteine S-methyltransferase activity; cation binding; metal ion binding; calcium ion bin…	K00567			IPR011991; IPR008332; IPR014048;	Winged helix-turn-helix DNA-binding domain; Methylguanine DNA methyltransferase, ribonuclease-like domain; Methylated-DNA-[protein]-cysteine S-methyltransferase, DNA binding;		L	KOG4062	6-O-methylguanine-DNA methyltransferase MGMT/MGT1, involved in DNA repair
P16455	3	0.722057	Down	0.00115358	K	Methylated-DNA--protein-cysteine methyltransferase	MGMT	1	0.0169	68.536	MDK(1)DCEMK(1)R	2	-1.0578	cytoplasm	regulation of cell death; response to acid chemical; gland development; DNA ligation; cellular developmental process; single-organism process; response to folic acid; cellular metabolic process; methylation; regulation of DNA repair; mammary gland epithelium development; response to external stimulus; DNA dealkylation; metabolic process; positive regulation of metabolic process; positive regulati…	intracellular organelle; membrane; intracellular organelle part; nuclear lumen; intracellular part; cell; organelle part; intracellular membrane-bounded organelle; organelle; membrane-enclosed lumen; nucleus; nucleoplasm; intracellular organelle lumen; intracellular; cell part; membrane-bounded organelle; organelle lumen; nuclear part;	DNA binding; methyltransferase activity; DNA-methyltransferase activity; ion binding; transferase activity, transferring one-carbon groups; heterocyclic compound binding; organic cyclic compound binding; catalytic activity; binding; nucleic acid binding; S-methyltransferase activity; methylated-DNA-[protein]-cysteine S-methyltransferase activity; cation binding; metal ion binding; calcium ion bin…	K00567			IPR011991; IPR008332; IPR014048;	Winged helix-turn-helix DNA-binding domain; Methylguanine DNA methyltransferase, ribonuclease-like domain; Methylated-DNA-[protein]-cysteine S-methyltransferase, DNA binding;		L	KOG4062	6-O-methylguanine-DNA methyltransferase MGMT/MGT1, involved in DNA repair
P17844	351	0.643844	Down	0.000336657	K	Probable ATP-dependent RNA helicase DDX5	DDX5	1	0.000496	91.549	TIVFVETK(1)R	3	1.7685	nucleus	single organism signaling; regulation of alternative mRNA splicing, via spliceosome; nucleic acid-templated transcription; positive regulation of biosynthetic process; cellular metabolic process; metabolic process; negative regulation of macromolecule biosynthetic process; macromolecule metabolic process; regulation of osteoblast differentiation; RNA processing; cellular response to stimulus; het…	membrane; extracellular region part; vesicle; macromolecular complex; intracellular part; cell; organelle part; non-membrane-bounded organelle; membrane-enclosed lumen; extracellular exosome; catalytic complex; nucleoplasm; intracellular organelle lumen; intracellular; cell part; extracellular vesicle; membrane-bounded organelle; organelle lumen; intracellular organelle; intracellular non-membran…	nucleoside phosphate binding; receptor binding; ATP-dependent helicase activity; hydrolase activity, acting on acid anhydrides; androgen receptor binding; protein binding; hydrolase activity; hormone receptor binding; calcium-dependent protein binding; ATPase activity; heterocyclic compound binding; organic cyclic compound binding; mRNA binding; pyrophosphatase activity; ribonucleotide binding; c…	K12823	DDX5; ATP-dependent RNA helicase DDX5/DBP2 [EC:3.6.4.13]	hsa03040 Spliceosome - Homo sapiens (human); hsa05205 Proteoglycans in cancer - Homo sapiens (human); hsa05202 Transcriptional misregulation in cancer - Homo sapiens (human);	IPR011545; IPR014014; IPR014001; IPR027417; IPR001650;	DEAD/DEAH box helicase domain; RNA helicase, DEAD-box type, Q motif; Helicase superfamily 1/2, ATP-binding domain; P-loop containing nucleoside triphosphate hydrolase; Helicase, C-terminal;	Large Drosha complex; snRNP-free U1A (SF-A) complex; Spliceosome; DGCR8 multiprotein complex; C complex spliceosome;	A	KOG0331	ATP-dependent RNA helicase
P17980	245	0.735174	Down	0.00151157	K	26S protease regulatory subunit 6A	PSMC3	1	2.18e-24	172.57	ACAAQTK(1)ATFLK	2	1.5901	cytoplasm	single organism signaling; posttranscriptional regulation of gene expression; chordate embryonic development; positive regulation of ubiquitin-protein transferase activity; positive regulation of biosynthetic process; regulation of defense response; regulation of cell cycle process; cellular metabolic process; positive regulation of cellular protein catabolic process; metabolic process; positive …	membrane; secretory granule lumen; cytoplasmic vesicle; proteasome regulatory particle; P-body; vesicle; cytoplasm; cytoplasmic vesicle part; macromolecular complex; intracellular part; cell; ficolin-1-rich granule lumen; cytoplasmic ribonucleoprotein granule; organelle part; endopeptidase complex; non-membrane-bounded organelle; ficolin-1-rich granule; membrane-enclosed lumen; catalytic complex;…	nucleoside phosphate binding; hydrolase activity, acting on acid anhydrides; hydrolase activity; protein binding; ATPase activity; heterocyclic compound binding; organic cyclic compound binding; pyrophosphatase activity; identical protein binding; ribonucleotide binding; catalytic activity; binding; purine ribonucleoside binding; transcription factor activity, transcription factor binding; anion …	K03065	PSMC3; 26S proteasome regulatory subunit T5	hsa03050 Proteasome - Homo sapiens (human); hsa05169 Epstein-Barr virus infection - Homo sapiens (human);	IPR003593; IPR003959; IPR027417;	AAA+ ATPase domain; ATPase, AAA-type, core; P-loop containing nucleoside triphosphate hydrolase;	BP-SMAD complex; PA700-20S-PA28 complex; PA700 complex; VHL-TBP1-HIF1A complex; 26S proteasome;	O	KOG0652	26S proteasome regulatory complex, ATPase RPT5
P18206	1043	0.74378	Down	0.00392958	K	Vinculin	VCL	1	0.000571	98.902	EVAK(1)QCTDK(1)R	2	-1.6916	cytoplasm	cellular component biogenesis; lamellipodium organization; regulation of biological quality; blood coagulation; muscle system process; leukocyte activation; cellular developmental process; neuron development; cell-cell junction organization; cellular component morphogenesis; neurogenesis; single-organism process; establishment of localization; response to wounding; negative regulation of locomoti…	membrane; extracellular region part; cluster of actin-based cell projections; membrane microdomain; terminal web; cytoplasmic region; cytoplasm; cytoplasmic vesicle part; macromolecular complex; cell-cell adherens junction; supramolecular complex; cell; ficolin-1-rich granule lumen; intercalated disc; organelle part; non-membrane-bounded organelle; extracellular exosome; ficolin-1-rich granule; f…	actin filament binding; ubiquitin protein ligase binding; dystroglycan binding; macromolecular complex binding; protein binding; alpha-catenin binding; cell adhesion molecule binding; carbohydrate derivative binding; cytoskeletal protein binding; binding; cadherin binding; actin binding; ubiquitin-like protein ligase binding; glycoprotein binding; structural molecule activity; enzyme binding; bet…	K05700	VCL; vinculin	hsa05100 Bacterial invasion of epithelial cells - Homo sapiens (human); hsa04670 Leukocyte transendothelial migration - Homo sapiens (human); hsa04520 Adherens junction - Homo sapiens (human); hsa04510 Focal adhesion - Homo sapiens (human); hsa05131 Shigellosis - Homo sapiens (human); hsa05146 Amoebiasis - Homo sapiens (human); hsa04810 Regulation of actin cytoskeleton - Homo sapiens (human);			Polycystin-1 multiprotein complex (ACTN1, CDH1, SRC, JUP, VCL, CTNNB1, PXN, BCAR1, PKD1, PTK2, TLN1);	W	KOG3681	Alpha-catenin
P18206	1038	0.74378	Down	0.00392958	K	Vinculin	VCL	1	0.000571	98.902	EVAK(1)QCTDK(1)R	2	-1.6916	cytoplasm	cellular component biogenesis; lamellipodium organization; regulation of biological quality; blood coagulation; muscle system process; leukocyte activation; cellular developmental process; neuron development; cell-cell junction organization; cellular component morphogenesis; neurogenesis; single-organism process; establishment of localization; response to wounding; negative regulation of locomoti…	membrane; extracellular region part; cluster of actin-based cell projections; membrane microdomain; terminal web; cytoplasmic region; cytoplasm; cytoplasmic vesicle part; macromolecular complex; cell-cell adherens junction; supramolecular complex; cell; ficolin-1-rich granule lumen; intercalated disc; organelle part; non-membrane-bounded organelle; extracellular exosome; ficolin-1-rich granule; f…	actin filament binding; ubiquitin protein ligase binding; dystroglycan binding; macromolecular complex binding; protein binding; alpha-catenin binding; cell adhesion molecule binding; carbohydrate derivative binding; cytoskeletal protein binding; binding; cadherin binding; actin binding; ubiquitin-like protein ligase binding; glycoprotein binding; structural molecule activity; enzyme binding; bet…	K05700	VCL; vinculin	hsa05100 Bacterial invasion of epithelial cells - Homo sapiens (human); hsa04670 Leukocyte transendothelial migration - Homo sapiens (human); hsa04520 Adherens junction - Homo sapiens (human); hsa04510 Focal adhesion - Homo sapiens (human); hsa05131 Shigellosis - Homo sapiens (human); hsa05146 Amoebiasis - Homo sapiens (human); hsa04810 Regulation of actin cytoskeleton - Homo sapiens (human);			Polycystin-1 multiprotein complex (ACTN1, CDH1, SRC, JUP, VCL, CTNNB1, PXN, BCAR1, PKD1, PTK2, TLN1);	W	KOG3681	Alpha-catenin
P21399	56	0.706183	Down	0.0028259	K	Cytoplasmic aconitate hydratase	ACO1	1	1.45e-07	127.51	NCDEFLVK(1)K	3	2.1427	cytoplasm	regulation of biological quality; digestion; posttranscriptional regulation of gene expression; intestinal absorption; single-organism process; cellular metabolic process; establishment of localization; metabolic process; generation of precursor metabolites and energy; metal ion homeostasis; response to inorganic substance; developmental process; tricarboxylic acid metabolic process; regulation o…	intracellular organelle; extracellular region part; endoplasmic reticulum; vesicle; cytoplasm; endomembrane system; intracellular part; cytosol; cell; extracellular region; mitochondrion; intracellular membrane-bounded organelle; organelle; extracellular exosome; intracellular; cell part; extracellular vesicle; Golgi apparatus; membrane-bounded organelle; extracellular organelle; cytoplasmic part;	RNA binding; ion binding; aconitate hydratase activity; lyase activity; protein binding; hydro-lyase activity; 4 iron, 4 sulfur cluster binding; carbon-oxygen lyase activity; heterocyclic compound binding; organic cyclic compound binding; mRNA binding; catalytic activity; binding; iron-sulfur cluster binding; nucleic acid binding; metal ion binding; cation binding; iron-responsive element binding…	K01681	ACO; aconitate hydratase [EC:4.2.1.3]	hsa01210 2-Oxocarboxylic acid metabolism - Homo sapiens (human); hsa01100 Metabolic pathways - Homo sapiens (human); hsa00020 Citrate cycle (TCA cycle) - Homo sapiens (human); hsa01230 Biosynthesis of amino acids - Homo sapiens (human); hsa01200 Carbon metabolism - Homo sapiens (human); hsa00630 Glyoxylate and dicarboxylate metabolism - Homo sapiens (human);	IPR001030; IPR000573; IPR015928; IPR015932; IPR015931;	Aconitase/3-isopropylmalate dehydratase large subunit, alpha/beta/alpha domain; Aconitase A/isopropylmalate dehydratase small subunit, swivel domain; Aconitase/3-isopropylmalate dehydratase, swivel; Aconitase/3-isopropylmalate dehydratase large subunit, alpha/beta/alpha, subdomain 2; Aconitase/3-isopropylmalate dehydratase large subunit, alpha/beta/alpha, subdomain 1/3;		AJ	KOG0452	RNA-binding translational regulator IRP (aconitase superfamily)
P21810	132	0.741434	Down	0.00389304	K	Biglycan	BGN	1	9.67e-06	116.55	IHEK(1)AFSPLR	3	0.70323	mitochondria	single organism signaling; cell surface receptor signaling pathway; cellular response to cytokine stimulus; cellular metabolic process; sulfur compound biosynthetic process; glycosaminoglycan metabolic process; metabolic process; carbohydrate derivative biosynthetic process; monocarboxylic acid metabolic process; protein metabolic process; macromolecule metabolic process; sulfur compound metaboli…	membrane; extracellular space; extracellular region part; cytoplasmic vesicle; cell periphery; vesicle; cytoplasm; intracellular part; cell; organelle part; vacuolar lumen; extracellular exosome; membrane-enclosed lumen; intracellular organelle lumen; intracellular; cell part; lysosome; extracellular vesicle; Golgi apparatus part; membrane-bounded organelle; organelle lumen; lytic vacuole; intrac…	extracellular matrix structural constituent; carbohydrate derivative binding; enzyme regulator activity; kinase inhibitor activity; binding; protein binding; protein kinase inhibitor activity; kinase regulator activity; protein kinase regulator activity; glycosaminoglycan binding; enzyme inhibitor activity; molecular function regulator; structural molecule activity; extracellular matrix binding;	K08118			IPR000372; IPR032675;	Leucine-rich repeat N-terminal domain; Leucine-rich repeat domain, L domain-like;	BMP4-BGN complex;	R	KOG0619	FOG: Leucine rich repeat
P22087	102	0.612015	Down	0.0064599	K	rRNA 2'-O-methyltransferase fibrillarin	FBL	1	0.00145	91.961	GK(1)EDALVTK	3	-1.7575	nucleus	cellular component biogenesis; osteoblast differentiation; ribonucleoprotein complex biogenesis; cellular developmental process; single-organism process; peptidyl-glutamine methylation; RNA modification; cellular metabolic process; methylation; histone glutamine methylation; ncRNA 3'-end processing; protein alkylation; metabolic process; rRNA processing; protein metabolic process; macromolecule m…	membrane; extracellular region part; vesicle; macromolecular complex; intracellular part; nuclear body; cell; Cajal body; organelle part; preribosome; non-membrane-bounded organelle; extracellular exosome; membrane-enclosed lumen; nucleoplasm; intracellular organelle lumen; cell part; intracellular; chromosome; extracellular vesicle; granular component; small-subunit processome; membrane-bounded …	histone-glutamine methyltransferase activity; RNA binding; S-adenosylmethionine-dependent methyltransferase activity; basal RNA polymerase II transcription machinery binding; methyltransferase activity; ATPase binding; transferase activity, transferring one-carbon groups; protein binding; protein-glutamine N-methyltransferase activity; heterocyclic compound binding; organic cyclic compound bindin…	K14563	NOP1; rRNA 2'-O-methyltransferase fibrillarin [EC:2.1.1.-]	hsa03008 Ribosome biogenesis in eukaryotes - Homo sapiens (human);	IPR029063;	S-adenosyl-L-methionine-dependent methyltransferase;	TNF-alpha/NF-kappa B signaling complex 6; FIB-associated protein complex; CEN complex; Nop56p-associated pre-rRNA complex;	A	KOG1596	Fibrillarin and related nucleolar RNA-binding proteins
P22234	120	0.735148	Down	0.0154801	K	Multifunctional protein ADE2	PAICS	1	0.00402	83.862	EGYK(1)FYPPK	2	2.046	cytoplasm	pigment biosynthetic process; purine ribonucleoside monophosphate metabolic process; nucleotide metabolic process; single-organism process; biosynthetic process; ribonucleoside monophosphate biosynthetic process; IMP metabolic process; cellular metabolic process; phosphate-containing compound metabolic process; ribose phosphate biosynthetic process; metabolic process; carbohydrate derivative bios…	membrane; extracellular region part; vesicle; cytoplasm; intracellular part; cell; cytosol; extracellular region; organelle; extracellular exosome; intracellular; cell part; extracellular vesicle; membrane-bounded organelle; extracellular organelle; cytoplasmic part;	nucleoside phosphate binding; ligase activity; protein binding; organic cyclic compound binding; heterocyclic compound binding; identical protein binding; catalytic activity; ribonucleotide binding; carbon-carbon lyase activity; binding; cadherin binding; purine ribonucleoside binding; carboxy-lyase activity; phosphoribosylaminoimidazolesuccinocarboxamide synthase activity; anion binding; adenyl …	K01587	PAICS; phosphoribosylaminoimidazole carboxylase / phosphoribosylaminoimidazole-succinocarboxamide synthase [EC:4.1.1.21 6.3.2.6]	hsa00230 Purine metabolism - Homo sapiens (human); hsa01100 Metabolic pathways - Homo sapiens (human);	IPR033626; IPR028923; IPR000031; IPR013816;	Class II PurE; SAICAR synthetase/ADE2, N-terminal; PurE domain; ATP-grasp fold, subdomain 2;		F	KOG2835	Phosphoribosylamidoimidazole-succinocarboxamide synthase
P23229	680	0.732678	Down	0.000933066	K	Integrin alpha-6	ITGA6	1	0.00347	92.538	LEYK(1)FCTR	2	0.22724	peroxisome	single organism signaling; cellular component biogenesis; regulation of cell death; positive regulation of cell migration; filopodium assembly; cell surface receptor signaling pathway; positive regulation of biosynthetic process; response to external stimulus; biological adhesion; regulation of localization; positive regulation of molecular function; cell-matrix adhesion; cell adhesion; positive …	basolateral plasma membrane; membrane; extracellular region part; protein complex involved in cell adhesion; external side of plasma membrane; membrane protein complex; cell junction; cell periphery; macromolecular complex; intrinsic component of membrane; integral component of plasma membrane; cell-cell adherens junction; actin-based cell projection; cell-cell junction; cell; extracellular matri…	cell adhesion molecule binding; laminin binding; receptor binding; binding; ion binding; cadherin binding; macromolecular complex binding; metal ion binding; cation binding; protein binding; integrin binding; extracellular matrix binding; protein complex binding;	K06485	ITGA6; integrin alpha 6	hsa05200 Pathways in cancer - Homo sapiens (human); hsa04640 Hematopoietic cell lineage - Homo sapiens (human); hsa04810 Regulation of actin cytoskeleton - Homo sapiens (human); hsa04151 PI3K-Akt signaling pathway - Homo sapiens (human); hsa05222 Small cell lung cancer - Homo sapiens (human); hsa04510 Focal adhesion - Homo sapiens (human); hsa05414 Dilated cardiomyopathy - Homo sapiens (human); h…	IPR032695; IPR013649;	Integrin domain; Integrin alpha-2;	ITGA6-ITGB4 complex; ITGA6-ITGB4-Laminin10/12 complex; ITGA6-ITGB4-CD9 complex; ITGA6-ITGB1 complex; ITGA6-ITGB4-LAMA5 complex; ITGA6-ITGB4-FYN complex; ITGA6-ITGB4-SHC1-GRB2 complex; ITGA6-ITGB4-CD151 complex; ITGA6-ITGB1-CYR61 complex; ITGA6-ITGB1-CD151 complex;	W	KOG3637	Vitronectin receptor, alpha subunit
P23526	204	0.761623	Down	0.000937643	K	Adenosylhomocysteinase	AHCY	1	0.00202	79.201	ESLIDGIK(1)R	2	-2.6851	cytoplasm	alpha-amino acid catabolic process; S-adenosylhomocysteine metabolic process; nucleoside metabolic process; purine nucleoside metabolic process; sulfur amino acid biosynthetic process; organic acid biosynthetic process; single-organism process; biosynthetic process; cellular metabolic process; sulfur compound biosynthetic process; methylation; sulfur amino acid metabolic process; rhythmic behavio…	intracellular vesicle; intracellular organelle; cell projection; extracellular region part; cytoplasmic vesicle; melanosome; cytoplasm; vesicle; intracellular part; cytosol; cell; extracellular region; pigment granule; intracellular membrane-bounded organelle; extracellular exosome; organelle; nucleus; intracellular; cell part; extracellular vesicle; neuron projection; membrane-bounded organelle;…	hydrolase activity, acting on ether bonds; nucleoside phosphate binding; hydrolase activity; protein binding; nucleotide binding; cofactor binding; adenosylhomocysteinase activity; heterocyclic compound binding; organic cyclic compound binding; identical protein binding; catalytic activity; NAD binding; binding; adenyl nucleotide binding; trialkylsulfonium hydrolase activity; purine nucleotide bi…	K01251	E3.3.1.1; adenosylhomocysteinase [EC:3.3.1.1]	hsa01100 Metabolic pathways - Homo sapiens (human); hsa00270 Cysteine and methionine metabolism - Homo sapiens (human);	IPR016040; IPR015878;	NAD(P)-binding domain; S-adenosyl-L-homocysteine hydrolase, NAD binding domain;		H	KOG1370	S-adenosylhomocysteine hydrolase
P23528	45	0.700753	Down	0.00619436	K	Cofilin-1	CFL1	1	0.000253	97.734	K(1)NIILEEGK	2	0.035129	mitochondria	cellular component biogenesis; single organism signaling; regulation of cell death; hippocampus development; response to interleukin-1; regulation of receptor activity; response to biotic stimulus; regulation of cell growth; positive regulation of focal adhesion assembly; regulation of cell shape; positive regulation of molecular function; regulation of cellular component size; negative regulatio…	dendrite; membrane; extracellular region part; organelle membrane; ruffle membrane; cytoplasm; neuronal cell body; actin-based cell projection; cell; organelle part; dendritic spine; non-membrane-bounded organelle; extracellular exosome; focal adhesion; plasma membrane region; leading edge membrane; intracellular; lamellipodium; filopodium; neuron projection; cell-substrate junction; membrane-bou…	actin filament binding; phosphatidylinositol phosphate binding; protein phosphatase binding; ion binding; macromolecular complex binding; protein binding; phosphatidylinositol bisphosphate binding; cytoskeletal protein binding; binding; phosphatidylinositol binding; phospholipid binding; actin binding; lipid binding; anion binding; phosphatase binding; enzyme binding; protein complex binding;	K05765	CFL; cofilin	hsa05133 Pertussis - Homo sapiens (human); hsa04666 Fc gamma R-mediated phagocytosis - Homo sapiens (human); hsa04360 Axon guidance - Homo sapiens (human); hsa04810 Regulation of actin cytoskeleton - Homo sapiens (human);	IPR029006; IPR002108;	ADF-H/Gelsolin-like domain; Actin-depolymerising factor homology domain;	Cofilin-actin-CAP1 complex;	Z	KOG1735	Actin depolymerizing factor
P23528	44	0.664775	Down	8.77e-05	K	Cofilin-1	CFL1	1	3.03e-24	161.99	AVLFCLSEDK(1)K	2	0.61376	mitochondria	cellular component biogenesis; single organism signaling; regulation of cell death; hippocampus development; response to interleukin-1; regulation of receptor activity; response to biotic stimulus; regulation of cell growth; positive regulation of focal adhesion assembly; regulation of cell shape; positive regulation of molecular function; regulation of cellular component size; negative regulatio…	dendrite; membrane; extracellular region part; organelle membrane; ruffle membrane; cytoplasm; neuronal cell body; actin-based cell projection; cell; organelle part; dendritic spine; non-membrane-bounded organelle; extracellular exosome; focal adhesion; plasma membrane region; leading edge membrane; intracellular; lamellipodium; filopodium; neuron projection; cell-substrate junction; membrane-bou…	actin filament binding; phosphatidylinositol phosphate binding; protein phosphatase binding; ion binding; macromolecular complex binding; protein binding; phosphatidylinositol bisphosphate binding; cytoskeletal protein binding; binding; phosphatidylinositol binding; phospholipid binding; actin binding; lipid binding; anion binding; phosphatase binding; enzyme binding; protein complex binding;	K05765	CFL; cofilin	hsa05133 Pertussis - Homo sapiens (human); hsa04666 Fc gamma R-mediated phagocytosis - Homo sapiens (human); hsa04360 Axon guidance - Homo sapiens (human); hsa04810 Regulation of actin cytoskeleton - Homo sapiens (human);	IPR029006; IPR002108;	ADF-H/Gelsolin-like domain; Actin-depolymerising factor homology domain;	Cofilin-actin-CAP1 complex;	Z	KOG1735	Actin depolymerizing factor
P24043	1973	0.704813	Down	0.00135761	K	Laminin subunit alpha-2	LAMA2	1	0.00148	100.98	GCLQK(1)SFR	2	-1.0586	extracellular	neuron development; regulation of signaling; cellular developmental process; Schwann cell differentiation; cellular component morphogenesis; single-organism process; neurogenesis; biological adhesion; response to external stimulus; positive regulation of synaptic transmission; regulation of cell communication; cell part morphogenesis; regulation of localization; cell adhesion; cell projection mor…	membrane; dendrite; extracellular space; extracellular region part; cell periphery; vesicle; cell; extracellular matrix component; dendritic spine; basement membrane; basal lamina; extracellular exosome; neuron spine; cell part; extracellular vesicle; neuron projection; membrane-bounded organelle; neuron part; synapse part; cell projection; cell projection part; extracellular region; synapse; pla…	protein binding; structural molecule activity; receptor binding; binding;	K05637	LAMA1_2; laminin, alpha 1/2	hsa05200 Pathways in cancer - Homo sapiens (human); hsa05416 Viral myocarditis - Homo sapiens (human); hsa05146 Amoebiasis - Homo sapiens (human); hsa04151 PI3K-Akt signaling pathway - Homo sapiens (human); hsa05222 Small cell lung cancer - Homo sapiens (human); hsa04510 Focal adhesion - Homo sapiens (human); hsa05414 Dilated cardiomyopathy - Homo sapiens (human); hsa04512 ECM-receptor interactio…	IPR000034; IPR009254; IPR002049; IPR000742; IPR008211; IPR010307; IPR001791; IPR013320; IPR008979;	Laminin IV; Laminin alpha, domain I; Laminin EGF domain; EGF-like domain; Laminin, N-terminal; Laminin domain II; Laminin G domain; Concanavalin A-like lectin/glucanase domain; Galactose-binding domain-like;		W	KOG1836	Extracellular matrix glycoprotein Laminin subunits alpha and gamma
P26196	104	0.687984	Down	0.00120659	K	Probable ATP-dependent RNA helicase DDX6	DDX6	1	1.59e-24	168.82	GNEFEDYCLK(1)R	3	0.12292	nucleus	cellular component biogenesis; negative regulation of developmental process; ribonucleoprotein complex biogenesis; ribonucleoprotein complex assembly; reproductive process; posttranscriptional regulation of gene expression; cellular developmental process; neurogenesis; negative regulation of multicellular organismal process; single-organism process; multi-organism cellular process; cellular metab…	membrane; sperm annulus; P-body; cytoplasm; macromolecular complex; sperm flagellum; 9+2 motile cilium; supramolecular fiber; pole plasm; intracellular part; supramolecular complex; cell; heterochromatin; P granule; cytoplasmic ribonucleoprotein granule; organelle part; outer dense fiber; chromosomal part; non-membrane-bounded organelle; membrane-enclosed lumen; cytoskeleton; intracellular organe…	nucleoside phosphate binding; ATP-dependent helicase activity; hydrolase activity, acting on acid anhydrides; hydrolase activity; protein binding; ATPase activity; organic cyclic compound binding; heterocyclic compound binding; pyrophosphatase activity; ribonucleotide binding; catalytic activity; binding; purine ribonucleoside binding; cadherin binding; anion binding; ATP-dependent RNA helicase a…	K12614	DDX6; ATP-dependent RNA helicase DDX6/DHH1 [EC:3.6.4.13]	hsa03018 RNA degradation - Homo sapiens (human);	IPR011545; IPR014014; IPR014001; IPR027417; IPR001650;	DEAD/DEAH box helicase domain; RNA helicase, DEAD-box type, Q motif; Helicase superfamily 1/2, ATP-binding domain; P-loop containing nucleoside triphosphate hydrolase; Helicase, C-terminal;	Decapping complex;	A	KOG0326	ATP-dependent RNA helicase
P27635	13	0.721544	Down	0.00690091	K	60S ribosomal protein L10	RPL10	0.997094	0.0127	61.78	YCK(0.997)NK(0.003)PYPK	3	-0.061471	cytoplasm	cellular component biogenesis; ribonucleoprotein complex biogenesis; establishment of protein localization to organelle; peptide metabolic process; ribonucleoprotein complex assembly; biosynthetic process; multi-organism cellular process; cellular metabolic process; protein transport; ribosomal large subunit biogenesis; establishment of localization; protein targeting; protein targeting to membra…	ribosome; intracellular organelle; membrane; endoplasmic reticulum; intracellular non-membrane-bounded organelle; cytosolic large ribosomal subunit; intracellular organelle part; cytoplasm; endomembrane system; macromolecular complex; intracellular part; cytosol; cell; organelle part; non-membrane-bounded organelle; organelle; intracellular membrane-bounded organelle; large ribosomal subunit; rib…	organic cyclic compound binding; heterocyclic compound binding; RNA binding; binding; nucleic acid binding; protein binding; structural molecule activity; structural constituent of ribosome;	K02866	RP-L10e; large subunit ribosomal protein L10e	hsa03010 Ribosome - Homo sapiens (human);	IPR016180;	Ribosomal protein L10e/L16;	Parvulin-associated pre-rRNP complex; Ribosome, cytoplasmic; Nop56p-associated pre-rRNA complex; 60S ribosomal subunit, cytoplasmic;	J	KOG0857	60s ribosomal protein L10
P27635	78	0.708167	Down	0.000208599	K	60S ribosomal protein L10	RPL10	1	0.00144	91.867	YMVK(1)SCGK	2	-0.92708	cytoplasm	cellular component biogenesis; ribonucleoprotein complex biogenesis; establishment of protein localization to organelle; peptide metabolic process; ribonucleoprotein complex assembly; biosynthetic process; multi-organism cellular process; cellular metabolic process; protein transport; ribosomal large subunit biogenesis; establishment of localization; protein targeting; protein targeting to membra…	ribosome; intracellular organelle; membrane; endoplasmic reticulum; intracellular non-membrane-bounded organelle; cytosolic large ribosomal subunit; intracellular organelle part; cytoplasm; endomembrane system; macromolecular complex; intracellular part; cytosol; cell; organelle part; non-membrane-bounded organelle; organelle; intracellular membrane-bounded organelle; large ribosomal subunit; rib…	organic cyclic compound binding; heterocyclic compound binding; RNA binding; binding; nucleic acid binding; protein binding; structural molecule activity; structural constituent of ribosome;	K02866	RP-L10e; large subunit ribosomal protein L10e	hsa03010 Ribosome - Homo sapiens (human);	IPR016180;	Ribosomal protein L10e/L16;	Parvulin-associated pre-rRNP complex; Ribosome, cytoplasmic; Nop56p-associated pre-rRNA complex; 60S ribosomal subunit, cytoplasmic;	J	KOG0857	60s ribosomal protein L10
P29536	432	0.631036	Down	0.000632017	K	Leiomodin-1	LMOD1	1	1.75e-13	136.93	HICGGK(1)TEMEIAK	3	1.7014	nucleus	regulation of cellular process; regulation of actin filament polymerization; cellular component organization; muscle system process; regulation of biological quality; positive regulation of protein polymerization; pointed-end actin filament capping; negative regulation of actin filament depolymerization; regulation of actin cytoskeleton organization; negative regulation of cellular component orga…	intracellular organelle; membrane; polymeric cytoskeletal fiber; intracellular non-membrane-bounded organelle; cytoskeletal part; myofibril; intracellular organelle part; cytoplasm; supramolecular fiber; intracellular part; cytosol; supramolecular complex; cell; actin cytoskeleton; organelle part; supramolecular polymer; non-membrane-bounded organelle; organelle; cytoskeleton; intracellular; cell…	actin binding; tropomyosin binding; protein binding; cytoskeletal protein binding; binding;				IPR003124; IPR032675;	WH2 domain; Leucine-rich repeat domain, L domain-like;		Z	KOG3735	Tropomodulin and leiomodulin
P31948	337	0.69354	Down	0.000824145	K	Stress-induced-phosphoprotein 1	STIP1	1	0.0289	60.436	TPDVLK(1)K	2	2.0278	cytoplasm	response to stress; response to stimulus;	intracellular organelle; cytoplasm; endomembrane system; macromolecular complex; intracellular part; cell; intracellular membrane-bounded organelle; organelle; nucleus; intracellular; cell part; myelin sheath; membrane-bounded organelle; protein complex; Golgi apparatus; cytoplasmic part;	organic cyclic compound binding; heterocyclic compound binding; RNA binding; heat shock protein binding; chaperone binding; binding; nucleic acid binding; protein binding; protein C-terminus binding; Hsp70 protein binding;	K09553	STIP1; stress-induced-phosphoprotein 1	hsa05020 Prion diseases - Homo sapiens (human);	IPR006636; IPR011990; IPR013026;	Heat shock chaperonin-binding; Tetratricopeptide-like helical domain; Tetratricopeptide repeat-containing domain;		O	KOG0548	Molecular co-chaperone STI1
P31948	284	0.767241	Down	0.00364382	K	Stress-induced-phosphoprotein 1	STIP1	1	7.79e-07	121.66	ELCEK(1)AIEVGR	3	-0.21806	cytoplasm	response to stress; response to stimulus;	intracellular organelle; cytoplasm; endomembrane system; macromolecular complex; intracellular part; cell; intracellular membrane-bounded organelle; organelle; nucleus; intracellular; cell part; myelin sheath; membrane-bounded organelle; protein complex; Golgi apparatus; cytoplasmic part;	organic cyclic compound binding; heterocyclic compound binding; RNA binding; heat shock protein binding; chaperone binding; binding; nucleic acid binding; protein binding; protein C-terminus binding; Hsp70 protein binding;	K09553	STIP1; stress-induced-phosphoprotein 1	hsa05020 Prion diseases - Homo sapiens (human);	IPR006636; IPR011990; IPR013026;	Heat shock chaperonin-binding; Tetratricopeptide-like helical domain; Tetratricopeptide repeat-containing domain;		O	KOG0548	Molecular co-chaperone STI1
P35080	91	0.703585	Down	0.00602118	K	Profilin-2	PFN2	1	4.87e-18	142.58	TK(1)SQGGEPTYNVAVGR	2	-0.3747	extracellular	regulation of vesicle-mediated transport; regulation of actin filament polymerization; regulation of neurotransmitter levels; regulation of biological quality; positive regulation of cellular protein metabolic process; positive regulation of protein polymerization; regulation of cell projection assembly; negative regulation of epithelial cell migration; regulation of signaling; negative regulatio…	intracellular organelle; cell projection; extracellular region part; intracellular non-membrane-bounded organelle; vesicle; cytoplasm; intracellular part; cell projection part; cell; extracellular region; axon part; axon terminus; synapse; non-membrane-bounded organelle; axon; organelle; extracellular exosome; cytoskeleton; presynapse; intracellular; cell part; terminal bouton; extracellular vesi…	phosphatidylinositol phosphate binding; nucleoside phosphate binding; nucleoside-triphosphatase regulator activity; ion binding; protein binding; nucleotide binding; molecular function regulator; phosphatidylinositol bisphosphate binding; heterocyclic compound binding; organic cyclic compound binding; cytoskeletal protein binding; enzyme regulator activity; actin monomer binding; binding; phospha…	K05759	PFN; profilin	hsa05132 Salmonella infection - Homo sapiens (human); hsa04015 Rap1 signaling pathway - Homo sapiens (human); hsa05131 Shigellosis - Homo sapiens (human); hsa04810 Regulation of actin cytoskeleton - Homo sapiens (human);			Profilin 2 complex;	Z	KOG1755	Profilin
P35555	2255	0.68955	Down	0.00220609	K	Fibrillin-1	FBN1	1	7.33e-24	138.75	MCKDEDECEEGK(1)HDCTEK	4	-0.48265	nucleus	post-embryonic animal organ development; single organism signaling; regulation of biological quality; positive regulation of cellular protein metabolic process; negative regulation of myeloid leukocyte differentiation; glucose homeostasis; sequestering of BMP in extracellular matrix; negative regulation of cellular response to transforming growth factor beta stimulus; glucose metabolic process; b…	extracellular space; extracellular region part; vesicle; supramolecular fiber; cell; microfibril; supramolecular complex; extracellular matrix component; extracellular region; supramolecular polymer; basement membrane; extracellular matrix; organelle; extracellular exosome; intracellular; cell part; extracellular vesicle; proteinaceous extracellular matrix; membrane-bounded organelle; extracellul…	receptor binding; ion binding; macromolecular complex binding; hormone activity; extracellular matrix constituent conferring elasticity; integrin binding; protein binding; heparin binding; sulfur compound binding; structural molecule activity conferring elasticity; extracellular matrix structural constituent; cell adhesion molecule binding; carbohydrate derivative binding; binding; cation binding…	K06825			IPR026823; IPR017878; IPR001881; IPR000742; IPR009030;	Complement Clr-like EGF domain; TB domain; EGF-like calcium-binding domain; EGF-like domain; Growth factor receptor cysteine-rich domain;		T	KOG1217	Fibrillins and related proteins containing Ca2+-binding EGF-like domains
P35579	1441	0.746251	Down	0.0258705	K	Myosin-9	MYH9	1	0.00162	81.92	QSACNLEK(1)K	2	0.13948	cytoplasm,nucleus	single organism signaling; tissue migration; blood coagulation; regulation of biological quality; leukocyte activation; positive regulation of cellular protein metabolic process; cell surface receptor signaling pathway; reproductive process; chordate embryonic development; cellular component morphogenesis; syncytium formation; protein transport; T cell activation; biological adhesion; endothelial…	membrane; cluster of actin-based cell projections; extracellular region part; cytoplasmic region; cytoplasm; macromolecular complex; cell-cell adherens junction; cell; cell division site part; organelle part; non-membrane-bounded organelle; extracellular exosome; focal adhesion; intracellular; myosin II complex; myosin II filament; cell-substrate junction; myosin complex; membrane-bounded organel…	actin filament binding; nucleoside phosphate binding; motor activity; protein dimerization activity; hydrolase activity, acting on acid anhydrides; hydrolase activity; protein binding; ATPase activity; heterocyclic compound binding; organic cyclic compound binding; identical protein binding; cytoskeletal protein binding; pyrophosphatase activity; ribonucleotide binding; catalytic activity; bindin…	K10352	MYH; myosin heavy chain	hsa05132 Salmonella infection - Homo sapiens (human); hsa04530 Tight junction - Homo sapiens (human); hsa04810 Regulation of actin cytoskeleton - Homo sapiens (human); hsa04270 Vascular smooth muscle contraction - Homo sapiens (human);	IPR002928; IPR016137; IPR004009; IPR027417; IPR001609; IPR027401;	Myosin tail; RGS domain; Myosin, N-terminal, SH3-like; P-loop containing nucleoside triphosphate hydrolase; Myosin head, motor domain; Myosin-like IQ motif-containing domain;	WIP-WASp-actin-myosin-IIa complex; Emerin complex 1;	Z	KOG0161	Myosin class II heavy chain
P35749	828	0.63266	Down	0.000142	K	Myosin-11	MYH11	1	1.63e-09	133.13	NCAAYLK(1)LR	2	-0.27974	nucleus	cellular component biogenesis; muscle system process; muscle fiber development; cellular developmental process; cellular component morphogenesis; single-organism process; actin cytoskeleton organization; heart development; cellular component assembly; macromolecular complex assembly; extracellular matrix organization; cardiac muscle cell development; striated muscle myosin thick filament assembly…	extracellular region part; cytoplasmic vesicle; cytoplasm; vesicle; macromolecular complex; supramolecular fiber; intracellular part; supramolecular complex; cell; organelle part; pigment granule; non-membrane-bounded organelle; extracellular exosome; cytoskeleton; intracellular; cell part; extracellular vesicle; myosin II complex; contractile fiber; myosin complex; membrane-bounded organelle; my…	actin filament binding; motor activity; nucleoside phosphate binding; hydrolase activity, acting on acid anhydrides; hydrolase activity; protein binding; structural constituent of muscle; organic cyclic compound binding; heterocyclic compound binding; pyrophosphatase activity; cytoskeletal protein binding; catalytic activity; ribonucleotide binding; binding; purine ribonucleoside binding; anion b…	K10352	MYH; myosin heavy chain	hsa05132 Salmonella infection - Homo sapiens (human); hsa04530 Tight junction - Homo sapiens (human); hsa04810 Regulation of actin cytoskeleton - Homo sapiens (human); hsa04270 Vascular smooth muscle contraction - Homo sapiens (human);	IPR002928; IPR004009; IPR027417; IPR001609; IPR008989; IPR027401;	Myosin tail; Myosin, N-terminal, SH3-like; P-loop containing nucleoside triphosphate hydrolase; Myosin head, motor domain; Myosin S1 fragment, N-terminal; Myosin-like IQ motif-containing domain;		Z	KOG0161	Myosin class II heavy chain
P35749	552	0.69838	Down	0.00907762	K	Myosin-11	MYH11	1	7.43e-11	106.38	SFVEK(1)LCTEQGSHPK	4	-0.22901	nucleus	cellular component biogenesis; muscle system process; muscle fiber development; cellular developmental process; cellular component morphogenesis; single-organism process; actin cytoskeleton organization; heart development; cellular component assembly; macromolecular complex assembly; extracellular matrix organization; cardiac muscle cell development; striated muscle myosin thick filament assembly…	extracellular region part; cytoplasmic vesicle; cytoplasm; vesicle; macromolecular complex; supramolecular fiber; intracellular part; supramolecular complex; cell; organelle part; pigment granule; non-membrane-bounded organelle; extracellular exosome; cytoskeleton; intracellular; cell part; extracellular vesicle; myosin II complex; contractile fiber; myosin complex; membrane-bounded organelle; my…	actin filament binding; motor activity; nucleoside phosphate binding; hydrolase activity, acting on acid anhydrides; hydrolase activity; protein binding; structural constituent of muscle; organic cyclic compound binding; heterocyclic compound binding; pyrophosphatase activity; cytoskeletal protein binding; catalytic activity; ribonucleotide binding; binding; purine ribonucleoside binding; anion b…	K10352	MYH; myosin heavy chain	hsa05132 Salmonella infection - Homo sapiens (human); hsa04530 Tight junction - Homo sapiens (human); hsa04810 Regulation of actin cytoskeleton - Homo sapiens (human); hsa04270 Vascular smooth muscle contraction - Homo sapiens (human);	IPR002928; IPR004009; IPR027417; IPR001609; IPR008989; IPR027401;	Myosin tail; Myosin, N-terminal, SH3-like; P-loop containing nucleoside triphosphate hydrolase; Myosin head, motor domain; Myosin S1 fragment, N-terminal; Myosin-like IQ motif-containing domain;		Z	KOG0161	Myosin class II heavy chain
P35749	235	0.671756	Down	0.000394156	K	Myosin-11	MYH11	1	5.73e-07	125.97	TVK(1)NDNSSR	2	0.86618	nucleus	cellular component biogenesis; muscle system process; muscle fiber development; cellular developmental process; cellular component morphogenesis; single-organism process; actin cytoskeleton organization; heart development; cellular component assembly; macromolecular complex assembly; extracellular matrix organization; cardiac muscle cell development; striated muscle myosin thick filament assembly…	extracellular region part; cytoplasmic vesicle; cytoplasm; vesicle; macromolecular complex; supramolecular fiber; intracellular part; supramolecular complex; cell; organelle part; pigment granule; non-membrane-bounded organelle; extracellular exosome; cytoskeleton; intracellular; cell part; extracellular vesicle; myosin II complex; contractile fiber; myosin complex; membrane-bounded organelle; my…	actin filament binding; motor activity; nucleoside phosphate binding; hydrolase activity, acting on acid anhydrides; hydrolase activity; protein binding; structural constituent of muscle; organic cyclic compound binding; heterocyclic compound binding; pyrophosphatase activity; cytoskeletal protein binding; catalytic activity; ribonucleotide binding; binding; purine ribonucleoside binding; anion b…	K10352	MYH; myosin heavy chain	hsa05132 Salmonella infection - Homo sapiens (human); hsa04530 Tight junction - Homo sapiens (human); hsa04810 Regulation of actin cytoskeleton - Homo sapiens (human); hsa04270 Vascular smooth muscle contraction - Homo sapiens (human);	IPR002928; IPR004009; IPR027417; IPR001609; IPR008989; IPR027401;	Myosin tail; Myosin, N-terminal, SH3-like; P-loop containing nucleoside triphosphate hydrolase; Myosin head, motor domain; Myosin S1 fragment, N-terminal; Myosin-like IQ motif-containing domain;		Z	KOG0161	Myosin class II heavy chain
P35749	562	0.752016	Down	0.00380398	K	Myosin-11	MYH11	0.999989	2.11e-17	138.19	LCTEQGSHPK(1)FQKPK	3	0.29597	nucleus	cellular component biogenesis; muscle system process; muscle fiber development; cellular developmental process; cellular component morphogenesis; single-organism process; actin cytoskeleton organization; heart development; cellular component assembly; macromolecular complex assembly; extracellular matrix organization; cardiac muscle cell development; striated muscle myosin thick filament assembly…	extracellular region part; cytoplasmic vesicle; cytoplasm; vesicle; macromolecular complex; supramolecular fiber; intracellular part; supramolecular complex; cell; organelle part; pigment granule; non-membrane-bounded organelle; extracellular exosome; cytoskeleton; intracellular; cell part; extracellular vesicle; myosin II complex; contractile fiber; myosin complex; membrane-bounded organelle; my…	actin filament binding; motor activity; nucleoside phosphate binding; hydrolase activity, acting on acid anhydrides; hydrolase activity; protein binding; structural constituent of muscle; organic cyclic compound binding; heterocyclic compound binding; pyrophosphatase activity; cytoskeletal protein binding; catalytic activity; ribonucleotide binding; binding; purine ribonucleoside binding; anion b…	K10352	MYH; myosin heavy chain	hsa05132 Salmonella infection - Homo sapiens (human); hsa04530 Tight junction - Homo sapiens (human); hsa04810 Regulation of actin cytoskeleton - Homo sapiens (human); hsa04270 Vascular smooth muscle contraction - Homo sapiens (human);	IPR002928; IPR004009; IPR027417; IPR001609; IPR008989; IPR027401;	Myosin tail; Myosin, N-terminal, SH3-like; P-loop containing nucleoside triphosphate hydrolase; Myosin head, motor domain; Myosin S1 fragment, N-terminal; Myosin-like IQ motif-containing domain;		Z	KOG0161	Myosin class II heavy chain
P35749	547	0.731681	Down	0.00332141	K	Myosin-11	MYH11	1	0.000388	100.93	ATDK(1)SFVEK	3	1.7893	nucleus	cellular component biogenesis; muscle system process; muscle fiber development; cellular developmental process; cellular component morphogenesis; single-organism process; actin cytoskeleton organization; heart development; cellular component assembly; macromolecular complex assembly; extracellular matrix organization; cardiac muscle cell development; striated muscle myosin thick filament assembly…	extracellular region part; cytoplasmic vesicle; cytoplasm; vesicle; macromolecular complex; supramolecular fiber; intracellular part; supramolecular complex; cell; organelle part; pigment granule; non-membrane-bounded organelle; extracellular exosome; cytoskeleton; intracellular; cell part; extracellular vesicle; myosin II complex; contractile fiber; myosin complex; membrane-bounded organelle; my…	actin filament binding; motor activity; nucleoside phosphate binding; hydrolase activity, acting on acid anhydrides; hydrolase activity; protein binding; structural constituent of muscle; organic cyclic compound binding; heterocyclic compound binding; pyrophosphatase activity; cytoskeletal protein binding; catalytic activity; ribonucleotide binding; binding; purine ribonucleoside binding; anion b…	K10352	MYH; myosin heavy chain	hsa05132 Salmonella infection - Homo sapiens (human); hsa04530 Tight junction - Homo sapiens (human); hsa04810 Regulation of actin cytoskeleton - Homo sapiens (human); hsa04270 Vascular smooth muscle contraction - Homo sapiens (human);	IPR002928; IPR004009; IPR027417; IPR001609; IPR008989; IPR027401;	Myosin tail; Myosin, N-terminal, SH3-like; P-loop containing nucleoside triphosphate hydrolase; Myosin head, motor domain; Myosin S1 fragment, N-terminal; Myosin-like IQ motif-containing domain;		Z	KOG0161	Myosin class II heavy chain
P35749	83	0.707426	Down	0.000627884	K	Myosin-11	MYH11	1	0.00314	82.287	MNPPK(1)FSK	3	-0.36255	nucleus	cellular component biogenesis; muscle system process; muscle fiber development; cellular developmental process; cellular component morphogenesis; single-organism process; actin cytoskeleton organization; heart development; cellular component assembly; macromolecular complex assembly; extracellular matrix organization; cardiac muscle cell development; striated muscle myosin thick filament assembly…	extracellular region part; cytoplasmic vesicle; cytoplasm; vesicle; macromolecular complex; supramolecular fiber; intracellular part; supramolecular complex; cell; organelle part; pigment granule; non-membrane-bounded organelle; extracellular exosome; cytoskeleton; intracellular; cell part; extracellular vesicle; myosin II complex; contractile fiber; myosin complex; membrane-bounded organelle; my…	actin filament binding; motor activity; nucleoside phosphate binding; hydrolase activity, acting on acid anhydrides; hydrolase activity; protein binding; structural constituent of muscle; organic cyclic compound binding; heterocyclic compound binding; pyrophosphatase activity; cytoskeletal protein binding; catalytic activity; ribonucleotide binding; binding; purine ribonucleoside binding; anion b…	K10352	MYH; myosin heavy chain	hsa05132 Salmonella infection - Homo sapiens (human); hsa04530 Tight junction - Homo sapiens (human); hsa04810 Regulation of actin cytoskeleton - Homo sapiens (human); hsa04270 Vascular smooth muscle contraction - Homo sapiens (human);	IPR002928; IPR004009; IPR027417; IPR001609; IPR008989; IPR027401;	Myosin tail; Myosin, N-terminal, SH3-like; P-loop containing nucleoside triphosphate hydrolase; Myosin head, motor domain; Myosin S1 fragment, N-terminal; Myosin-like IQ motif-containing domain;		Z	KOG0161	Myosin class II heavy chain
P38646	467	0.768689	Down	8e-06	K	"Stress-70 protein, mitochondrial"	HSPA9	1	0.00225	85.355	NTTIPTK(1)K	3	0.5826	mitochondria	negative regulation of developmental process; regulation of cell death; regulation of biological quality; myeloid cell homeostasis; cellular developmental process; regulation of myeloid cell differentiation; single-organism process; negative regulation of multicellular organismal process; nuclear transport; nuclear export; protein transport; negative regulation of erythrocyte differentiation; est…	extracellular region part; cell junction; vesicle; cytoplasm; intracellular part; cell; organelle part; non-membrane-bounded organelle; extracellular exosome; membrane-enclosed lumen; focal adhesion; intracellular organelle lumen; myelin sheath; cell part; intracellular; adherens junction; extracellular vesicle; cell-substrate junction; membrane-bounded organelle; cell-substrate adherens junction…	RNA binding; ATP binding; nucleoside phosphate binding; ubiquitin protein ligase binding; nucleoside binding; ion binding; protein binding; nucleotide binding; heterocyclic compound binding; organic cyclic compound binding; ribonucleoside binding; carbohydrate derivative binding; ribonucleotide binding; binding; nucleic acid binding; purine ribonucleoside binding; anion binding; purine ribonucleo…	K04043	dnaK; molecular chaperone DnaK	hsa03018 RNA degradation - Homo sapiens (human); hsa05152 Tuberculosis - Homo sapiens (human);	IPR029048; IPR029047;	Heat shock protein 70kD, C-terminal domain; Heat shock protein 70kD, peptide-binding domain;	Frataxin complex;	O	KOG0102	Molecular chaperones mortalin/PBP74/GRP75, HSP70 superfamily
P40939	353	0.708202	Down	0.000164322	K	"Trifunctional enzyme subunit alpha, mitochondrial"	HADHA	1	0.000495	110.41	NK(1)FGAPQK(1)DVK	3	-2.9335	mitochondria	lipid oxidation; glycerolipid metabolic process; response to oxygen-containing compound; single-organism process; cellular lipid metabolic process; response to stimulus; cellular metabolic process; phosphate-containing compound metabolic process; organic substance metabolic process; response to drug; phosphatidylglycerol metabolic process; metabolic process; lipid modification; glycerophospholipi…	membrane; extracellular region part; organelle membrane; fatty acid beta-oxidation multienzyme complex; cytoplasm; macromolecular complex; intracellular part; cell; organelle part; non-membrane-bounded organelle; mitochondrial envelope; membrane-enclosed lumen; intracellular organelle lumen; intracellular; cell part; organelle inner membrane; membrane-bounded organelle; mitochondrial inner membra…	nucleoside phosphate binding; protein binding; carbon-oxygen lyase activity; oxidoreductase activity, acting on CH-OH group of donors; heterocyclic compound binding; organic cyclic compound binding; oxidoreductase activity, acting on the CH-OH group of donors, NAD or NADP as acceptor; transferase activity, transferring acyl groups; fatty-acyl-CoA binding; catalytic activity; binding; acetyl-CoA C…	K07515	HADHA; enoyl-CoA hydratase / long-chain 3-hydroxyacyl-CoA dehydrogenase [EC:4.2.1.17 1.1.1.211]	hsa00280 Valine, leucine and isoleucine degradation - Homo sapiens (human); hsa00310 Lysine degradation - Homo sapiens (human); hsa00640 Propanoate metabolism - Homo sapiens (human); hsa01100 Metabolic pathways - Homo sapiens (human); hsa01212 Fatty acid metabolism - Homo sapiens (human); hsa01200 Carbon metabolism - Homo sapiens (human); hsa00062 Fatty acid elongation - Homo sapiens (human); hsa…	IPR008927; IPR029045; IPR013328; IPR016040; IPR006176; IPR006108;	6-phosphogluconate dehydrogenase C-terminal domain-like; ClpP/crotonase-like domain; 6-phosphogluconate dehydrogenase, domain 2; NAD(P)-binding domain; 3-hydroxyacyl-CoA dehydrogenase, NAD binding; 3-hydroxyacyl-CoA dehydrogenase, C-terminal;		I	KOG1683	Hydroxyacyl-CoA dehydrogenase/enoyl-CoA hydratase
P43034	368	0.767974	Down	0.0297061	K	Platelet-activating factor acetylhydrolase IB subunit alpha	PAFAH1B1	1	0.00292	103.74	VWDYK(1)NK	2	0.47981	cytoplasm,nucleus	single organism signaling; cellular component biogenesis; regulation of stress-activated MAPK cascade; hippocampus development; reproductive process; cellular lipid metabolic process; cellular metabolic process; cilium organization; positive regulation of growth; nuclear migration; hair cell differentiation; regulation of cell growth; epidermal cell differentiation; metabolic process; spermatid d…	membrane; cluster of actin-based cell projections; extracellular region part; organelle membrane; cytoplasmic region; cytoplasm; cell projection cytoplasm; neuronal cell body; macromolecular complex; supramolecular complex; actin-based cell projection; cell; organelle part; non-membrane-bounded organelle; extracellular exosome; nuclear membrane; intracellular; neuron projection; membrane-bounded …	dynein complex binding; dynactin binding; carboxylic ester hydrolase activity; phospholipase binding; macromolecular complex binding; protein dimerization activity; ion binding; tubulin binding; hydrolase activity; protein binding; lipase activity; heparin binding; sulfur compound binding; phosphoprotein binding; dynein intermediate chain binding; carbohydrate derivative binding; identical protei…	K16794	PAFAH1B1; platelet-activating factor acetylhydrolase IB subunit alpha	hsa01100 Metabolic pathways - Homo sapiens (human); hsa00565 Ether lipid metabolism - Homo sapiens (human);	IPR017986; IPR015943; IPR006594;	WD40-repeat-containing domain; WD40/YVTN repeat-like-containing domain; LIS1 homology motif;		S	KOG0295	WD40 repeat-containing protein
P43243	565	0.686572	Down	0.000898668	K	Matrin-3	MATR3	1	2.3e-05	114.86	CVK(1)VDLSEK	2	0.52332	nucleus	regulation of metabolic process; regulation of gene expression; regulation of biological process; posttranscriptional regulation of gene expression; regulation of macromolecule metabolic process; biological regulation;	intracellular organelle; membrane; organelle membrane; nuclear envelope; organelle envelope; intracellular organelle part; endomembrane system; nuclear lumen; intracellular part; cell; organelle part; intracellular membrane-bounded organelle; organelle; membrane-enclosed lumen; nuclear membrane; nucleus; intracellular organelle lumen; intracellular; cell part; envelope; nuclear matrix; organelle …	organic cyclic compound binding; heterocyclic compound binding; RNA binding; nucleoside phosphate binding; transition metal ion binding; binding; ion binding; nucleic acid binding; cation binding; metal ion binding; protein binding; nucleotide binding; zinc ion binding; structural molecule activity; small molecule binding;	K13213			IPR000504; IPR003604; IPR000690; IPR012677;	RNA recognition motif domain; Zinc finger, U1-type; Zinc finger, C2H2-type matrin; Nucleotide-binding alpha-beta plait domain;	p54(nrb)-PSF-matrin3 complex; SNW1 complex;
P43487	154	0.719708	Down	0.000632283	K	Ran-specific GTPase-activating protein	RANBP1	1	0.0155	83.948	TK(1)FEECRK	3	1.214	cytoplasm	single organism signaling; RNA transport; establishment of protein localization to organelle; protein import; positive regulation of nuclear division; single-organism process; nuclear transport; nuclear export; multi-organism cellular process; cellular metabolic process; regulation of cell cycle process; protein transport; establishment of localization; protein targeting; positive regulation of c…	intracellular organelle; intracellular non-membrane-bounded organelle; nuclear envelope; cytoskeletal part; cytoplasm; organelle envelope; intracellular organelle part; endomembrane system; intracellular part; cytosol; cell; organelle part; non-membrane-bounded organelle; cytoskeleton; intracellular membrane-bounded organelle; organelle; microtubule organizing center; nucleus; microtubule cytoske…	small GTPase binding; GDP-dissociation inhibitor activity; nucleoside-triphosphatase regulator activity; GTPase regulator activity; protein binding; molecular function regulator; cell adhesion molecule binding; enzyme regulator activity; Ras GTPase binding; binding; cadherin binding; Ran GTPase binding; GTPase binding; enzyme binding; enzyme activator activity; GTPase activator activity;	K15306	RANBP1; Ran-binding protein 1	hsa05166 HTLV-I infection - Homo sapiens (human); hsa05203 Viral carcinogenesis - Homo sapiens (human);	IPR000156; IPR011993;	Ran binding domain; PH domain-like;	RANBP1-RAN-KPNB1 complex; RANBMP-CD39 complex;	U	KOG0864	Ran-binding protein RANBP1 and related RanBD domain proteins
P46063	498	0.690488	Down	0.00844452	K	ATP-dependent DNA helicase Q1	RECQL	1	0.0229	79.474	DLIK(1)ILK	2	-0.75297	cytoplasm	cellular response to stress; cellular component organization; DNA strand renaturation; cellular aromatic compound metabolic process; DNA metabolic process; double-strand break repair; DNA geometric change; response to stimulus; cellular metabolic process; organic substance metabolic process; metabolic process; heterocycle metabolic process; nucleobase-containing compound metabolic process; cellul…	intracellular organelle; membrane; intracellular non-membrane-bounded organelle; intracellular organelle part; cytoplasm; nuclear lumen; intracellular part; cell; organelle part; non-membrane-bounded organelle; intracellular membrane-bounded organelle; organelle; membrane-enclosed lumen; nucleoplasm; nucleus; intracellular organelle lumen; intracellular; cell part; chromosome; membrane-bounded or…	nucleoside phosphate binding; ATP-dependent helicase activity; hydrolase activity, acting on acid anhydrides; protein binding; hydrolase activity; four-way junction helicase activity; ATPase activity; heterocyclic compound binding; organic cyclic compound binding; pyrophosphatase activity; catalytic activity; ribonucleotide binding; binding; ATP-dependent DNA helicase activity; purine ribonucleos…	K10899			IPR011991; IPR011545; IPR027417; IPR014001; IPR032284; IPR001650;	Winged helix-turn-helix DNA-binding domain; DEAD/DEAH box helicase domain; P-loop containing nucleoside triphosphate hydrolase; Helicase superfamily 1/2, ATP-binding domain; ATP-dependent DNA helicase RecQ, zinc-binding domain; Helicase, C-terminal;		R	KOG0353	ATP-dependent DNA helicase
P47755	97	0.767731	Down	0.000282026	K	F-actin-capping protein subunit alpha-2	CAPZA2	1	7.72e-10	140.49	ICFK(1)FDHLR	2	-0.43426	cytoplasm	cellular component biogenesis; regulation of cellular process; regulation of actin filament polymerization; single-multicellular organism process; cellular component organization; blood coagulation; regulation of biological quality; negative regulation of actin filament depolymerization; regulation of actin cytoskeleton organization; negative regulation of cellular component organization; single-…	membrane; cluster of actin-based cell projections; extracellular region part; cell cortex; brush border; cell periphery; cytoplasm; cytoplasmic region; vesicle; cortical cytoskeleton; macromolecular complex; intracellular part; cell; organelle part; non-membrane-bounded organelle; cytoskeleton; extracellular exosome; intracellular; cell part; extracellular vesicle; membrane-bounded organelle; int…	actin binding; protein binding; cytoskeletal protein binding; binding;	K10364	CAPZA; capping protein (actin filament) muscle Z-line, alpha	hsa04144 Endocytosis - Homo sapiens (human);			RICH1/AMOT polarity complex, Flag-Rich1 precipitated;	Z	KOG0836	F-actin capping protein, alpha subunit
P47813	56	0.737014	Down	0.0258959	K	"Eukaryotic translation initiation factor 1A, X-chromosomal"	EIF1AX	1	7.66e-06	116.24	LEAMCFDGVK(1)R	3	-2.475	cytoplasm,nucleus	peptide metabolic process; peptide biosynthetic process; cellular protein metabolic process; nitrogen compound metabolic process; biosynthetic process; cellular amide metabolic process; primary metabolic process; organonitrogen compound biosynthetic process; cellular metabolic process; organic substance biosynthetic process; cellular biosynthetic process; organic substance metabolic process; meta…	cell part; intracellular; cytoplasm; intracellular part; cytosol; cell; cytoplasmic part;	organic cyclic compound binding; heterocyclic compound binding; translation factor activity, RNA binding; RNA binding; binding; nucleic acid binding; translation initiation factor activity; protein binding;	K03236	EIF1A; translation initiation factor 1A	hsa03013 RNA transport - Homo sapiens (human);	IPR012340; IPR006196;	Nucleic acid-binding, OB-fold; RNA-binding domain, S1, IF1 type;	IPO13-RAN-EIF1AX complex;	J	KOG3403	Translation initiation factor 1A (eIF-1A)
P48449	15	0.731546	Down	0.0237381	K	Lanosterol synthase	LSS	1	9.62e-10	117.67	GGPYK(1)TEPATDLGR	2	-0.71926	cytoplasm	regulation of biological quality; cholesterol metabolic process; organic hydroxy compound metabolic process; single-organism biosynthetic process; secondary alcohol metabolic process; alcohol metabolic process; small molecule metabolic process; secondary alcohol biosynthetic process; steroid metabolic process; alcohol biosynthetic process; organic cyclic compound metabolic process; single-organis…	intracellular organelle; membrane; nuclear outer membrane-endoplasmic reticulum membrane network; endoplasmic reticulum; intracellular non-membrane-bounded organelle; intracellular organelle part; cytoplasm; endomembrane system; intracellular part; cell; organelle part; non-membrane-bounded organelle; intracellular membrane-bounded organelle; organelle; endoplasmic reticulum part; membrane part; …	oxidosqualene cyclase activity; lanosterol synthase activity; isomerase activity; intramolecular transferase activity; catalytic activity;	K01852	LSS; lanosterol synthase [EC:5.4.99.7]	hsa01100 Metabolic pathways - Homo sapiens (human); hsa00100 Steroid biosynthesis - Homo sapiens (human);	IPR032696; IPR032697; IPR008930;	Squalene cyclase, C-terminal; Squalene cyclase, N-terminal; Terpenoid cyclases/protein prenyltransferase alpha-alpha toroid;		I	KOG0497	Oxidosqualene-lanosterol cyclase and related proteins
P48643	529	0.668065	Down	0.00042152	K	T-complex protein 1 subunit epsilon	CCT5	1	0.00467	82.417	MILK(1)IDDIR	2	-0.81568	cytoplasm	regulation of biological quality; sperm-egg recognition; reproductive process; chaperone-mediated protein folding; positive regulation of biosynthetic process; single-organism process; multi-organism cellular process; toxin transport; positive regulation of protein localization to chromosome, telomeric region; regulation of telomere maintenance; response to biotic stimulus; establishment of local…	extracellular region part; microtubule; vesicle; cytoplasm; macromolecular complex; supramolecular fiber; intracellular part; cell; supramolecular complex; organelle part; zona pellucida receptor complex; non-membrane-bounded organelle; extracellular exosome; membrane-enclosed lumen; cytoskeleton; microtubule organizing center; intracellular organelle lumen; microtubule cytoskeleton; myelin sheat…	ATP binding; nucleoside phosphate binding; nucleoside binding; ion binding; tubulin binding; beta-tubulin binding; protein binding; nucleotide binding; protein binding involved in protein folding; organic cyclic compound binding; heterocyclic compound binding; ribonucleoside binding; carbohydrate derivative binding; cytoskeletal protein binding; ribonucleotide binding; binding; purine ribonucleos…	K09497			IPR027410; IPR027409; IPR027413;	TCP-1-like chaperonin intermediate domain; GroEL-like apical domain; GroEL-like equatorial domain;	CCT micro-complex;	O	KOG0357	Chaperonin complex component, TCP-1 epsilon subunit (CCT5)
P49006	106	0.743018	Down	0.0339659	K	MARCKS-related protein	MARCKSL1	1	0.0324	52.255	LSGLSFK(1)R	2	1.5275	nucleus	regulation of cellular process; regulation of biological process; regulation of cell proliferation; positive regulation of cellular process; positive regulation of biological process; biological regulation; positive regulation of cell proliferation;	membrane; extracellular region part; cell periphery; cytoplasm; vesicle; intracellular part; cell; extracellular region; plasma membrane; organelle; extracellular exosome; intracellular; cell part; extracellular vesicle; membrane-bounded organelle; extracellular organelle;	actin binding; protein binding; cytoskeletal protein binding; calmodulin binding; binding;	K13536	MARCKSL1; MARCKS-related protein	hsa04666 Fc gamma R-mediated phagocytosis - Homo sapiens (human); hsa05140 Leishmaniasis - Homo sapiens (human);
P49591	57	0.740937	Down	0.00141231	K	"Serine--tRNA ligase, cytoplasmic"	SARS	1	0.0155	85.67	LK(1)NLCSK	3	0.66009	cytoplasm	peptide metabolic process; cellular aromatic compound metabolic process; cellular protein metabolic process; single-organism process; biosynthetic process; tRNA aminoacylation; organonitrogen compound biosynthetic process; cellular metabolic process; organic substance metabolic process; metabolic process; cellular amino acid metabolic process; heterocycle metabolic process; aromatic compound bios…	extracellular exosome; organelle; extracellular region part; cell part; intracellular; cytoplasm; vesicle; extracellular vesicle; intracellular part; cytosol; cell; membrane-bounded organelle; extracellular region; extracellular organelle; cytoplasmic part;	ligase activity, forming aminoacyl-tRNA and related compounds; RNA binding; serine-tRNA ligase activity; ATP binding; nucleoside phosphate binding; ligase activity, forming carbon-oxygen bonds; ligase activity; nucleoside binding; ion binding; selenocysteine-tRNA ligase activity; nucleotide binding; heterocyclic compound binding; organic cyclic compound binding; ribonucleoside binding; carbohydra…	K01875	SARS; seryl-tRNA synthetase [EC:6.1.1.11]	hsa00970 Aminoacyl-tRNA biosynthesis - Homo sapiens (human);	IPR010978; IPR002314; IPR015866; IPR033729; IPR006195;	tRNA-binding arm; Aminoacyl-tRNA synthetase, class II (G/ P/ S/T); Serine-tRNA synthetase, type1, N-terminal; Serine-tRNA ligase catalytic core domain; Aminoacyl-tRNA synthetase, class II;		J	KOG2509	Seryl-tRNA synthetase
P50440	55	0.7121	Down	0.0160592	K	"Glycine amidinotransferase, mitochondrial"	GATM	1	0.000107	75.376	NSCAADDK(1)ATEPLPK	3	-1.1773	mitochondria	cellular amino acid biosynthetic process; organic acid biosynthetic process; single-organism biosynthetic process; small molecule metabolic process; single-organism cellular process; cellular modified amino acid biosynthetic process; single-organism process; nitrogen compound metabolic process; biosynthetic process; creatine metabolic process; organonitrogen compound biosynthetic process; primary…	membrane; extracellular region part; organelle membrane; cytoplasm; vesicle; intracellular part; cell; organelle part; membrane-enclosed lumen; mitochondrial envelope; extracellular exosome; intracellular organelle lumen; organelle envelope lumen; intracellular; cell part; organelle inner membrane; extracellular vesicle; membrane-bounded organelle; mitochondrial inner membrane; organelle lumen; i…	amidinotransferase activity; transferase activity, transferring one-carbon groups; transferase activity, transferring nitrogenous groups; catalytic activity; transferase activity; glycine amidinotransferase activity;	K00613	GATM; glycine amidinotransferase [EC:2.1.4.1]	hsa01100 Metabolic pathways - Homo sapiens (human); hsa00260 Glycine, serine and threonine metabolism - Homo sapiens (human); hsa00330 Arginine and proline metabolism - Homo sapiens (human);
P50570	90	0.744772	Down	0.00887937	K	Dynamin-2	DNM2	1	0.00104	85.813	K(1)FTDFDEVR	2	0.72613	cytoplasm	cellular component biogenesis; single organism signaling; regulation of cell death; reproductive process; positive regulation of biosynthetic process; cellular metabolic process; regulation of cell growth; vesicle-mediated transport in synapse; metabolic process; macromolecular complex assembly; regulation of cellular component size; positive regulation of molecular function; cell cycle phase tra…	membrane; extracellular region part; organelle membrane; clathrin-coated endocytic vesicle; ruffle membrane; cytoplasm; cytoplasmic vesicle part; macromolecular complex; supramolecular complex; cell; organelle part; non-membrane-bounded organelle; extracellular exosome; photoreceptor inner segment; focal adhesion; plasma membrane region; leading edge membrane; clathrin-coated vesicle; intracellul…	phosphatidylinositol 3-kinase regulatory subunit binding; nucleoside phosphate binding; receptor binding; protein kinase binding; nitric-oxide synthase binding; hydrolase activity, acting on acid anhydrides; D2 dopamine receptor binding; hydrolase activity; protein binding; dopamine receptor binding; heterocyclic compound binding; organic cyclic compound binding; cytoskeletal protein binding; pyr…	K01528	DNM; dynamin GTPase [EC:3.6.5.5]	hsa05100 Bacterial invasion of epithelial cells - Homo sapiens (human); hsa04666 Fc gamma R-mediated phagocytosis - Homo sapiens (human); hsa04072 Phospholipase D signaling pathway - Homo sapiens (human); hsa04144 Endocytosis - Homo sapiens (human); hsa04961 Endocrine and other factor-regulated calcium reabsorption - Homo sapiens (human); hsa04721 Synaptic vesicle cycle - Homo sapiens (human);	IPR030381; IPR003130; IPR011993; IPR001401; IPR020850; IPR027417; IPR000375; IPR001849;	Dynamin-type guanine nucleotide-binding (G) domain; Dynamin GTPase effector; PH domain-like; Dynamin, GTPase domain; GTPase effector domain; P-loop containing nucleoside triphosphate hydrolase; Dynamin central domain; Pleckstrin homology domain;		UR	KOG0446	Vacuolar sorting protein VPS1, dynamin, and related proteins
P50995	430	0.756519	Down	0.000396612	K	Annexin A11	ANXA11	1	9.29e-06	112.42	CLK(1)NTPAFFAER	2	2.9067	cytoplasm	vesicle-mediated transport; single-organism cellular process; single-organism process; response to stimulus; endocytosis; response to metal ion; establishment of localization; phagocytosis; transport; response to chemical; single-organism localization; response to calcium ion; response to inorganic substance; cell division; localization; cellular process; cell cycle; single-organism transport;	membrane; extracellular region part; cytoplasmic vesicle; cytoplasm; vesicle; intracellular part; cell; organelle part; pigment granule; non-membrane-bounded organelle; membrane-enclosed lumen; extracellular exosome; cytoskeleton; nucleoplasm; intracellular organelle lumen; microtubule cytoskeleton; intracellular; cell part; secretory vesicle; lysosome; extracellular vesicle; secretory granule; e…	RNA binding; calcium-dependent phospholipid binding; macromolecular complex binding; ion binding; protein binding; calcium-dependent protein binding; antigen binding; heterocyclic compound binding; organic cyclic compound binding; binding; MHC protein complex binding; phospholipid binding; nucleic acid binding; MHC class II protein complex binding; lipid binding; cation binding; metal ion binding…	K17095						U	KOG0819	Annexin
P51610	1863	0.755737	Down	0.00473495	K	Host cell factor 1	HCFC1	1	6.11e-07	98.943	KQELQPGTAYK(1)FR	3	0.73008	nucleus	regulation of biological quality; nucleic acid-templated transcription; positive regulation of biosynthetic process; cellular metabolic process; metabolic process; histone H4-K5 acetylation; negative regulation of macromolecule biosynthetic process; macromolecule metabolic process; protein metabolic process; interspecies interaction between organisms; response to organic cyclic compound; cellular…	membrane; dendrite; cytoplasm; neuronal cell body; macromolecular complex; intracellular part; cell; histone acetyltransferase complex; organelle part; membrane-enclosed lumen; catalytic complex; nucleoplasm; protein acetyltransferase complex; intracellular organelle lumen; cell part; intracellular; neuron projection; Set1C/COMPASS complex; MLL1 complex; membrane-bounded organelle; acetyltransfer…	RNA polymerase II transcription factor activity, sequence-specific DNA binding; transcriptional activator activity, RNA polymerase II transcription regulatory region sequence-specific binding; cell adhesion molecule binding; transcriptional activator activity, RNA polymerase II distal enhancer sequence-specific binding; identical protein binding; transcription factor activity, RNA polymerase II d…	K14966	HCFC; host cell factor	hsa05168 Herpes simplex infection - Homo sapiens (human);	IPR015916; IPR013783; IPR003961; IPR015915;	Galactose oxidase, beta-propeller; Immunoglobulin-like fold; Fibronectin type III; Kelch-type beta propeller;	MLL-HCF complex; MLL1-WDR5 complex; HCF-1 complex;	DK	KOG4152	Host cell transcription factor HCFC1
P51911	137	0.727906	Down	0.00589124	K	Calponin-1	CNN1	1	0.00265	86.898	GNK(1)VNVGVK	2	-0.43134	cytoplasm	regulation of cellular process; actomyosin structure organization; cellular component organization; regulation of cell proliferation; regulation of smooth muscle cell proliferation; regulation of muscle contraction; single-organism cellular process; single-organism process; negative regulation of biological process; negative regulation of cellular process; regulation of muscle system process; reg…	cytoskeleton; organelle; intracellular organelle; focal adhesion; intracellular non-membrane-bounded organelle; cell junction; cell part; intracellular; adherens junction; anchoring junction; cell-substrate junction; intracellular part; cell; cell-substrate adherens junction; non-membrane-bounded organelle;	actin binding; protein binding; cytoskeletal protein binding; calmodulin binding; binding;				IPR001715;	Calponin homology domain;		Z	KOG2046	Calponin
P51991	199	0.719856	Down	0.00307671	K	Heterogeneous nuclear ribonucleoprotein A3	HNRNPA3	1	4.43e-34	179.65	YHTINGHNCEVK(1)K	4	1.5008	nucleus	RNA transport; cellular aromatic compound metabolic process; mRNA transport; cellular metabolic process; establishment of RNA localization; organic substance metabolic process; establishment of localization; mRNA splicing, via spliceosome; metabolic process; RNA splicing, via transesterification reactions with bulged adenosine as nucleophile; heterocycle metabolic process; nucleobase-containing c…	cytoplasm; macromolecular complex; intracellular part; cell; organelle part; non-membrane-bounded organelle; membrane-enclosed lumen; catalytic complex; nucleoplasm; intracellular organelle lumen; intracellular; cell part; neuron projection; membrane-bounded organelle; neuron part; messenger ribonucleoprotein complex; organelle lumen; intracellular organelle; cell projection; intracellular non-me…	RNA binding; nucleoside phosphate binding; macromolecule transmembrane transporter activity; RNA transmembrane transporter activity; substrate-specific transporter activity; protein binding; nucleotide binding; nucleic acid transmembrane transporter activity; substrate-specific transmembrane transporter activity; nucleobase-containing compound transmembrane transporter activity; heterocyclic comp…	K12741	HNRNPA1_3; heterogeneous nuclear ribonucleoprotein A1/A3	hsa03040 Spliceosome - Homo sapiens (human);	IPR000504; IPR012677;	RNA recognition motif domain; Nucleotide-binding alpha-beta plait domain;	C complex spliceosome;	R	KOG0118	FOG: RRM domain
P52272	698	0.749416	Down	0.000551573	K	Heterogeneous nuclear ribonucleoprotein M	HNRNPM	1	1.57e-17	138.73	GCGVVK(1)FESPEVAER	2	-0.081425	cytoplasm	regulation of cellular process; single organism signaling; cellular aromatic compound metabolic process; cell surface receptor signaling pathway; cellular response to organic substance; single-organism process; cellular response to growth factor stimulus; response to stimulus; cellular metabolic process; fibroblast growth factor receptor signaling pathway; organic substance metabolic process; mRN…	membrane; extracellular region part; cell periphery; vesicle; macromolecular complex; intrinsic component of membrane; intracellular part; integral component of plasma membrane; cell; nuclear body; organelle part; non-membrane-bounded organelle; extracellular exosome; membrane-enclosed lumen; catalytic complex; nucleoplasm; intracellular organelle lumen; membrane part; cell part; intracellular; e…	organic cyclic compound binding; heterocyclic compound binding; RNA binding; nucleoside phosphate binding; binding; nucleic acid binding; protein domain specific binding; protein binding; nucleotide binding; small molecule binding;	K12887	HNRNPM; heterogeneous nuclear ribonucleoprotein M	hsa03040 Spliceosome - Homo sapiens (human);	IPR000504; IPR012677; IPR024666;	RNA recognition motif domain; Nucleotide-binding alpha-beta plait domain; Heterogeneous nuclear ribonucleoprotein M, PY nuclear localisation signal;	Large Drosha complex; Nop56p-associated pre-rRNA complex; C complex spliceosome;	A	KOG4212	RNA-binding protein hnRNP-M
P53621	750	0.679953	Down	0.000276478	K	Coatomer subunit alpha	COPA	1	1.34e-05	127.46	ILK(1)NCGQK	3	-0.95833	cytoplasm	single-multicellular organism process; intracellular transport; regulation of biological quality; digestion; single-organism process; Golgi vesicle transport; protein transport; establishment of localization; establishment of localization in cell; single-organism localization; intracellular protein transport; secretion by tissue; pancreatic juice secretion; macromolecule localization; protein loc…	membrane; endoplasmic reticulum; nuclear outer membrane-endoplasmic reticulum membrane network; extracellular space; extracellular region part; organelle membrane; cytoplasmic vesicle; membrane protein complex; COPI-coated vesicle; Golgi-associated vesicle membrane; cytoplasm; vesicle; cytoplasmic vesicle part; macromolecular complex; intracellular part; vesicle coat; COPI-coated vesicle membrane…	protein binding; structural molecule activity; receptor binding; binding; hormone activity;	K05236			IPR006692; IPR017986; IPR011048; IPR015943; IPR024977; IPR010714;	Coatomer, WD associated region; WD40-repeat-containing domain; Cytochrome cd1-nitrite reductase-like, haem d1 domain; WD40/YVTN repeat-like-containing domain; Anaphase-promoting complex subunit 4, WD40 domain; Coatomer, alpha subunit, C-terminal;		U	KOG0292	Vesicle coat complex COPI, alpha subunit
P53680	45	0.69796	Down	0.0214046	K	AP-2 complex subunit sigma	AP2S1	1	3.66e-06	117.2	DAK(1)HTNFVEFR	2	-1.9639	mitochondria	single organism signaling; cellular component biogenesis; regulation of vesicle-mediated transport; cell surface receptor signaling pathway; single-organism process; regulation of defense response; protein transport; establishment of localization; non-canonical Wnt signaling pathway; regulation of morphogenesis of an epithelium; signal transduction; establishment of localization in cell; cell com…	membrane; AP-type membrane coat adaptor complex; clathrin-coated endocytic vesicle; organelle membrane; cytoplasm; cytoplasmic vesicle part; macromolecular complex; endolysosome; cell; organelle part; lysosomal membrane; clathrin-coated vesicle; intracellular; lysosome; membrane region; membrane-bounded organelle; lytic vacuole; endosome membrane; endocytic vesicle membrane; coated membrane; endo…	substrate-specific transporter activity; protein binding; protein transporter activity; binding; transporter activity;	K11827	AP2S1; AP-2 complex subunit sigma-1	hsa05016 Huntington's disease - Homo sapiens (human); hsa04144 Endocytosis - Homo sapiens (human); hsa04961 Endocrine and other factor-regulated calcium reabsorption - Homo sapiens (human); hsa04721 Synaptic vesicle cycle - Homo sapiens (human);	IPR022775; IPR011012;	AP complex, mu/sigma subunit; Longin-like domain;		U	KOG0935	Clathrin adaptor complex, small subunit
P55263	165	0.697322	Down	0.0079122	K	Adenosine kinase	ADK	1	0.000865	96.665	EK(1)HLDLEK	3	-2.2522	cytoplasm	nucleoside metabolic process; purine nucleoside metabolic process; purine ribonucleoside monophosphate metabolic process; dATP biosynthetic process; nucleotide metabolic process; single-organism process; biosynthetic process; nucleoside biosynthetic process; purine ribonucleoside biosynthetic process; ribonucleoside monophosphate biosynthetic process; deoxyribonucleotide metabolic process; nucleo…	intracellular organelle; intracellular organelle part; cytoplasm; nuclear lumen; intracellular part; cell; cytosol; organelle part; intracellular membrane-bounded organelle; organelle; membrane-enclosed lumen; nucleoplasm; nucleus; intracellular organelle lumen; intracellular; cell part; membrane-bounded organelle; organelle lumen; cytoplasmic part; nuclear part;	nucleoside phosphate binding; phosphotransferase activity, alcohol group as acceptor; nucleobase-containing compound kinase activity; heterocyclic compound binding; organic cyclic compound binding; kinase activity; catalytic activity; ribonucleotide binding; binding; purine ribonucleoside binding; cation binding; anion binding; adenyl ribonucleotide binding; adenyl nucleotide binding; transferase…	K00856	E2.7.1.20; adenosine kinase [EC:2.7.1.20]	hsa00230 Purine metabolism - Homo sapiens (human); hsa01100 Metabolic pathways - Homo sapiens (human);	IPR011611; IPR029056;	Carbohydrate kinase PfkB; Ribokinase-like;		G	KOG2854	Possible pfkB family carbohydrate kinase
P55795	14	0.728958	Down	0.0112521	K	Heterogeneous nuclear ribonucleoprotein H2	HNRNPH2	1	0.0121	78.113	EGFVVK(1)VR	2	-2.5068	nucleus	RNA processing; cellular aromatic compound metabolic process; organic cyclic compound metabolic process; nitrogen compound metabolic process; primary metabolic process; cellular metabolic process; organic substance metabolic process; mRNA processing; RNA metabolic process; mRNA splicing, via spliceosome; metabolic process; RNA splicing, via transesterification reactions with bulged adenosine as n…	intracellular organelle; membrane; cytoplasm; intracellular organelle part; macromolecular complex; nuclear lumen; intracellular part; cytosol; cell; organelle part; organelle; intracellular membrane-bounded organelle; membrane-enclosed lumen; nucleoplasm; nucleus; intracellular organelle lumen; cell part; intracellular; ribonucleoprotein complex; intracellular ribonucleoprotein complex; membrane…	organic cyclic compound binding; heterocyclic compound binding; RNA binding; nucleoside phosphate binding; binding; nucleic acid binding; protein binding; nucleotide binding; small molecule binding;	K12898			IPR000504; IPR012677; IPR012996;	RNA recognition motif domain; Nucleotide-binding alpha-beta plait domain; Zinc finger, CHHC-type;		A	KOG4211	Splicing factor hnRNP-F and related RNA-binding proteins
P60002	38	0.747075	Down	0.00199562	K	Transcription elongation factor 1 homolog	ELOF1	1	0.000376	112.36	SCDVK(1)MDR	2	-1.6186	cytoplasm	nucleic acid-templated transcription; positive regulation of biosynthetic process; biosynthetic process; DNA-templated transcription, elongation; cellular metabolic process; regulation of RNA biosynthetic process; metabolic process; chromatin-mediated maintenance of transcription; positive regulation of metabolic process; positive regulation of nitrogen compound metabolic process; macromolecule m…	intracellular organelle; intracellular organelle part; macromolecular complex; nuclear lumen; intracellular part; cell; organelle part; intracellular membrane-bounded organelle; organelle; membrane-enclosed lumen; nucleus; nucleoplasm; intracellular organelle lumen; intracellular; cell part; transcription elongation factor complex; protein complex; membrane-bounded organelle; nucleoplasm part; or…	RNA polymerase core enzyme binding; basal RNA polymerase II transcription machinery binding; basal transcription machinery binding; binding; RNA polymerase II core binding; macromolecular complex binding; ion binding; cation binding; metal ion binding; protein binding; RNA polymerase binding; enzyme binding; protein complex binding;							S	KOG3214	Uncharacterized Zn ribbon-containing protein
P60866	75	0.739318	Down	0.00122808	K	40S ribosomal protein S20	RPS20	1	1.43e-06	92.773	TPCGEGSK(1)TWDR	3	-1.3433	cytoplasm	cellular component biogenesis; ribonucleoprotein complex biogenesis; establishment of protein localization to organelle; peptide metabolic process; biosynthetic process; multi-organism cellular process; cellular metabolic process; protein transport; establishment of localization; protein targeting; protein targeting to membrane; metabolic process; multi-organism metabolic process; establishment o…	membrane; extracellular region part; vesicle; small ribosomal subunit; cytoplasm; macromolecular complex; intracellular part; cell; organelle part; non-membrane-bounded organelle; membrane-enclosed lumen; extracellular exosome; nucleoplasm; intracellular organelle lumen; ribosomal subunit; intracellular; cell part; extracellular vesicle; cytosolic part; membrane-bounded organelle; organelle lumen…	organic cyclic compound binding; heterocyclic compound binding; RNA binding; binding; nucleic acid binding; protein binding; structural molecule activity; structural constituent of ribosome;	K02969	RP-S20e; small subunit ribosomal protein S20e	hsa03010 Ribosome - Homo sapiens (human);	IPR027486;	Ribosomal protein S10 domain;	Ribosome, cytoplasmic; 40S ribosomal subunit, cytoplasmic;	J	KOG0900	40S ribosomal protein S20
P60866	30	0.681039	Down	0.00369455	K	40S ribosomal protein S20	RPS20	1	0.00858	82.287	NVK(1)SLEK	3	-2.9161	cytoplasm	cellular component biogenesis; ribonucleoprotein complex biogenesis; establishment of protein localization to organelle; peptide metabolic process; biosynthetic process; multi-organism cellular process; cellular metabolic process; protein transport; establishment of localization; protein targeting; protein targeting to membrane; metabolic process; multi-organism metabolic process; establishment o…	membrane; extracellular region part; vesicle; small ribosomal subunit; cytoplasm; macromolecular complex; intracellular part; cell; organelle part; non-membrane-bounded organelle; membrane-enclosed lumen; extracellular exosome; nucleoplasm; intracellular organelle lumen; ribosomal subunit; intracellular; cell part; extracellular vesicle; cytosolic part; membrane-bounded organelle; organelle lumen…	organic cyclic compound binding; heterocyclic compound binding; RNA binding; binding; nucleic acid binding; protein binding; structural molecule activity; structural constituent of ribosome;	K02969	RP-S20e; small subunit ribosomal protein S20e	hsa03010 Ribosome - Homo sapiens (human);	IPR027486;	Ribosomal protein S10 domain;	Ribosome, cytoplasmic; 40S ribosomal subunit, cytoplasmic;	J	KOG0900	40S ribosomal protein S20
P60981	132	0.671434	Down	0.00644872	K	Destrin	DSTN	1	3.45e-28	154.26	FQGIK(1)HECQANGPEDLNR	3	-0.053505	mitochondria	regulation of cellular process; cellular component organization; regulation of biological quality; regulation of actin cytoskeleton organization; positive regulation of protein complex disassembly; actin filament organization; single-organism process; regulation of actin filament length; protein complex disassembly; positive regulation of cellular component organization; actin cytoskeleton organi…	intracellular organelle; extracellular region part; cell cortex; intracellular non-membrane-bounded organelle; cell periphery; cytoskeletal part; cytoplasmic region; intracellular organelle part; cytoplasm; vesicle; cortical cytoskeleton; cortical actin cytoskeleton; intracellular part; cell; actin cytoskeleton; extracellular region; organelle part; non-membrane-bounded organelle; cytoskeleton; o…	actin filament binding; cytoskeletal protein binding; binding; macromolecular complex binding; actin binding; protein binding; protein complex binding;	K10363			IPR029006; IPR002108;	ADF-H/Gelsolin-like domain; Actin-depolymerising factor homology domain;		Z	KOG1735	Actin depolymerizing factor
P61221	343	0.681254	Down	0.00279177	K	ATP-binding cassette sub-family E member 1	ABCE1	1	3.93e-08	125.97	VAETANEEEVK(1)K	3	1.7336	cytoplasm	RNA transport; cellular component biogenesis; ribonucleoprotein complex biogenesis; peptide metabolic process; establishment of ribosome localization; single-organism process; biosynthetic process; nuclear transport; nuclear export; multi-organism cellular process; rRNA-containing ribonucleoprotein complex export from nucleus; cellular metabolic process; negative regulation of RNA metabolic proce…	mitochondrial matrix; intracellular organelle; membrane; mitochondrial part; cytoplasm; intracellular organelle part; intracellular part; cytosol; cell; mitochondrion; organelle part; membrane-enclosed lumen; organelle; intracellular membrane-bounded organelle; intracellular organelle lumen; cell part; intracellular; membrane-bounded organelle; cytoplasmic part; organelle lumen;	nucleoside phosphate binding; hydrolase activity, acting on acid anhydrides; hydrolase activity; protein binding; molecular function regulator; enzyme inhibitor activity; ribonuclease inhibitor activity; ATPase activity; organic cyclic compound binding; heterocyclic compound binding; pyrophosphatase activity; ribosomal small subunit binding; catalytic activity; ribonucleotide binding; binding; pu…	K06174			IPR003593; IPR003439; IPR017896; IPR027417; IPR034348; IPR007209;	AAA+ ATPase domain; ABC transporter-like; 4Fe-4S ferredoxin-type, iron-sulphur binding domain; P-loop containing nucleoside triphosphate hydrolase; RLI, domain 1; RNase L inhibitor RLI, possible metal-binding domain;		A	KOG0063	RNAse L inhibitor, ABC superfamily
P61247	115	0.722595	Down	0.00361791	K	40S ribosomal protein S3a	RPS3A	1	0.00684	81.296	MCSMVK(1)K	2	-0.96177	nucleus	cellular component biogenesis; ribonucleoprotein complex biogenesis; regulation of cell death; establishment of protein localization to organelle; peptide metabolic process; cellular developmental process; single-organism process; biosynthetic process; multi-organism cellular process; cellular metabolic process; protein transport; establishment of localization; protein targeting; protein targetin…	extracellular region part; endoplasmic reticulum; cell junction; small ribosomal subunit; vesicle; cytoplasm; macromolecular complex; intracellular part; cell; organelle part; non-membrane-bounded organelle; extracellular exosome; membrane-enclosed lumen; nucleoplasm; focal adhesion; intracellular organelle lumen; ribosomal subunit; intracellular; cell part; adherens junction; extracellular vesic…	organic cyclic compound binding; heterocyclic compound binding; RNA binding; binding; nucleic acid binding; protein binding; structural molecule activity; structural constituent of ribosome;	K02984	RP-S3Ae; small subunit ribosomal protein S3Ae	hsa03010 Ribosome - Homo sapiens (human);			Ribosome, cytoplasmic; Nop56p-associated pre-rRNA complex; 40S ribosomal subunit, cytoplasmic;	J	KOG1628	40S ribosomal protein S3A
P61923	46	0.756955	Down	0.0192686	K	Coatomer subunit zeta-1	COPZ1	1	5.47e-05	110.39	AFEK(1)NIFNK	2	1.004	cytoskeleton	intracellular transport; intra-Golgi vesicle-mediated transport; vesicle-mediated transport; Golgi vesicle transport; organic substance transport; toxin transport; protein transport; cellular localization; establishment of localization; transport; establishment of protein localization; cellular macromolecule localization; establishment of localization in cell; retrograde vesicle-mediated transpor…	membrane; endoplasmic reticulum; nuclear outer membrane-endoplasmic reticulum membrane network; organelle membrane; cytoplasmic vesicle; membrane protein complex; COPI-coated vesicle; Golgi-associated vesicle membrane; cytoplasm; vesicle; cytoplasmic vesicle part; macromolecular complex; intracellular part; vesicle coat; COPI-coated vesicle membrane; cell; coated vesicle membrane; organelle part;…		K20472			IPR022775; IPR011012;	AP complex, mu/sigma subunit; Longin-like domain;		U	KOG3343	Vesicle coat complex COPI, zeta subunit
P61964	256	0.653817	Down	0.00420617	K	WD repeat-containing protein 5	WDR5	1	0.00014	100.79	TYTGHK(1)NEK	2	1.1678	cytoplasm	cellular component biogenesis; regulation of carbohydrate metabolic process by regulation of transcription from RNA polymerase II promoter; nucleic acid-templated transcription; positive regulation of biosynthetic process; positive regulation of gluconeogenesis by positive regulation of transcription from RNA polymerase II promoter; cilium assembly; cellular metabolic process; cilium organization…	macromolecular complex; intracellular part; cell; histone acetyltransferase complex; organelle part; non-membrane-bounded organelle; cytoskeleton; membrane-enclosed lumen; microtubule organizing center; catalytic complex; nucleoplasm; protein acetyltransferase complex; intracellular organelle lumen; microtubule cytoskeleton; ciliary part; intracellular; cell part; Set1C/COMPASS complex; MLL1 comp…	histone binding; S-adenosylmethionine-dependent methyltransferase activity; methyltransferase activity; protein methyltransferase activity; catalytic activity; histone methyltransferase activity; methylated histone binding; binding; protein-lysine N-methyltransferase activity; lysine N-methyltransferase activity; transferase activity, transferring one-carbon groups; protein binding; N-methyltrans…	K14963			IPR017986; IPR015943;	WD40-repeat-containing domain; WD40/YVTN repeat-like-containing domain;	UTX-MLL2/3 complex; Menin-associated histone methyltransferase complex; Set1A complex; ALL-1 supercomplex; WDR5-ASH2L-RBBP5-MLL2 complex; MLL-HCF complex; Set1B complex; PTIP-HMT complex; MOF complex; MLL1-WDR5 complex; HCF-1 complex;	R	KOG0266	WD40 repeat-containing protein
P62249	131	0.752723	Down	0.000408957	K	40S ribosomal protein S16	RPS16	1	0.00293	82.529	K(1)FGGPGAR	2	-0.74112	cytoplasm	cellular component biogenesis; ribonucleoprotein complex biogenesis; establishment of protein localization to organelle; peptide metabolic process; biosynthetic process; multi-organism cellular process; cellular metabolic process; protein transport; establishment of localization; protein targeting; protein targeting to membrane; maturation of SSU-rRNA from tricistronic rRNA transcript (SSU-rRNA, …	membrane; extracellular region part; cell junction; vesicle; small ribosomal subunit; cytoplasm; macromolecular complex; intracellular part; cell; organelle part; non-membrane-bounded organelle; membrane-enclosed lumen; extracellular exosome; nucleoplasm; focal adhesion; intracellular organelle lumen; ribosomal subunit; intracellular; cell part; adherens junction; extracellular vesicle; cytosolic…	organic cyclic compound binding; heterocyclic compound binding; RNA binding; binding; nucleic acid binding; protein binding; structural molecule activity; structural constituent of ribosome;	K02960	RP-S16e; small subunit ribosomal protein S16e	hsa03010 Ribosome - Homo sapiens (human);	IPR020568; IPR014721;	Ribosomal protein S5 domain 2-type fold; Ribosomal protein S5 domain 2-type fold, subgroup;	Ribosome, cytoplasmic; Nop56p-associated pre-rRNA complex; 40S ribosomal subunit, cytoplasmic;	J	KOG1753	40S ribosomal protein S16
P62701	62	0.752846	Down	0.00491997	K	"40S ribosomal protein S4, X isoform"	RPS4X	1	4.08e-07	118.9	YALTGDEVK(1)K	2	-0.27986	cytoplasm	cellular component biogenesis; ribonucleoprotein complex biogenesis; peptide metabolic process; positive regulation of cellular protein metabolic process; posttranscriptional regulation of gene expression; positive regulation of biosynthetic process; cellular metabolic process; protein transport; metabolic process; multi-organism metabolic process; protein localization to endoplasmic reticulum; r…	membrane; extracellular region part; cell junction; vesicle; small ribosomal subunit; cytoplasm; macromolecular complex; intracellular part; cell; cytoplasmic ribonucleoprotein granule; organelle part; non-membrane-bounded organelle; membrane-enclosed lumen; extracellular exosome; nucleoplasm; focal adhesion; intracellular organelle lumen; ribosomal subunit; intracellular; cell part; adherens jun…	organic cyclic compound binding; heterocyclic compound binding; RNA binding; binding; nucleic acid binding; protein binding; structural molecule activity; structural constituent of ribosome; rRNA binding;	K02987	RP-S4e; small subunit ribosomal protein S4e	hsa03010 Ribosome - Homo sapiens (human);	IPR013845; IPR005824; IPR032277; IPR002942; IPR013843;	Ribosomal protein S4e, central region; KOW; 40S ribosomal protein S4, C-terminal domain; RNA-binding S4 domain; Ribosomal protein S4e, N-terminal;	Ribosome, cytoplasmic; 40S ribosomal subunit, cytoplasmic;	J	KOG0378	40S ribosomal protein S4
P62851	57	0.744673	Down	0.0010502	K	40S ribosomal protein S25	RPS25	1	0.00217	98.048	ATYDK(1)LCK	2	1.8239	nucleus	cellular component biogenesis; ribonucleoprotein complex biogenesis; establishment of protein localization to organelle; peptide metabolic process; biosynthetic process; multi-organism cellular process; cellular metabolic process; protein transport; establishment of localization; protein targeting; protein targeting to membrane; metabolic process; multi-organism metabolic process; establishment o…	extracellular region part; vesicle; small ribosomal subunit; cytoplasm; macromolecular complex; intracellular part; cell; organelle part; non-membrane-bounded organelle; extracellular exosome; membrane-enclosed lumen; nucleoplasm; intracellular organelle lumen; ribosomal subunit; intracellular; cell part; extracellular vesicle; cytosolic part; membrane-bounded organelle; organelle lumen; cytosoli…	organic cyclic compound binding; heterocyclic compound binding; RNA binding; protein binding; binding; nucleic acid binding;	K02975	RP-S25e; small subunit ribosomal protein S25e	hsa03010 Ribosome - Homo sapiens (human);			Ribosome, cytoplasmic; 40S ribosomal subunit, cytoplasmic;	J	KOG1767	40S ribosomal protein S25
P62873	15	0.735517	Down	0.00438128	K	Guanine nucleotide-binding protein G(I)/G(S)/G(T) subunit beta-1	GNB1	1	3.02e-11	142.83	QEAEQLK(1)NQIR	2	0.59653	cytoplasm	cellular component biogenesis; single organism signaling; regulation of biological quality; blood coagulation; cell surface receptor signaling pathway; neurological system process; response to external stimulus; macromolecular complex assembly; striated muscle cell apoptotic process; detection of stimulus; metal ion homeostasis; response to endogenous stimulus; Wnt signaling pathway; response to …	membrane; dendrite; extracellular region part; extrinsic component of membrane; organelle membrane; cytoplasm; macromolecular complex; cell; cytoplasmic side of plasma membrane; organelle part; lysosomal membrane; extracellular exosome; plasma membrane region; photoreceptor inner segment; myelin sheath; intracellular; lysosome; neuron projection; membrane-bounded organelle; neuron part; side of m…	receptor binding; macromolecular complex binding; hydrolase activity, acting on acid anhydrides; protein binding; hydrolase activity; nucleoside-triphosphatase activity; signal transducer activity; spectrin binding; cytoskeletal protein binding; pyrophosphatase activity; catalytic activity; phosphoric ester hydrolase activity; binding; hydrolase activity, acting on ester bonds; GTPase activity; t…	K04536	GNB1; guanine nucleotide-binding protein G(I)/G(S)/G(T) subunit beta-1	hsa05200 Pathways in cancer - Homo sapiens (human); hsa04740 Olfactory transduction - Homo sapiens (human); hsa04728 Dopaminergic synapse - Homo sapiens (human); hsa04723 Retrograde endocannabinoid signaling - Homo sapiens (human); hsa04727 GABAergic synapse - Homo sapiens (human); hsa04014 Ras signaling pathway - Homo sapiens (human); hsa04151 PI3K-Akt signaling pathway - Homo sapiens (human); h…	IPR017986; IPR015943; IPR001632;	WD40-repeat-containing domain; WD40/YVTN repeat-like-containing domain; G-protein, beta subunit;	G protein complex (BTK, GNG1, GNG2); G protein complex (PTHR1, GNB1, GNG2); G protein complex (HDAC5, GNB1, GNG2); G protein complex (CACNA1A, GNB1, GNG2); G protein complex (HDAC4, GNB1, GNG2); Heterotrimeric G protein complex (GNG2, GNB1, GNAS); G protein complex (MCF2, GNB1, GNG2); GPR56-CD81-Galphaq/11-Gbeta complex;	R	KOG0286	G-protein beta subunit
P62913	154	0.645695	Down	0.00104305	K	60S ribosomal protein L11	RPL11	1	0.000434	93.649	TGCIGAK(1)HR	3	0.11485	cytoplasm	cellular component biogenesis; ribonucleoprotein complex biogenesis; peptide metabolic process; establishment of protein localization to organelle; ribonucleoprotein complex assembly; biosynthetic process; multi-organism cellular process; cellular metabolic process; protein transport; ribosomal large subunit biogenesis; establishment of localization; protein targeting; protein targeting to membra…	membrane; extracellular region part; vesicle; cytoplasm; macromolecular complex; intracellular part; cell; organelle part; non-membrane-bounded organelle; extracellular exosome; membrane-enclosed lumen; nucleoplasm; intracellular organelle lumen; ribosomal subunit; intracellular; cell part; extracellular vesicle; cytosolic part; membrane-bounded organelle; organelle lumen; cytosolic ribosome; int…	organic cyclic compound binding; heterocyclic compound binding; RNA binding; binding; nucleic acid binding; protein binding; structural molecule activity; structural constituent of ribosome; rRNA binding;	K02868	RP-L11e; large subunit ribosomal protein L11e	hsa03010 Ribosome - Homo sapiens (human);	IPR022803; IPR031309; IPR031310;	Ribosomal protein L5 domain; Ribosomal protein L5, C-terminal; Ribosomal protein L5, N-terminal;	Ribosome, cytoplasmic; TRBP containing complex (DICER, RPL7A, EIF6, MOV10 and subunits of the 60S ribosomal particle); Nop56p-associated pre-rRNA complex; 60S ribosomal subunit, cytoplasmic;	J	KOG0397	60S ribosomal protein L11
P62979	83	0.614975	Down	0.00721169	K	Ubiquitin-40S ribosomal protein S27a	RPS27A	1	0.00579	83.948	K(1)SYTTPK	3	1.1915	extracellular	single organism signaling; protein alpha-1,2-demannosylation; posttranscriptional regulation of gene expression; negative regulation of ERBB signaling pathway; positive regulation of ubiquitin-protein transferase activity; regulation of cell cycle process; cellular metabolic process; cellular polysaccharide metabolic process; signal transduction involved in mitotic G1 DNA damage checkpoint; regul…	membrane; outer membrane; extracellular region part; organelle membrane; small ribosomal subunit; cytoplasm; cytoplasmic vesicle part; macromolecular complex; cell; organelle part; non-membrane-bounded organelle; extracellular exosome; nucleoplasm; myelin sheath; intracellular; endoplasmic reticulum quality control compartment; membrane-bounded organelle; organelle lumen; cytosolic ribosome; endo…	organic cyclic compound binding; heterocyclic compound binding; RNA binding; binding; ion binding; nucleic acid binding; metal ion binding; cation binding; protein binding; structural molecule activity; structural constituent of ribosome;	K02977	RP-S27Ae; small subunit ribosomal protein S27Ae	hsa03010 Ribosome - Homo sapiens (human);	IPR002906; IPR011332; IPR029071; IPR000626;	Ribosomal protein S27a; Zinc-binding ribosomal protein; Ubiquitin-related domain; Ubiquitin domain;	Ribosome, cytoplasmic; 40S ribosomal subunit, cytoplasmic;	J	KOG0004	Ubiquitin/40S ribosomal protein S27a fusion
P62979	107	0.706764	Down	0.0276915	K	Ubiquitin-40S ribosomal protein S27a	RPS27A	1	2.33e-07	129.88	YYK(1)VDENGK	3	0.68616	extracellular	single organism signaling; protein alpha-1,2-demannosylation; posttranscriptional regulation of gene expression; negative regulation of ERBB signaling pathway; positive regulation of ubiquitin-protein transferase activity; regulation of cell cycle process; cellular metabolic process; cellular polysaccharide metabolic process; signal transduction involved in mitotic G1 DNA damage checkpoint; regul…	membrane; outer membrane; extracellular region part; organelle membrane; small ribosomal subunit; cytoplasm; cytoplasmic vesicle part; macromolecular complex; cell; organelle part; non-membrane-bounded organelle; extracellular exosome; nucleoplasm; myelin sheath; intracellular; endoplasmic reticulum quality control compartment; membrane-bounded organelle; organelle lumen; cytosolic ribosome; endo…	organic cyclic compound binding; heterocyclic compound binding; RNA binding; binding; ion binding; nucleic acid binding; metal ion binding; cation binding; protein binding; structural molecule activity; structural constituent of ribosome;	K02977	RP-S27Ae; small subunit ribosomal protein S27Ae	hsa03010 Ribosome - Homo sapiens (human);	IPR002906; IPR011332; IPR029071; IPR000626;	Ribosomal protein S27a; Zinc-binding ribosomal protein; Ubiquitin-related domain; Ubiquitin domain;	Ribosome, cytoplasmic; 40S ribosomal subunit, cytoplasmic;	J	KOG0004	Ubiquitin/40S ribosomal protein S27a fusion
P63220	74	0.660009	Down	0.000202565	K	40S ribosomal protein S21	RPS21	1	0.00383	83.204	LAK(1)ADGIVSK	3	-0.18322	cytoplasm	cellular component biogenesis; ribonucleoprotein complex biogenesis; establishment of protein localization to organelle; peptide metabolic process; endonucleolytic cleavage to generate mature 3'-end of SSU-rRNA from (SSU-rRNA, 5.8S rRNA, LSU-rRNA); biosynthetic process; maturation of 5.8S rRNA; multi-organism cellular process; endonucleolytic cleavage of tricistronic rRNA transcript (SSU-rRNA, 5.…	small ribosomal subunit; cytoplasm; macromolecular complex; intracellular part; cell; organelle part; non-membrane-bounded organelle; membrane-enclosed lumen; nucleoplasm; intracellular organelle lumen; ribosomal subunit; intracellular; cell part; cytosolic part; membrane-bounded organelle; organelle lumen; cytosolic ribosome; intracellular organelle; ribosome; intracellular non-membrane-bounded …	organic cyclic compound binding; heterocyclic compound binding; RNA binding; protein N-terminus binding; binding; nucleic acid binding; protein binding; structural molecule activity; structural constituent of ribosome;	K02971	RP-S21e; small subunit ribosomal protein S21e	hsa03010 Ribosome - Homo sapiens (human);			Ribosome, cytoplasmic; 40S ribosomal subunit, cytoplasmic;	J	KOG3486	40S ribosomal protein S21
P78344	92	0.633235	Down	0.000277527	K	Eukaryotic translation initiation factor 4 gamma 2	EIF4G2	1	0.0157	73.841	LTPEK(1)FDK	3	1.7846	cytoplasm	peptide metabolic process; posttranscriptional regulation of gene expression; single-organism process; biosynthetic process; cellular metabolic process; positive regulation of growth; regulation of cell growth; metabolic process; translational initiation; protein metabolic process; macromolecule metabolic process; translation; regulation of cell cycle; regulation of gene expression; regulation of…	membrane; cell junction; cytoplasm; anchoring junction; macromolecular complex; intracellular part; cell-cell adherens junction; cell; cytosol; cell-cell junction; intracellular; cell part; adherens junction; protein complex; cytoplasmic part; eukaryotic translation initiation factor 4F complex;	organic cyclic compound binding; heterocyclic compound binding; cell adhesion molecule binding; translation factor activity, RNA binding; RNA binding; binding; cadherin binding; nucleic acid binding; translation initiation factor activity; protein binding;	K03260	EIF4G; translation initiation factor 4G	hsa03013 RNA transport - Homo sapiens (human); hsa05416 Viral myocarditis - Homo sapiens (human);	IPR003307; IPR003891; IPR016024; IPR003890; IPR016021;	W2 domain; Initiation factor eIF-4 gamma, MA3; Armadillo-type fold; MIF4G-like, type 3; MIF4G-like domain;	MNK1-eIF4F complex;	J	KOG0401	Translation initiation factor 4F, ribosome/mRNA-bridging subunit (eIF-4G)
P78347	477	0.717525	Down	0.000882348	K	General transcription factor II-I	GTF2I	1	1.22e-33	183.06	K(1)FAEALGSTEAK	2	-0.9715	nucleus	single organism signaling; negative regulation of developmental process; regulation of biological quality; cellular divalent inorganic cation homeostasis; nucleic acid-templated transcription; negative regulation of multicellular organismal process; single-organism process; biosynthetic process; cellular metabolic process; regulation of RNA biosynthetic process; metabolic process; signal transduc…	intracellular organelle; membrane; cell projection; intracellular organelle part; cytoplasm; neuronal cell body; nuclear lumen; intracellular part; cell; organelle part; membrane-enclosed lumen; intracellular membrane-bounded organelle; organelle; nucleoplasm; somatodendritic compartment; nucleus; intracellular organelle lumen; cell part; intracellular; cell body; membrane-bounded organelle; neur…	organic cyclic compound binding; heterocyclic compound binding; RNA polymerase II transcription factor activity, sequence-specific DNA binding; DNA binding; binding; protein kinase binding; nucleic acid binding transcription factor activity; nucleic acid binding; mitogen-activated protein kinase binding; protein binding; kinase binding; enzyme binding; transcription factor activity, sequence-spec…	K03121	TFII-I; transcription initiation factor TFII-I	hsa03022 Basal transcription factors - Homo sapiens (human); hsa05168 Herpes simplex infection - Homo sapiens (human); hsa04022 cGMP-PKG signaling pathway - Homo sapiens (human);			XFIM complex; anti-BHC110 complex; TNF-alpha/Nf-kappa B signaling complex (RPL6, RPL30, RPS13, CHUK, DDX3X, NFKB2, NFKBIB, REL, IKBKG, NFKB1, MAP3K8, RELB, GLG1, NFKBIA, RELA, TNIP2, GTF2I); Anti-HDAC2 complex;	O	KOG3003	Molecular chaperone of the GrpE family
P78406	108	0.729585	Down	0.00225244	K	mRNA export factor	RAE1	1	1.7e-16	150.69	VFTASCDK(1)TAK	3	-1.1783	cytoplasm,nucleus	RNA transport; nuclear transport; cellular metabolic process; protein transport; multi-organism intracellular transport; metabolic process; multi-organism metabolic process; regulation of localization; nucleobase-containing compound transport; protein metabolic process; macromolecule metabolic process; intracellular transport of virus; interspecies interaction between organisms; protein localizat…	intracellular organelle; nuclear pore; intracellular non-membrane-bounded organelle; nuclear envelope; cytoplasm; intracellular organelle part; organelle envelope; nuclear lumen; endomembrane system; macromolecular complex; nucleolar part; intracellular part; nucleolus; cell; fibrillar center; organelle part; non-membrane-bounded organelle; membrane-enclosed lumen; organelle; intracellular membra…	organic cyclic compound binding; heterocyclic compound binding; RNA binding; cytoskeletal protein binding; microtubule binding; binding; nucleic acid binding; tubulin binding; protein binding;	K14298	RAE1; mRNA export factor	hsa03013 RNA transport - Homo sapiens (human); hsa05164 Influenza A - Homo sapiens (human);	IPR017986; IPR015943;	WD40-repeat-containing domain; WD40/YVTN repeat-like-containing domain;		A	KOG0647	mRNA export protein (contains WD40 repeats)
P82979	17	0.672633	Down	0.00853385	K	SAP domain-containing ribonucleoprotein	SARNP	1	7.2e-24	165.07	LAELK(1)QECLAR	2	-0.4155	nucleus	RNA transport; posttranscriptional regulation of gene expression; nucleic acid-templated transcription; biosynthetic process; nuclear export; nuclear transport; cellular metabolic process; protein transport; establishment of localization; DNA-templated transcription, termination; regulation of RNA biosynthetic process; mRNA-containing ribonucleoprotein complex export from nucleus; metabolic proce…	P-body; cytoplasm; macromolecular complex; intracellular part; nuclear body; cell; organelle part; cytoplasmic ribonucleoprotein granule; non-membrane-bounded organelle; membrane-enclosed lumen; nucleoplasm; intracellular organelle lumen; nuclear speck; cell part; intracellular; membrane-bounded organelle; nucleoplasm part; organelle lumen; intracellular organelle; intracellular non-membrane-boun…	organic cyclic compound binding; heterocyclic compound binding; DNA binding; RNA binding; protein binding; binding; nucleic acid binding;	K18732			IPR003034;	SAP domain;		O	KOG0720	Molecular chaperone (DnaJ superfamily)
P84022	36	0.764048	Down	0.019871	K	Mothers against decapentaplegic homolog 3	SMAD3	1	0.00535	99.442	AVK(1)SLVK	2	-0.17774	cytoplasm,nucleus	single organism signaling; embryonic foregut morphogenesis; gland development; posttranscriptional regulation of gene expression; cellular metabolic process; response to biotic stimulus; regulation of cell growth; endoderm development; T cell activation; positive regulation of focal adhesion assembly; metal ion homeostasis; regulation of system process; regulation of cytoskeleton organization; em…	membrane; organelle membrane; cell periphery; cytoplasm; macromolecular complex; intracellular part; cell; organelle part; chromosomal part; non-membrane-bounded organelle; SMAD protein complex; membrane-enclosed lumen; nuclear membrane; nucleoplasm; intracellular organelle lumen; nuclear chromosome part; intracellular; cell part; chromosome; nuclear chromatin; organelle inner membrane; membrane-…	RNA polymerase II transcription factor activity, sequence-specific DNA binding; chromatin DNA binding; ubiquitin protein ligase binding; receptor binding; transforming growth factor beta receptor binding; double-stranded DNA binding; protein dimerization activity; protein kinase binding; co-SMAD binding; protein binding; chromatin binding; enhancer binding; core promoter proximal region sequence-…	K04500	SMAD2_3; mothers against decapentaplegic homolog 2/3	hsa05142 Chagas disease (American trypanosomiasis) - Homo sapiens (human); hsa05220 Chronic myeloid leukemia - Homo sapiens (human); hsa04350 TGF-beta signaling pathway - Homo sapiens (human); hsa05166 HTLV-I infection - Homo sapiens (human); hsa05205 Proteoglycans in cancer - Homo sapiens (human); hsa04144 Endocytosis - Homo sapiens (human); hsa05200 Pathways in cancer - Homo sapiens (human); hs…	IPR017855; IPR013019; IPR008984; IPR003619; IPR001132;	SMAD domain-like; MAD homology, MH1; SMAD/FHA domain; MAD homology 1, Dwarfin-type; SMAD domain, Dwarfin-type;	SMAD3-SMAD4-cJun-cFos complex; SKI-SMAD3-SMAD4 pentameric complex; PIAS3-SMAD3-P300 complex; SMAD3-SMAD4-FOXO4 complex; Axin-SMAD3 complex; PML-SMAD2/3-SARA complex; SMAD4-SMAD2-SMAD3 complex; SMAD3-SMAD4-FOXO1 complex; Ubiquitin E3 ligase (SMAD3, BTRC, CUL1, SKP1A, RBX1); BRCA1-SMAD3 complex; SMURF2-SMAD3 complex, TGF(beta)-dependent; SMAD3-SKI-NCOR complex; RSmad complex; SMAD3-SMAD4-cSKI, TGF(…	TK	KOG3701	TGFbeta receptor signaling protein SMAD and related proteins
P84243	123	0.699858	Down	0.000209456	K	Histone H3.3	H3F3A	1	4.05e-06	111.52	VTIMPK(1)DIQLAR	3	-2.2255	nucleus	cellular component biogenesis; osteoblast differentiation; blood coagulation; regulation of biological quality; reproductive process; brain development; embryo implantation; male gonad development; cellular metabolic process; positive regulation of growth; regulation of cell growth; negative regulation of chromosome condensation; metabolic process; DNA replication-independent nucleosome organizat…	Barr body; extracellular region part; nuclear chromosome, telomeric region; chromosome, telomeric region; vesicle; sex chromosome; macromolecular complex; intracellular part; cell; organelle part; chromosomal part; non-membrane-bounded organelle; extracellular exosome; membrane-enclosed lumen; nucleoplasm; intracellular organelle lumen; nuclear chromosome part; cell part; intracellular; chromosom…	histone binding; DNA binding; chromatin DNA binding; protein heterodimerization activity; enhancer sequence-specific DNA binding; transcription regulatory region sequence-specific DNA binding; double-stranded DNA binding; macromolecular complex binding; protein dimerization activity; sequence-specific double-stranded DNA binding; RNA polymerase II regulatory region DNA binding; RNA polymerase II …	K11253	H3; histone H3	hsa05322 Systemic lupus erythematosus - Homo sapiens (human); hsa05034 Alcoholism - Homo sapiens (human); hsa05202 Transcriptional misregulation in cancer - Homo sapiens (human);	IPR009072; IPR007125;	Histone-fold; Histone H2A/H2B/H3;	MASH1 promoter-coactivator complex; Histone H3.3 complex; TLE-Histone H3 complex;	B	KOG1745	Histones H3 and H4
P84243	57	0.750012	Down	0.00364031	K	Histone H3.3	H3F3A	1	3.68e-17	159.99	YQK(1)STELLIR	2	0.50254	nucleus	cellular component biogenesis; osteoblast differentiation; blood coagulation; regulation of biological quality; reproductive process; brain development; embryo implantation; male gonad development; cellular metabolic process; positive regulation of growth; regulation of cell growth; negative regulation of chromosome condensation; metabolic process; DNA replication-independent nucleosome organizat…	Barr body; extracellular region part; nuclear chromosome, telomeric region; chromosome, telomeric region; vesicle; sex chromosome; macromolecular complex; intracellular part; cell; organelle part; chromosomal part; non-membrane-bounded organelle; extracellular exosome; membrane-enclosed lumen; nucleoplasm; intracellular organelle lumen; nuclear chromosome part; cell part; intracellular; chromosom…	histone binding; DNA binding; chromatin DNA binding; protein heterodimerization activity; enhancer sequence-specific DNA binding; transcription regulatory region sequence-specific DNA binding; double-stranded DNA binding; macromolecular complex binding; protein dimerization activity; sequence-specific double-stranded DNA binding; RNA polymerase II regulatory region DNA binding; RNA polymerase II …	K11253	H3; histone H3	hsa05322 Systemic lupus erythematosus - Homo sapiens (human); hsa05034 Alcoholism - Homo sapiens (human); hsa05202 Transcriptional misregulation in cancer - Homo sapiens (human);	IPR009072; IPR007125;	Histone-fold; Histone H2A/H2B/H3;	MASH1 promoter-coactivator complex; Histone H3.3 complex; TLE-Histone H3 complex;	B	KOG1745	Histones H3 and H4
P84243	37	0.719424	Down	0.00150928	K	Histone H3.3	H3F3A	1	1.56e-13	136.34	K(1)SAPSTGGVK(1)K	2	0.52846	nucleus	cellular component biogenesis; osteoblast differentiation; blood coagulation; regulation of biological quality; reproductive process; brain development; embryo implantation; male gonad development; cellular metabolic process; positive regulation of growth; regulation of cell growth; negative regulation of chromosome condensation; metabolic process; DNA replication-independent nucleosome organizat…	Barr body; extracellular region part; nuclear chromosome, telomeric region; chromosome, telomeric region; vesicle; sex chromosome; macromolecular complex; intracellular part; cell; organelle part; chromosomal part; non-membrane-bounded organelle; extracellular exosome; membrane-enclosed lumen; nucleoplasm; intracellular organelle lumen; nuclear chromosome part; cell part; intracellular; chromosom…	histone binding; DNA binding; chromatin DNA binding; protein heterodimerization activity; enhancer sequence-specific DNA binding; transcription regulatory region sequence-specific DNA binding; double-stranded DNA binding; macromolecular complex binding; protein dimerization activity; sequence-specific double-stranded DNA binding; RNA polymerase II regulatory region DNA binding; RNA polymerase II …	K11253	H3; histone H3	hsa05322 Systemic lupus erythematosus - Homo sapiens (human); hsa05034 Alcoholism - Homo sapiens (human); hsa05202 Transcriptional misregulation in cancer - Homo sapiens (human);	IPR009072; IPR007125;	Histone-fold; Histone H2A/H2B/H3;	MASH1 promoter-coactivator complex; Histone H3.3 complex; TLE-Histone H3 complex;	B	KOG1745	Histones H3 and H4
Q00341	560	0.705103	Down	0.000175962	K	Vigilin	HDLBP	1	0.0281	68.626	GPK(1)NEVEK	2	-0.17917	cytoplasm	cholesterol metabolic process; lipid transport; organic hydroxy compound metabolic process; secondary alcohol metabolic process; alcohol metabolic process; small molecule metabolic process; steroid metabolic process; organic cyclic compound metabolic process; single-organism process; organic substance transport; lipid localization; primary metabolic process; sterol metabolic process; lipoprotein …	intracellular organelle; membrane; extracellular region part; extracellular space; cell periphery; plasma lipoprotein particle; cytoplasm; macromolecular complex; intracellular part; high-density lipoprotein particle; cytosol; cell; extracellular region; plasma membrane; organelle; intracellular membrane-bounded organelle; nucleus; protein-lipid complex; intracellular; cell part; lipoprotein part…	organic cyclic compound binding; heterocyclic compound binding; cell adhesion molecule binding; RNA binding; binding; cadherin binding; nucleic acid binding; lipid binding; protein binding;				IPR004087; IPR004088;	K Homology domain; K Homology domain, type 1;	DHX9-ADAR-vigilin-DNA-PK-Ku antigen complex; Vigilin-DNA-PK-Ku antigen complex;	I	KOG2208	Vigilin
Q00577	279	0.738924	Down	0.0156713	K	Transcriptional activator protein Pur-alpha	PURA	1	0.00823	73.975	YSEEMK(1)K	2	0.17106	cytoplasm	DNA unwinding involved in DNA replication; nucleic acid-templated transcription; posttranscriptional regulation of gene expression; cellular developmental process; DNA geometric change; single-organism process; biosynthetic process; negative regulation of RNA metabolic process; cellular metabolic process; regulation of RNA biosynthetic process; metabolic process; negative regulation of macromolec…	dendrite; nuclear chromosome, telomeric region; chromosome, telomeric region; nuclear replisome; cytoplasm; neuronal cell body; macromolecular complex; intracellular part; cell; organelle part; chromosomal part; non-membrane-bounded organelle; membrane-enclosed lumen; intracellular organelle lumen; nuclear chromosome part; intracellular; cell part; chromosome; replisome; neuron projection; membra…	double-stranded telomeric DNA binding; RNA polymerase II transcription factor activity, sequence-specific DNA binding; RNA binding; DNA binding; translation regulator activity, nucleic acid binding; transcription factor activity, RNA polymerase II distal enhancer sequence-specific binding; double-stranded DNA binding; sequence-specific double-stranded DNA binding; single-stranded DNA binding; tra…							K	KOG3074	Transcriptional regulator of the PUR family, single-stranded-DNA-binding
Q00610	1209	0.747129	Down	0.000787553	K	Clathrin heavy chain 1	CLTC	1	5.02e-07	125.53	CYDEK(1)MYDAAK	3	-0.47019	cytoplasm	single organism signaling; osteoblast differentiation; regulation of polysaccharide biosynthetic process; cell surface receptor signaling pathway; autophagy; regulation of cell cycle process; cellular metabolic process; protein transport; negative regulation of hyaluronan biosynthetic process; transition metal ion transport; regulation of plasma membrane organization; metabolic process; regulatio…	membrane; extracellular region part; mitotic spindle microtubule; clathrin-coated endocytic vesicle; organelle membrane; cytoplasm; cytoplasmic vesicle part; macromolecular complex; trans-Golgi network membrane; endolysosome; cell; supramolecular complex; organelle part; non-membrane-bounded organelle; lysosomal membrane; extracellular exosome; focal adhesion; clathrin-coated vesicle; intracellul…	organic cyclic compound binding; heterocyclic compound binding; RNA binding; clathrin binding; double-stranded RNA binding; binding; nucleic acid binding; protein kinase binding; protein binding; kinase binding; structural molecule activity; enzyme binding; clathrin light chain binding;	K04646	CLTC; clathrin heavy chain	hsa04142 Lysosome - Homo sapiens (human); hsa05100 Bacterial invasion of epithelial cells - Homo sapiens (human); hsa05016 Huntington's disease - Homo sapiens (human); hsa04144 Endocytosis - Homo sapiens (human); hsa04961 Endocrine and other factor-regulated calcium reabsorption - Homo sapiens (human); hsa04721 Synaptic vesicle cycle - Homo sapiens (human);	IPR016025; IPR015348; IPR011990; IPR016024; IPR001473;	Clathrin, heavy chain, linker/propeller domain; Clathrin, heavy chain, linker, core motif; Tetratricopeptide-like helical domain; Armadillo-type fold; Clathrin, heavy chain, propeller, N-terminal;	Profilin 1 complex;	U	KOG0985	Vesicle coat protein clathrin, heavy chain
Q00978	90	0.678164	Down	0.000309225	K	Interferon regulatory factor 9	IRF9	1	8.63e-23	167.11	CALNK(1)SSEFK	2	-1.1598	nucleus	single organism signaling; cell surface receptor signaling pathway; nucleic acid-templated transcription; defense response to other organism; cellular response to interferon-gamma; single-organism process; biosynthetic process; multi-organism cellular process; cellular metabolic process; cellular response to cytokine stimulus; response to biotic stimulus; interferon-gamma-mediated signaling pathw…	intracellular organelle; intracellular organelle part; cytoplasm; nuclear lumen; intracellular part; cell; cytosol; organelle part; intracellular membrane-bounded organelle; organelle; membrane-enclosed lumen; nucleoplasm; nucleus; intracellular organelle lumen; intracellular; cell part; membrane-bounded organelle; organelle lumen; cytoplasmic part; nuclear part;	regulatory region DNA binding; organic cyclic compound binding; heterocyclic compound binding; DNA binding; regulatory region nucleic acid binding; transcription regulatory region DNA binding; binding; nucleic acid binding transcription factor activity; nucleic acid binding; protein binding; transcription factor activity, sequence-specific DNA binding; core promoter binding;	K04693	IRF9; interferon regulatory factor 9	hsa05162 Measles - Homo sapiens (human); hsa04380 Osteoclast differentiation - Homo sapiens (human); hsa05168 Herpes simplex infection - Homo sapiens (human); hsa05160 Hepatitis C - Homo sapiens (human); hsa04630 Jak-STAT signaling pathway - Homo sapiens (human); hsa04621 NOD-like receptor signaling pathway - Homo sapiens (human); hsa05164 Influenza A - Homo sapiens (human); hsa05203 Viral carcin…	IPR011991; IPR017855; IPR001346; IPR008984; IPR019471;	Winged helix-turn-helix DNA-binding domain; SMAD domain-like; Interferon regulatory factor DNA-binding domain; SMAD/FHA domain; Interferon regulatory factor-3;	Interferon-stimulated gene factor 3 transcription complex ISGF3;
Q01469	40	0.765151	Down	0.0256934	K	"Fatty acid-binding protein, epidermal"	FABP5	1	1.02e-05	82.349	MGAMAK(1)PDCIITCDGK	3	-1.1551	extracellular	phosphatidylcholine metabolic process; leukocyte activation; glycerolipid metabolic process; phospholipid biosynthetic process; single-organism process; biosynthetic process; cellular lipid metabolic process; cellular metabolic process; phosphate-containing compound metabolic process; lipid biosynthetic process; establishment of localization; response to wounding; glucose metabolic process; neutr…	membrane; secretory granule lumen; extracellular region part; organelle membrane; cytoplasmic vesicle; cell periphery; vesicle; cytoplasm; cytoplasmic vesicle part; intracellular part; azurophil granule lumen; cell; organelle part; vacuolar lumen; extracellular exosome; membrane-enclosed lumen; nucleoplasm; vesicle lumen; intracellular organelle lumen; intracellular; cell part; whole membrane; ly…	carboxylic acid binding; binding; ion binding; lipid binding; organic acid binding; protein binding; anion binding; monocarboxylic acid binding; fatty acid binding; transporter activity; small molecule binding;	K08754	FABP5; fatty acid-binding protein 5, epidermal	hsa03320 PPAR signaling pathway - Homo sapiens (human);	IPR000463; IPR012674; IPR000566; IPR011038;	Cytosolic fatty-acid binding; Calycin; Lipocalin/cytosolic fatty-acid binding domain; Calycin-like;		I	KOG4015	Fatty acid-binding protein FABP
Q01469	55	0.65895	Down	0.00157723	K	"Fatty acid-binding protein, epidermal"	FABP5	1	2.39e-33	186.13	NLTIK(1)TESTLK	3	2.1478	extracellular	phosphatidylcholine metabolic process; leukocyte activation; glycerolipid metabolic process; phospholipid biosynthetic process; single-organism process; biosynthetic process; cellular lipid metabolic process; cellular metabolic process; phosphate-containing compound metabolic process; lipid biosynthetic process; establishment of localization; response to wounding; glucose metabolic process; neutr…	membrane; secretory granule lumen; extracellular region part; organelle membrane; cytoplasmic vesicle; cell periphery; vesicle; cytoplasm; cytoplasmic vesicle part; intracellular part; azurophil granule lumen; cell; organelle part; vacuolar lumen; extracellular exosome; membrane-enclosed lumen; nucleoplasm; vesicle lumen; intracellular organelle lumen; intracellular; cell part; whole membrane; ly…	carboxylic acid binding; binding; ion binding; lipid binding; organic acid binding; protein binding; anion binding; monocarboxylic acid binding; fatty acid binding; transporter activity; small molecule binding;	K08754	FABP5; fatty acid-binding protein 5, epidermal	hsa03320 PPAR signaling pathway - Homo sapiens (human);	IPR000463; IPR012674; IPR000566; IPR011038;	Cytosolic fatty-acid binding; Calycin; Lipocalin/cytosolic fatty-acid binding domain; Calycin-like;		I	KOG4015	Fatty acid-binding protein FABP
Q01484	28	0.640566	Down	0.00235621	K	Ankyrin-2	ANK2	1	0.00962	64.121	K(1)SDSNASFLR	2	0.68305	cytoplasm,nucleus	cellular component biogenesis; single organism signaling; regulation of biological quality; regulation of atrial cardiac muscle cell action potential; ensheathment of neurons; establishment of protein localization to plasma membrane; cellular component morphogenesis; positive regulation of calcium ion transmembrane transport; protein transport; cardiac conduction; heart development; regulation of…	basolateral plasma membrane; membrane; apical plasma membrane; membrane microdomain; cell periphery; cell junction; cell-cell contact zone; myofibril; cytoplasm; supramolecular fiber; intracellular part; Z disc; supramolecular complex; cell; cell-cell junction; I band; organelle part; intercalated disc; non-membrane-bounded organelle; cytoskeleton; T-tubule; plasma membrane region; intracellular;…	protein binding, bridging; cytoskeletal protein binding; structural constituent of cytoskeleton; ATPase binding; binding; protein kinase binding; ion channel binding; binding, bridging; protein binding; kinase binding; structural molecule activity; enzyme binding; spectrin binding;	K10380	ANK; ankyrin	hsa05205 Proteoglycans in cancer - Homo sapiens (human);	IPR000488; IPR000906; IPR020683; IPR011029;	Death domain; ZU5 domain; Ankyrin repeat-containing domain; Death-like domain;		M	KOG4177	Ankyrin
Q02880	208	0.724216	Down	0.0023639	K	DNA topoisomerase 2-beta	TOP2B	1	0.00283	104.2	EYK(1)HSFK	3	1.4875	nucleus	localization of cell; reproductive process; brain development; cellular developmental process; neuron development; cellular component morphogenesis; neurogenesis; single-organism process; reciprocal meiotic recombination; cellular metabolic process; DNA topological change; negative regulation of mitotic cell cycle; sister chromatid segregation; resolution of meiotic recombination intermediates; m…	intracellular organelle; intracellular organelle part; cytoplasm; nuclear lumen; intracellular part; cell; cytosol; organelle part; intracellular membrane-bounded organelle; organelle; membrane-enclosed lumen; nucleoplasm; nucleus; intracellular organelle lumen; intracellular; cell part; membrane-bounded organelle; organelle lumen; cytoplasmic part; nuclear part;	nucleoside phosphate binding; protein kinase binding; protein dimerization activity; hydrolase activity, acting on acid anhydrides; hydrolase activity; protein binding; chromatin binding; ATPase activity; heterocyclic compound binding; organic cyclic compound binding; pyrophosphatase activity; DNA topoisomerase II activity; histone deacetylase binding; DNA topoisomerase type II (ATP-hydrolyzing) …	K03164	TOP2; DNA topoisomerase II [EC:5.99.1.3]	hsa01524 Platinum drug resistance - Homo sapiens (human);	IPR002205; IPR013758; IPR031660; IPR012542; IPR013506; IPR003594; IPR034157; IPR013757; IPR013759; IPR020568; IPR006171; IPR014721; IPR024946; IPR013760;	DNA topoisomerase, type IIA, subunit A/C-terminal; DNA topoisomerase, type IIA, subunit A/ C-terminal, alpha-beta; C-terminal associated domain of TOPRIM; DTHCT; DNA topoisomerase, type IIA, subunit B, domain 2; Histidine kinase-like ATPase, C-terminal domain; DNA topoisomerase 2, TOPRIM domain; Type IIA DNA topoisomerase subunit A, alpha-helical domain; DNA topoisomerase, type IIA, central domai…	TLE1 corepressor complex (MASH1 promoter-corepressor complex); DNA synthesome complex (17 subunits); WINAC complex; DNA synthesome complex (13 subunits);	B	KOG0355	DNA topoisomerase type II
Q03013	83	0.498639	Down	0.000169616	K	Glutathione S-transferase Mu 4	GSTM4	1	3.06e-26	168.1	K(1)HNLCGETEEEKIR	3	-0.57542	cytoplasm	cellular response to xenobiotic stimulus; peptide metabolic process; single-organism process; biosynthetic process; organonitrogen compound biosynthetic process; response to stimulus; cellular metabolic process; sulfur compound biosynthetic process; organic substance metabolic process; glutathione derivative metabolic process; metabolic process; cellular modified amino acid metabolic process; res…	cell part; intracellular; cytoplasm; intracellular part; cell; cytosol; cytoplasmic part;	ion binding; protein dimerization activity; protein binding; amide binding; glutathione binding; oligopeptide binding; sulfur compound binding; glutathione transferase activity; identical protein binding; modified amino acid binding; catalytic activity; peptide binding; binding; protein homodimerization activity; transferase activity, transferring alkyl or aryl (other than methyl) groups; anion b…	K00799	GST; glutathione S-transferase [EC:2.5.1.18]	hsa01524 Platinum drug resistance - Homo sapiens (human); hsa00480 Glutathione metabolism - Homo sapiens (human); hsa05200 Pathways in cancer - Homo sapiens (human); hsa05204 Chemical carcinogenesis - Homo sapiens (human); hsa00980 Metabolism of xenobiotics by cytochrome P450 - Homo sapiens (human); hsa05418 Fluid shear stress and atherosclerosis - Homo sapiens (human); hsa00982 Drug metabolism -…	IPR004046; IPR010987; IPR004045; IPR012336;	Glutathione S-transferase, C-terminal; Glutathione S-transferase, C-terminal-like; Glutathione S-transferase, N-terminal; Thioredoxin-like fold;		O	KOG1695	Glutathione S-transferase
Q05682	640	0.702252	Down	0.00020552	K	Caldesmon	CALD1	1	2.46e-16	150.06	CFTPK(1)GSSLK	2	-0.61388	nucleus	muscle system process; muscle contraction; system process; single-organism cellular process; single-organism process; movement of cell or subcellular component; cellular process; multicellular organismal process;	membrane; cell cortex; cell periphery; myofibril; cytoplasmic region; cytoplasm; cortical cytoskeleton; cortical actin cytoskeleton; supramolecular fiber; intracellular part; cell; supramolecular complex; organelle part; non-membrane-bounded organelle; cytoskeleton; cell part; intracellular; contractile fiber; membrane-bounded organelle; actin cap; intracellular organelle; intracellular non-membr…	cell adhesion molecule binding; cytoskeletal protein binding; binding; cadherin binding; actin binding; protein binding; tropomyosin binding; myosin binding; calmodulin binding;	K12327	CALD1; caldesmon	hsa04270 Vascular smooth muscle contraction - Homo sapiens (human);
Q05682	632	0.717356	Down	0.0017919	K	Caldesmon	CALD1	0.974636	1.61e-10	121.99	MPEDGLSDDK(0.025)K(0.975)PFK	3	-1.4155	nucleus	muscle system process; muscle contraction; system process; single-organism cellular process; single-organism process; movement of cell or subcellular component; cellular process; multicellular organismal process;	membrane; cell cortex; cell periphery; myofibril; cytoplasmic region; cytoplasm; cortical cytoskeleton; cortical actin cytoskeleton; supramolecular fiber; intracellular part; cell; supramolecular complex; organelle part; non-membrane-bounded organelle; cytoskeleton; cell part; intracellular; contractile fiber; membrane-bounded organelle; actin cap; intracellular organelle; intracellular non-membr…	cell adhesion molecule binding; cytoskeletal protein binding; binding; cadherin binding; actin binding; protein binding; tropomyosin binding; myosin binding; calmodulin binding;	K12327	CALD1; caldesmon	hsa04270 Vascular smooth muscle contraction - Homo sapiens (human);
Q07866	384	0.666996	Down	0.00272557	K	Kinesin light chain 1	KLC1	1	9.04e-05	111.12	TK(1)NNLASCYLK	2	1.1333	cytoplasm	intracellular transport; cellular component organization; protein localization to synapse; Golgi vesicle transport; single-organism process; organelle disassembly; multi-organism cellular process; stress granule disassembly; protein transport; establishment of localization; establishment of localization in cell; ribonucleoprotein complex subunit organization; viral process; intracellular protein …	membrane; microtubule; cytoplasmic vesicle; cytoplasm; vesicle; neuronal cell body; macromolecular complex; growth cone; intracellular part; supramolecular fiber; supramolecular complex; cell; organelle part; non-membrane-bounded organelle; cytoskeleton; microtubule cytoskeleton; intracellular; cell part; neuron projection; membrane-bounded organelle; neuron part; intracellular organelle; intrace…	cytoskeletal protein binding; motor activity; pyrophosphatase activity; catalytic activity; binding; tubulin binding; hydrolase activity, acting on acid anhydrides; protein binding; hydrolase activity; microtubule motor activity; hydrolase activity, acting on acid anhydrides, in phosphorus-containing anhydrides; nucleoside-triphosphatase activity;	K10407	KLC; kinesin light chain	hsa05132 Salmonella infection - Homo sapiens (human);	IPR011990; IPR013026;	Tetratricopeptide-like helical domain; Tetratricopeptide repeat-containing domain;		Z	KOG1840	Kinesin light chain
Q08J23	95	0.699946	Down	0.0348433	K	tRNA (cytosine(34)-C(5))-methyltransferase	NSUN2	1	0.00138	83.948	EILHCLK(1)NK	3	-0.23001	nucleus	developmental maturation; reproductive process; cellular developmental process; mitotic nuclear division; single-organism process; RNA modification; cellular metabolic process; methylation; metabolic process; molting cycle process; spermatid development; single organism reproductive process; cell cycle checkpoint; epidermis development; macromolecule metabolic process; regulation of cell cycle; d…	cytoplasm; macromolecular complex; intracellular part; cell; cytoplasmic ribonucleoprotein granule; organelle part; non-membrane-bounded organelle; cytoskeleton; membrane-enclosed lumen; nucleoplasm; intracellular organelle lumen; microtubule cytoskeleton; intracellular; cell part; membrane-bounded organelle; organelle lumen; intracellular organelle; intracellular non-membrane-bounded organelle; …	S-adenosylmethionine-dependent methyltransferase activity; RNA binding; methyltransferase activity; tRNA (cytosine) methyltransferase activity; transferase activity, transferring one-carbon groups; heterocyclic compound binding; organic cyclic compound binding; tRNA (cytosine-5-)-methyltransferase activity; RNA methyltransferase activity; catalytic activity; tRNA binding; binding; nucleic acid bi…	K15335			IPR001678; IPR029063;	SAM-dependent methyltransferase RsmB/NOP2-type; S-adenosyl-L-methionine-dependent methyltransferase;		J	KOG2198	tRNA cytosine-5-methylases and related enzymes of the NOL1/NOP2/sun superfamily
Q09666	805	0.700462	Down	0.0042083	K	Neuroblast differentiation-associated protein AHNAK	AHNAK	1	0.00264	77.058	LK(1)GPK(1)FK	2	0.069457	nucleus	regulation of cellular process; cellular component biogenesis; cellular component organization; regulation of macromolecule metabolic process; regulation of nucleobase-containing compound metabolic process; protein oligomerization; cellular component assembly; regulation of calcium ion transmembrane transporter activity; regulation of localization; macromolecular complex assembly; regulation of c…	membrane; extracellular region part; organelle membrane; cell periphery; cell-cell contact zone; cell junction; myofibril; cytoplasm; vesicle; supramolecular fiber; intracellular part; supramolecular complex; cell-cell junction; cell; organelle part; non-membrane-bounded organelle; T-tubule; lysosomal membrane; extracellular exosome; cytoskeleton; focal adhesion; membrane part; intracellular; cel…	organic cyclic compound binding; heterocyclic compound binding; cell adhesion molecule binding; RNA binding; binding; cadherin binding; nucleic acid binding; S100 protein binding; protein binding; structural molecule activity; structural molecule activity conferring elasticity;				IPR001478;	PDZ domain;	DNA ligase IV-XRCC4-AHNK complex;
Q09666	802	0.700462	Down	0.0042083	K	Neuroblast differentiation-associated protein AHNAK	AHNAK	1	0.0343	71.501	LK(1)GPK(1)FK	2	0.069457	nucleus	regulation of cellular process; cellular component biogenesis; cellular component organization; regulation of macromolecule metabolic process; regulation of nucleobase-containing compound metabolic process; protein oligomerization; cellular component assembly; regulation of calcium ion transmembrane transporter activity; regulation of localization; macromolecular complex assembly; regulation of c…	membrane; extracellular region part; organelle membrane; cell periphery; cell-cell contact zone; cell junction; myofibril; cytoplasm; vesicle; supramolecular fiber; intracellular part; supramolecular complex; cell-cell junction; cell; organelle part; non-membrane-bounded organelle; T-tubule; lysosomal membrane; extracellular exosome; cytoskeleton; focal adhesion; membrane part; intracellular; cel…	organic cyclic compound binding; heterocyclic compound binding; cell adhesion molecule binding; RNA binding; binding; cadherin binding; nucleic acid binding; S100 protein binding; protein binding; structural molecule activity; structural molecule activity conferring elasticity;				IPR001478;	PDZ domain;	DNA ligase IV-XRCC4-AHNK complex;
Q12797	646	0.645188	Down	5.32e-05	K	Aspartyl/asparaginyl beta-hydroxylase	ASPH	1	7.58e-17	156.81	GAPK(1)TCTLLEK	2	-1.5163	plasma membrane	single organism signaling; positive regulation of calcium-mediated signaling; positive regulation of receptor activity; detection of chemical stimulus; regulation of biological quality; positive regulation of cellular protein metabolic process; positive regulation of biosynthetic process; response to organophosphorus; cellular metabolic process; positive regulation of calcium ion transmembrane tr…	membrane; nuclear outer membrane-endoplasmic reticulum membrane network; endoplasmic reticulum; cell cortex; organelle membrane; cell periphery; cytoplasmic region; junctional sarcoplasmic reticulum membrane; cytoplasm; macromolecular complex; intrinsic component of membrane; intracellular part; sarcoplasmic reticulum lumen; sarcoplasm; cell; organelle part; sarcoplasmic reticulum membrane; membr…	ion binding; oxidoreductase activity, acting on paired donors, with incorporation or reduction of molecular oxygen; protein binding; oxidoreductase activity, acting on paired donors, with incorporation or reduction of molecular oxygen, 2-oxoglutarate as one donor, and incorporation of one atom each of oxygen into both donors; structural constituent of muscle; oxidoreductase activity; electron car…	K00476			IPR007943; IPR007803; IPR027443; IPR011990; IPR013026;	Aspartyl beta-hydroxylase/Triadin domain; Aspartyl/asparaginy/proline hydroxylase; Isopenicillin N synthase-like; Tetratricopeptide-like helical domain; Tetratricopeptide repeat-containing domain;		O	KOG3696	Aspartyl beta-hydroxylase
Q13404	68	0.735297	Down	0.0132682	K	Ubiquitin-conjugating enzyme E2 variant 1	UBE2V1	1	1.74e-07	130.1	IYSLK(1)IECGPK	2	-1.5466	cytoplasm	single organism signaling; positive regulation of cellular protein metabolic process; innate immune response activating cell surface receptor signaling pathway; cell surface receptor signaling pathway; positive regulation of biosynthetic process; nucleotide-binding domain, leucine rich repeat containing receptor signaling pathway; regulation of defense response; cellular metabolic process; regula…	extracellular region part; vesicle; cytoplasm; macromolecular complex; intracellular part; cell; organelle part; membrane-enclosed lumen; UBC13-UEV1A complex; extracellular exosome; nucleoplasm; catalytic complex; intracellular organelle lumen; intracellular; cell part; extracellular vesicle; ubiquitin conjugating enzyme complex; ubiquitin ligase complex; membrane-bounded organelle; organelle lum…	ubiquitin protein ligase activity; ubiquitin-like protein transferase activity; ubiquitin protein ligase binding; catalytic activity; binding; ubiquitin-protein transferase activity; protein binding; ubiquitin-like protein ligase activity; ubiquitin-like protein ligase binding; transferase activity; enzyme binding;	K10704			IPR016135; IPR000608;	Ubiquitin-conjugating enzyme/RWD-like; Ubiquitin-conjugating enzyme E2;	Ubiquitin-protein ligase (UBE2N, UBE2V2/MMS2); UBC13-UEV1a complex; Ubiquitin ligase complex (TRAF6, TAB2, MALT1, UEV1A, BCL10);	O	KOG0896	Ubiquitin-conjugating enzyme E2
Q13423	1071	0.740252	Down	0.00372598	K	"NAD(P) transhydrogenase, mitochondrial"	NNT	1	0.000425	93.345	K(1)TCDALQAK	2	-0.35317	plasma membrane	NADP metabolic process; ion transmembrane transport; pyridine nucleotide metabolic process; cellular aromatic compound metabolic process; nicotinamide nucleotide metabolic process; nucleotide metabolic process; single-organism process; pyridine-containing compound metabolic process; cellular metabolic process; phosphate-containing compound metabolic process; establishment of localization; organic…	intracellular organelle; membrane; mitochondrial part; organelle membrane; intracellular organelle part; organelle envelope; cytoplasm; intrinsic component of membrane; intracellular part; mitochondrial membrane part; cell; integral component of membrane; organelle part; mitochondrion; mitochondrial respiratory chain; mitochondrial envelope; intracellular membrane-bounded organelle; organelle; me…	oxidoreductase activity, acting on NAD(P)H; nucleoside phosphate binding; ion transmembrane transporter activity; substrate-specific transporter activity; NAD(P)+ transhydrogenase (B-specific) activity; monovalent inorganic cation transmembrane transporter activity; nucleotide binding; cofactor binding; hydrogen ion transmembrane transporter activity; NAD(P)+ transhydrogenase activity; NAD(P)+ tr…	K00323	NNT; NAD(P) transhydrogenase [EC:1.6.1.2]	hsa00760 Nicotinate and nicotinamide metabolism - Homo sapiens (human); hsa01100 Metabolic pathways - Homo sapiens (human);	IPR007698; IPR029035; IPR016040; IPR007886; IPR034300; IPR024605;	Alanine dehydrogenase/pyridine nucleotide transhydrogenase, NAD(H)-binding domain; DHS-like NAD/FAD-binding domain; NAD(P)-binding domain; Alanine dehydrogenase/pyridine nucleotide transhydrogenase, N-terminal; NADP transhydrogenase beta-like domain; NAD(P) transhydrogenase, alpha subunit, C-terminal;
Q13616	431	0.700932	Down	0.0145825	K	Cullin-1	CUL1	1	0.000301	103.55	YCDSLLK(1)K	2	-0.969	cytoplasm	single organism signaling; cellular component biogenesis; positive regulation of cellular protein metabolic process; innate immune response activating cell surface receptor signaling pathway; cell surface receptor signaling pathway; positive regulation of ubiquitin-protein transferase activity; regulation of defense response; regulation of cell cycle process; cellular metabolic process; negative …	intracellular organelle; cytoplasm; intracellular organelle part; SCF ubiquitin ligase complex; cullin-RING ubiquitin ligase complex; nuclear lumen; macromolecular complex; intracellular part; transferase complex; cytosol; cell; organelle part; membrane-enclosed lumen; intracellular membrane-bounded organelle; organelle; nucleus; nucleoplasm; catalytic complex; intracellular organelle lumen; intr…	ubiquitin-like protein transferase activity; ubiquitin protein ligase binding; catalytic activity; binding; ubiquitin-protein transferase activity; protein binding; ubiquitin-like protein ligase binding; transferase activity; enzyme binding;	K03347	CUL1; cullin 1	hsa04710 Circadian rhythm - Homo sapiens (human); hsa05168 Herpes simplex infection - Homo sapiens (human); hsa04350 TGF-beta signaling pathway - Homo sapiens (human); hsa04110 Cell cycle - Homo sapiens (human); hsa04340 Hedgehog signaling pathway - Homo sapiens (human); hsa04141 Protein processing in endoplasmic reticulum - Homo sapiens (human); hsa04120 Ubiquitin mediated proteolysis - Homo sap…	IPR011991; IPR019559; IPR016158; IPR001373; IPR016159;	Winged helix-turn-helix DNA-binding domain; Cullin protein, neddylation domain; Cullin homology; Cullin, N-terminal; Cullin repeat-like-containing domain;	Ubiquitin E3 ligase (CSN1, CSN8, HRT1, SKP1, SKP2, CUL1, CUL2, CUL3); URI complex (Unconventional prefoldin RPB5 Interactor); Ubiquitin E3 ligase (FBXO31, SKP1A, CUL1, RBX1); Heterotrimeric SKP1-CUL1-ROC1 complex; Ubiquitin E3 ligase (NIPA, SKP1A, CUL1, RBX1); Ubiquitin E3 ligase (SKP1A, SKP2, CUL1, CKS1B, RBX1); Ubiquitin E3 ligase (CRY1, SKP1A, CUL1, FBXL3); Ubiquitin E3 ligase (CHEK1, CUL1); U…	D	KOG2166	Cullins
Q13617	400	0.656039	Down	0.00913124	K	Cullin-2	CUL2	1	0.0041	77.662	YCDNLLK(1)K	2	-1.6203	cytoplasm	single organism signaling; single-organism process; multi-organism cellular process; cellular metabolic process; negative regulation of cell proliferation; regulation of RNA biosynthetic process; signal transduction; metabolic process; cell communication; apoptotic process; cell cycle phase transition; protein metabolic process; macromolecule metabolic process; interspecies interaction between or…	cytoplasmic ubiquitin ligase complex; intracellular organelle; intracellular non-membrane-bounded organelle; cytoplasm; intracellular organelle part; cullin-RING ubiquitin ligase complex; nuclear lumen; macromolecular complex; Cul2-RING ubiquitin ligase complex; intracellular part; nucleolus; transferase complex; cytosol; cell; organelle part; non-membrane-bounded organelle; membrane-enclosed lum…	ubiquitin protein ligase binding; binding; macromolecular complex binding; protein binding; ubiquitin-like protein ligase binding; enzyme binding; protein complex binding;	K03870	CUL2; cullin 2	hsa05200 Pathways in cancer - Homo sapiens (human); hsa04066 HIF-1 signaling pathway - Homo sapiens (human); hsa04120 Ubiquitin mediated proteolysis - Homo sapiens (human); hsa05211 Renal cell carcinoma - Homo sapiens (human);	IPR011991; IPR019559; IPR016158; IPR001373; IPR016159;	Winged helix-turn-helix DNA-binding domain; Cullin protein, neddylation domain; Cullin homology; Cullin, N-terminal; Cullin repeat-like-containing domain;	Ubiquitin E3 ligase (VHL, TCEB1, TCEB2, CUL2, RBX1); Ubiquitin E3 ligase (CSN1, CSN8, HRT1, SKP1, SKP2, CUL1, CUL2, CUL3); CAND1-CUL2-RBX1 complex; Ubiquitin E3 ligase (VHL, TCEB1, TCEB2, CUL2);	O	KOG2284	E3 ubiquitin ligase, Cullin 2 component
Q13618	459	0.727208	Down	0.00133602	K	Cullin-3	CUL3	1	4.85e-17	157.23	LK(1)TECGCQFTSK	3	0.34307	nucleus	single organism signaling; cellular component biogenesis; gland development; chordate embryonic development; contractile actin filament bundle assembly; cellular metabolic process; regulation of cell cycle process; fibroblast apoptotic process; metabolic process; macromolecular complex assembly; vesicle targeting, to, from or within Golgi; regulation of mitotic cell cycle phase transition; cell c…	membrane; extracellular region part; microtubule; organelle membrane; vesicle; cytoplasm; macromolecular complex; supramolecular fiber; intracellular part; supramolecular complex; cell; organelle part; non-membrane-bounded organelle; cytoskeleton; membrane-enclosed lumen; extracellular exosome; catalytic complex; nucleoplasm; intracellular organelle lumen; microtubule cytoskeleton; intracellular;…	identical protein binding; protein heterodimerization activity; POZ domain binding; ubiquitin protein ligase binding; receptor binding; protein homodimerization activity; binding; protein dimerization activity; protein binding; protein domain specific binding; Notch binding; ubiquitin-like protein ligase binding; enzyme binding; cyclin binding;	K03869	CUL3; cullin 3	hsa04340 Hedgehog signaling pathway - Homo sapiens (human); hsa04120 Ubiquitin mediated proteolysis - Homo sapiens (human);	IPR011991; IPR019559; IPR016158; IPR001373; IPR016159;	Winged helix-turn-helix DNA-binding domain; Cullin protein, neddylation domain; Cullin homology; Cullin, N-terminal; Cullin repeat-like-containing domain;	Ubiquitin E3 ligase (SPOP, DAXX, CUL3); Ubiquitin E3 ligase (CSN1, CSN8, HRT1, SKP1, SKP2, CUL1, CUL2, CUL3); Ubiquitin E3 ligase (BMI1, SPOP, CUL3); CAND1-CUL3-RBX1 complex; Ubiquitin E3 ligase (H2AFY, SPOP, CUL3);	D	KOG2166	Cullins
Q13642	30	0.769092	Down	0.00161547	K	Four and a half LIM domains protein 1	FHL1	1	5.52e-05	88.075	DGHHCCLK(1)CFDK	3	-0.12041	nucleus	regulation of G1/S transition of mitotic cell cycle; regulation of biological quality; negative regulation of cell cycle G1/S phase transition; cellular developmental process; single-organism process; regulation of cell cycle process; regulation of cell growth; negative regulation of mitotic cell cycle; regulation of potassium ion transport; negative regulation of mitotic cell cycle phase transit…	intracellular organelle; membrane; cell junction; cell periphery; cytoplasm; anchoring junction; intracellular part; cell; cytosol; plasma membrane; intracellular membrane-bounded organelle; organelle; nucleus; focal adhesion; intracellular; cell part; adherens junction; cell-substrate junction; membrane-bounded organelle; cell-substrate adherens junction; cytoplasmic part;	transition metal ion binding; binding; ion binding; metal ion binding; cation binding; ion channel binding; protein binding; zinc ion binding;	K14365	FHL1; four and a half LIM domains protein 1	hsa04630 Jak-STAT signaling pathway - Homo sapiens (human);	IPR001781;	Zinc finger, LIM-type;	RBP-Jkappa-RING1-KyoT2 complex;	TZR	KOG1704	FOG: LIM domain
Q13813	1939	0.743216	Down	0.0120927	K	"Spectrin alpha chain, non-erythrocytic 1"	SPTAN1	1	0.000472	78.324	K(1)NNHHEENISSK	4	0.39216	nucleus	single organism signaling; regulation of biological quality; leukocyte activation; cellular component morphogenesis; regulation of actin filament length; cellular metabolic process; response to external stimulus; metabolic process; regulation of cellular component size; positive regulation of molecular function; macromolecule metabolic process; protein metabolic process; regulation of cytoskeleto…	secretory granule lumen; membrane; tertiary granule lumen; extracellular region part; cell cortex; cytoplasmic vesicle; cell periphery; cytoplasmic region; cytoplasm; vesicle; cortical cytoskeleton; cytoplasmic vesicle part; cortical actin cytoskeleton; intracellular part; cell; organelle part; non-membrane-bounded organelle; cytoskeleton; extracellular exosome; membrane-enclosed lumen; vesicle l…	guanyl-nucleotide exchange factor activity; ion binding; protein binding; molecular function regulator; calmodulin binding; cell adhesion molecule binding; cytoskeletal protein binding; structural constituent of cytoskeleton; binding; cadherin binding; actin binding; cation binding; metal ion binding; Ras guanyl-nucleotide exchange factor activity; calcium ion binding; structural molecule activit…	K06114	SPTA; spectrin alpha	hsa04210 Apoptosis - Homo sapiens (human);	IPR014837; IPR013315; IPR001452; IPR011992; IPR002048;	EF-hand, Ca insensitive; Spectrin alpha chain, SH3 domain; SH3 domain; EF-hand domain pair; EF-hand domain;	Emerin-actin-NMI-(alphaII)spectrin complex; Emerin complex 32; Emerin architectural complex; Emerin complex 1;	Z	KOG0040	Ca2+-binding actin-bundling protein (spectrin), alpha chain (EF-Hand protein superfamily)
Q13838	162	0.766568	Down	0.000100606	K	Spliceosome RNA helicase DDX39B	DDX39B	1	0.00592	93.096	KDEEVLK(1)K	2	-0.34091	cytoplasm,nucleus	cellular component biogenesis; RNA transport; ribonucleoprotein complex biogenesis; gland development; positive regulation of cellular protein metabolic process; ribonucleoprotein complex assembly; nucleic acid-templated transcription; posttranscriptional regulation of gene expression; positive regulation of biosynthetic process; positive regulation of muscle hypertrophy; nuclear transport; cellu…	intracellular organelle; intracellular organelle part; cytoplasm; macromolecular complex; nuclear lumen; intracellular part; spliceosomal complex; nuclear body; cell; organelle part; organelle; intracellular membrane-bounded organelle; membrane-enclosed lumen; nucleoplasm; nucleus; intracellular organelle lumen; nuclear speck; intracellular; cell part; nuclear matrix; transcription export complex…	nucleoside phosphate binding; ATP-dependent helicase activity; hydrolase activity, acting on acid anhydrides; hydrolase activity; protein binding; ATPase activity; organic cyclic compound binding; heterocyclic compound binding; pyrophosphatase activity; identical protein binding; ribonucleotide binding; catalytic activity; binding; purine ribonucleoside binding; anion binding; ATP-dependent RNA h…	K12812	UAP56; ATP-dependent RNA helicase UAP56/SUB2 [EC:3.6.4.13]	hsa03040 Spliceosome - Homo sapiens (human); hsa03015 mRNA surveillance pathway - Homo sapiens (human); hsa03013 RNA transport - Homo sapiens (human); hsa05164 Influenza A - Homo sapiens (human);	IPR011545; IPR014014; IPR014001; IPR027417; IPR001650;	DEAD/DEAH box helicase domain; RNA helicase, DEAD-box type, Q motif; Helicase superfamily 1/2, ATP-binding domain; P-loop containing nucleoside triphosphate hydrolase; Helicase, C-terminal;	Exon junction complex; TREX complex; Spliceosome;	A	KOG0329	ATP-dependent RNA helicase
Q14103	255	0.749539	Down	0.000913683	K	Heterogeneous nuclear ribonucleoprotein D0	HNRNPD	1	0.0032	73.632	CEIK(1)VAMSK	3	0.5888	nucleus	regulation of biological quality; gland development; positive regulation of cellular protein metabolic process; positive regulation of telomerase activity; RNA stabilization; nucleic acid-templated transcription; posttranscriptional regulation of gene expression; brain development; positive regulation of biosynthetic process; regulation of telomere maintenance; cellular metabolic process; metabol…	intracellular organelle; extracellular region part; intracellular organelle part; vesicle; cytoplasm; macromolecular complex; nuclear lumen; intracellular part; cytosol; cell; extracellular region; organelle part; membrane-enclosed lumen; intracellular membrane-bounded organelle; organelle; extracellular exosome; nucleus; nucleoplasm; intracellular organelle lumen; intracellular; cell part; extra…	RNA binding; DNA binding; AU-rich element binding; nucleoside phosphate binding; double-stranded DNA binding; mRNA 3'-UTR binding; sequence-specific double-stranded DNA binding; telomeric DNA binding; protein binding; nucleotide binding; chromatin binding; mRNA 3'-UTR AU-rich region binding; sequence-specific DNA binding; heterocyclic compound binding; organic cyclic compound binding; mRNA bindin…	K13044			IPR000504; IPR012677; IPR012956;	RNA recognition motif domain; Nucleotide-binding alpha-beta plait domain; CARG-binding factor, N-terminal;	PIN1-AUF1 complex; PABPC1-HSPA8-HNRPD-EIF4G1 complex; Multiprotein complex (mRNA turnover);	R	KOG0118	FOG: RRM domain
Q14980	379	0.731224	Down	0.0094282	K	Nuclear mitotic apparatus protein 1	NUMA1	1	4.24e-08	130.2	CLEEK(1)NEILQGK	2	-0.51846	mitochondria	reproduction; establishment of mitotic spindle orientation; organelle localization; single-multicellular organism process; nucleus organization; cellular component organization; reproductive process; respiratory tube development; cellular developmental process; mitotic nuclear division; organelle fission; spindle localization; single-organism process; mitotic cell cycle process; establishment of …	membrane; dendrite; mitotic spindle astral microtubule; extracellular region part; cell cortex; microtubule; organelle membrane; cytoplasmic microtubule; cell periphery; vesicle; cytoplasmic region; cytoplasm; neuronal cell body; intracellular part; supramolecular fiber; cell; supramolecular complex; organelle part; non-membrane-bounded organelle; membrane-enclosed lumen; extracellular exosome; c…	tubulin binding; protein binding; cytoskeletal protein binding; structural molecule activity; microtubule binding; binding;	K16808					NuMA-LGN-G-alpha-i-1 complex;
Q15056	80	0.694781	Down	0.00137768	K	Eukaryotic translation initiation factor 4H	EIF4H	0.999992	0.00657	91.549	DKDTDK(1)FK	2	-1.0233	nucleus	cellular component biogenesis; ribonucleoprotein complex biogenesis; peptide metabolic process; ribonucleoprotein complex assembly; reproductive process; posttranscriptional regulation of gene expression; single-organism process; biosynthetic process; multi-organism cellular process; cellular metabolic process; metabolic process; ribonucleoprotein complex subunit organization; cytoplasmic transla…	membrane; cytoplasm; macromolecular complex; intracellular part; cell; cytosol; intracellular; cell part; perinuclear region of cytoplasm; ribonucleoprotein complex; protein complex; intracellular ribonucleoprotein complex; cytoplasmic part; eukaryotic translation initiation factor 4F complex; polysome;	RNA binding; nucleoside phosphate binding; annealing activity; helicase activity; double-stranded RNA binding; macromolecular complex binding; translation initiation factor activity; RNA strand-exchange activity; hydrolase activity, acting on acid anhydrides; protein binding; hydrolase activity; nucleotide binding; nucleoside-triphosphatase activity; single-stranded RNA binding; heterocyclic comp…				IPR034229; IPR000504; IPR012677;	eIF4H, RNA recognition motif; RNA recognition motif domain; Nucleotide-binding alpha-beta plait domain;		R	KOG0118	FOG: RRM domain
Q15149	4576	0.760302	Down	0.00103065	K	Plectin	PLEC	1	0.0031	86.898	YLTCPK(1)TK	2	-0.81358	cytoplasm,nucleus	cellular component biogenesis; cellular component organization; cell junction assembly; cell-substrate junction assembly; cell junction organization; cellular component assembly; hemidesmosome assembly; single-organism cellular process; single-organism process; cellular process; cellular component organization or biogenesis;	membrane; extracellular region part; cluster of actin-based cell projections; brush border; cell periphery; cell junction; myofibril; vesicle; cytoplasm; supramolecular fiber; intracellular part; supramolecular complex; sarcoplasm; cell; organelle part; non-membrane-bounded organelle; cytoskeleton; extracellular exosome; focal adhesion; cell part; intracellular; contractile fiber; adherens juncti…	organic cyclic compound binding; heterocyclic compound binding; cell adhesion molecule binding; RNA binding; cytoskeletal protein binding; binding; cadherin binding; nucleic acid binding; actin binding; protein binding; structural constituent of muscle; ankyrin binding; structural molecule activity;	K10388			IPR001715; IPR005326;	Calponin homology domain; Plectin/S10, N-terminal;		J	KOG3344	40s ribosomal protein s10
Q15149	1401	0.741767	Down	0.014134	K	Plectin	PLEC	1	0.000346	98.407	HGEK(1)VEECQR	3	0.8571	cytoplasm,nucleus	cellular component biogenesis; cellular component organization; cell junction assembly; cell-substrate junction assembly; cell junction organization; cellular component assembly; hemidesmosome assembly; single-organism cellular process; single-organism process; cellular process; cellular component organization or biogenesis;	membrane; extracellular region part; cluster of actin-based cell projections; brush border; cell periphery; cell junction; myofibril; vesicle; cytoplasm; supramolecular fiber; intracellular part; supramolecular complex; sarcoplasm; cell; organelle part; non-membrane-bounded organelle; cytoskeleton; extracellular exosome; focal adhesion; cell part; intracellular; contractile fiber; adherens juncti…	organic cyclic compound binding; heterocyclic compound binding; cell adhesion molecule binding; RNA binding; cytoskeletal protein binding; binding; cadherin binding; nucleic acid binding; actin binding; protein binding; structural constituent of muscle; ankyrin binding; structural molecule activity;	K10388			IPR001715; IPR005326;	Calponin homology domain; Plectin/S10, N-terminal;		J	KOG3344	40s ribosomal protein s10
Q15257	331	0.694971	Down	0.00287566	K	Serine/threonine-protein phosphatase 2A activator	PPP2R4	1	0.000101	103.91	MYK(1)AECLEK	2	-1.8106	cytoplasm	regulation of cell death; positive regulation of cellular protein metabolic process; mitotic nuclear division; single-organism process; negative regulation of phosphatase activity; cellular metabolic process; negative regulation of protein modification process; metabolic process; positive regulation of metabolic process; positive regulation of molecular function; regulation of dephosphorylation; …	membrane; extracellular region part; vesicle; cytoplasm; protein serine/threonine phosphatase complex; macromolecular complex; intrinsic component of membrane; intracellular part; cell; phosphatase complex; organelle part; protein phosphatase type 2A complex; membrane-enclosed lumen; extracellular exosome; nucleoplasm; catalytic complex; intracellular organelle lumen; intracellular; cell part; me…	protein tyrosine phosphatase activator activity; nucleoside phosphate binding; protein phosphatase binding; receptor binding; protein phosphatase activator activity; protein phosphatase regulator activity; protein dimerization activity; protein binding; molecular function regulator; protein phosphatase 2A binding; heterocyclic compound binding; organic cyclic compound binding; identical protein b…	K17605	PPP2R4; serine/threonine-protein phosphatase 2A activator	hsa04931 Insulin resistance - Homo sapiens (human);				DT	KOG2867	Phosphotyrosyl phosphatase activator
Q15424	469	0.68804	Down	0.0213067	K	Scaffold attachment factor B1	SAFB	1	1.64e-07	100.38	CINHLHK(1)TELHGK	5	-0.82038	nucleus	single organism signaling; regulation of biological quality; nucleic acid-templated transcription; positive regulation of biosynthetic process; single-organism process; biosynthetic process; cellular metabolic process; cellular response to steroid hormone stimulus; intracellular estrogen receptor signaling pathway; regulation of RNA biosynthetic process; signal transduction; metabolic process; ce…	membrane-enclosed lumen; organelle; intracellular membrane-bounded organelle; intracellular organelle; nucleoplasm; nucleus; intracellular organelle lumen; cell part; intracellular; intracellular organelle part; nuclear lumen; intracellular part; membrane-bounded organelle; cell; organelle part; organelle lumen; nuclear part;	DNA binding; RNA binding; nucleoside phosphate binding; double-stranded DNA binding; protein binding; chromatin binding; nucleotide binding; sequence-specific DNA binding; core promoter binding; heterocyclic compound binding; organic cyclic compound binding; regulatory region DNA binding; regulatory region nucleic acid binding; binding; transcription regulatory region DNA binding; nucleic acid bi…				IPR003034; IPR000504; IPR012677;	SAP domain; RNA recognition motif domain; Nucleotide-binding alpha-beta plait domain;		K	KOG4661	Hsp27-ERE-TATA-binding protein/Scaffold attachment factor (SAF-B)
Q16186	97	0.755101	Down	0.0429881	K	Proteasomal ubiquitin receptor ADRM1	ADRM1	1	0.0026	105.39	VYVLK(1)FK	2	0.52234	nucleus	cellular component biogenesis; protein modification by small protein removal; positive regulation of cellular protein metabolic process; nucleic acid-templated transcription; biosynthetic process; DNA-templated transcription, elongation; cellular metabolic process; metabolic process; positive regulation of metabolic process; cellular component assembly; macromolecular complex assembly; positive r…	membrane; cell periphery; proteasome regulatory particle; cytoplasm; intrinsic component of membrane; macromolecular complex; intracellular part; integral component of plasma membrane; cell; organelle part; endopeptidase complex; membrane-enclosed lumen; nucleoplasm; catalytic complex; intracellular organelle lumen; proteasome accessory complex; membrane part; intracellular; cell part; peptidase …	macromolecular complex binding; peptidase regulator activity; peptidase activator activity; endopeptidase activator activity; protein binding; proteasome binding; molecular function regulator; ubiquitin-like protein binding; protease binding; enzyme regulator activity; binding; ubiquitin binding; endopeptidase regulator activity; enzyme activator activity; enzyme binding; protein complex binding;				IPR032368;	UCH-binding domain;		R	KOG3037	Cell membrane glycoprotein
Q16555	472	0.714052	Down	0.00343367	K	Dihydropyrimidinase-related protein 2	DPYSL2	1	0.00386	72.2	K(1)PFPDFVYK	2	1.1233	cytoplasm,nucleus	single organism signaling; regulation of biological quality; brain development; cellular developmental process; neuron development; cellular component morphogenesis; neurogenesis; single-organism process; cellular metabolic process; establishment of localization; regulation of cell growth; response to external stimulus; metabolic process; signal transduction; cell communication; cell part morphog…	intracellular organelle; membrane; extracellular region part; intracellular non-membrane-bounded organelle; cell periphery; vesicle; cytoplasm; intracellular part; cell; cytosol; extracellular region; plasma membrane; non-membrane-bounded organelle; cytoskeleton; organelle; extracellular exosome; intracellular; cell part; extracellular vesicle; membrane-bounded organelle; extracellular organelle;…	cytoskeletal protein binding; identical protein binding; catalytic activity; microtubule binding; binding; tubulin binding; hydrolase activity, acting on carbon-nitrogen (but not peptide) bonds, in cyclic amides; dihydropyrimidinase activity; hydrolase activity; protein binding; hydrolase activity, acting on carbon-nitrogen (but not peptide) bonds;	K07528	DPYSL2; dihydropyrimidinase-like 2	hsa04360 Axon guidance - Homo sapiens (human);	IPR032466; IPR006680; IPR011059;	Metal-dependent hydrolase; Amidohydrolase-related; Metal-dependent hydrolase, composite domain;		F	KOG2584	Dihydroorotase and related enzymes
Q16629	70	0.711265	Down	0.000791314	K	Serine/arginine-rich splicing factor 7	SRSF7	1	8.37e-07	120.84	GLDGK(1)VICGSR	3	0.98311	nucleus	RNA transport; nucleic acid-templated transcription; negative regulation of mRNA processing; biosynthetic process; nuclear export; nuclear transport; negative regulation of RNA metabolic process; negative regulation of mRNA metabolic process; cellular metabolic process; protein transport; establishment of localization; DNA-templated transcription, termination; mRNA-containing ribonucleoprotein co…	intracellular organelle; extracellular region part; intracellular organelle part; vesicle; cytoplasm; nuclear lumen; intracellular part; cell; extracellular region; organelle part; membrane-enclosed lumen; organelle; extracellular exosome; intracellular membrane-bounded organelle; nucleoplasm; nucleus; intracellular organelle lumen; intracellular; cell part; extracellular vesicle; membrane-bounde…	organic cyclic compound binding; heterocyclic compound binding; RNA binding; nucleoside phosphate binding; transition metal ion binding; binding; ion binding; nucleic acid binding; cation binding; metal ion binding; protein binding; nucleotide binding; zinc ion binding; small molecule binding;	K12896	SFRS7; splicing factor, arginine/serine-rich 7	hsa03040 Spliceosome - Homo sapiens (human); hsa05168 Herpes simplex infection - Homo sapiens (human);	IPR000504; IPR012677; IPR001878;	RNA recognition motif domain; Nucleotide-binding alpha-beta plait domain; Zinc finger, CCHC-type;	12S U11 snRNP; Spliceosome;	A	KOG0107	Alternative splicing factor SRp20/9G8 (RRM superfamily)
Q16656	267	0.753621	Down	0.0292577	K	Nuclear respiratory factor 1	NRF1	1	0.00132	101.65	TIVK(1)NCYK	2	-0.26383	nucleus	nucleic acid-templated transcription; positive regulation of biosynthetic process; biosynthetic process; cellular metabolic process; regulation of RNA biosynthetic process; metabolic process; generation of precursor metabolites and energy; positive regulation of metabolic process; positive regulation of nitrogen compound metabolic process; mitochondrion organization; positive regulation of transc…	intracellular organelle; extracellular region part; intracellular organelle part; vesicle; cytoplasm; nuclear lumen; intracellular part; cytosol; cell; extracellular region; organelle part; membrane-enclosed lumen; intracellular membrane-bounded organelle; organelle; extracellular exosome; nucleoplasm; nucleus; intracellular organelle lumen; intracellular; cell part; extracellular vesicle; membra…	RNA polymerase II transcription factor activity, sequence-specific DNA binding; transcriptional activator activity, RNA polymerase II transcription regulatory region sequence-specific binding; DNA binding; transcription regulatory region sequence-specific DNA binding; transcriptional activator activity, RNA polymerase II core promoter proximal region sequence-specific binding; double-stranded DNA…	K11831	NRF1; nuclear respiratory factor 1	hsa05016 Huntington's disease - Homo sapiens (human);	IPR019526; IPR019525;	Nuclear respiratory factor-1, activation binding domain; Nuclear respiratory factor 1, NLS/DNA-binding, dimerisation domain;
Q53GG5	79	0.610627	Down	0.021702	K	PDZ and LIM domain protein 3	PDLIM3	1	1.12e-12	146.79	AAAHQLCLK(1)IDR	2	-1.0422	cytoplasm,nucleus	developmental process; circulatory system development; cellular component organization; single-multicellular organism process; system development; single-organism cellular process; actin filament organization; single-organism process; multicellular organismal process; single-organism organelle organization; animal organ development; actin cytoskeleton organization; heart development; single-organ…	intracellular organelle; intracellular non-membrane-bounded organelle; myofibril; cytoplasm; supramolecular fiber; intracellular part; Z disc; cytosol; supramolecular complex; cell; actin cytoskeleton; I band; organelle part; supramolecular polymer; non-membrane-bounded organelle; cytoskeleton; organelle; intracellular; cell part; contractile fiber; sarcomere; contractile fiber part; cytoplasmic …	cytoskeletal protein binding; transition metal ion binding; binding; ion binding; cation binding; metal ion binding; protein binding; zinc ion binding; structural constituent of muscle; structural molecule activity;				IPR001781; IPR006643; IPR001478; IPR031847;	Zinc finger, LIM-type; Zasp-like motif; PDZ domain; Domain of unknown function DUF4749;		TZ	KOG1703	Adaptor protein Enigma and related PDZ-LIM proteins
Q5SSJ5	365	0.690249	Down	0.00068163	K	Heterochromatin protein 1-binding protein 3	HP1BP3	1	0.00319	83.647	TCSTTALK(1)K	3	0.57266	nucleus	cellular component biogenesis; regulation of cellular process; nucleosome organization; cellular component organization; cellular response to stress; regulation of biological quality; regulation of cell proliferation; regulation of macromolecule metabolic process; response to abiotic stimulus; regulation of nucleobase-containing compound metabolic process; single-organism process; response to sti…	intracellular organelle; intracellular non-membrane-bounded organelle; intracellular organelle part; macromolecular complex; nuclear lumen; intracellular part; nuclear body; cell; organelle part; chromosomal part; nucleosome; non-membrane-bounded organelle; intracellular membrane-bounded organelle; organelle; membrane-enclosed lumen; nucleus; nucleoplasm; intracellular organelle lumen; chromatin;…	organic cyclic compound binding; heterocyclic compound binding; DNA binding; binding; macromolecular complex binding; nucleic acid binding; nucleosome binding; protein binding; chromatin binding;				IPR011991; IPR005818;	Winged helix-turn-helix DNA-binding domain; Linker histone H1/H5, domain H15;		B	KOG4012	Histone H1
Q86VP6	1156	0.696313	Down	0.000373513	K	Cullin-associated NEDD8-dissociated protein 1	CAND1	1	0.00217	98.048	ATCTTK(1)VK	2	0.51906	cytoplasm	regulation of transcription initiation from RNA polymerase II promoter; cellular component biogenesis; leukocyte activation; cellular developmental process; positive regulation of biosynthetic process; single-organism process; cellular metabolic process; establishment of localization; positive regulation of cellular component organization; regulation of RNA polymerase II transcriptional preinitia…	membrane; secretory granule lumen; extracellular region part; cytoplasmic vesicle; vesicle; cytoplasm; cytoplasmic vesicle part; macromolecular complex; intracellular part; cell; ficolin-1-rich granule lumen; organelle part; extracellular exosome; ficolin-1-rich granule; membrane-enclosed lumen; nucleoplasm; catalytic complex; vesicle lumen; intracellular organelle lumen; intracellular; cell part…	protein binding; TBP-class protein binding; transcription factor binding; binding;	K17263			IPR011989; IPR016024; IPR013932;	Armadillo-like helical; Armadillo-type fold; TATA-binding protein interacting (TIP20);	CAND1-CUL4A-RBX1 complex; CAND1-CUL2-RBX1 complex; CAND1-CUL3-RBX1 complex; CAND1-CUL1-RBX1 complex; CAND1-CUL4B-RBX1 complex;	R	KOG1824	TATA-binding protein-interacting protein
Q86W92	286	0.666212	Down	0.000403381	K	Liprin-beta-1	PPFIBP1	1	0.00305	94.309	LQEK(1)LVCK	2	-0.033014	nucleus	cell adhesion; biological adhesion;	membrane; focal adhesion; cell part; cell periphery; cell junction; adherens junction; anchoring junction; cell-substrate junction; cell; plasma membrane; cell-substrate adherens junction;	cell adhesion molecule binding; protein binding; binding; cadherin binding;				IPR013761; IPR001660;	Sterile alpha motif/pointed domain; Sterile alpha motif domain;		R	KOG1899	LAR transmembrane tyrosine phosphatase-interacting protein liprin
Q8IW45	323	0.692966	Down	0.0119833	K	ATP-dependent (S)-NAD(P)H-hydrate dehydratase	NAXD	1	5.27e-17	147.62	QCNHQAFQK(1)HGR	2	0.40036	extracellular	cofactor biosynthetic process; nucleotide biosynthetic process; pyridine nucleotide metabolic process; cellular aromatic compound metabolic process; nicotinamide nucleotide metabolic process; nucleotide metabolic process; single-organism process; biosynthetic process; pyridine nucleotide biosynthetic process; organonitrogen compound biosynthetic process; cellular metabolic process; pyridine-conta…	mitochondrial matrix; intracellular organelle; mitochondrial part; cytoplasm; intracellular organelle part; intracellular part; cell; mitochondrion; organelle part; membrane-enclosed lumen; organelle; intracellular membrane-bounded organelle; intracellular organelle lumen; cell part; intracellular; membrane-bounded organelle; cytoplasmic part; organelle lumen;	ATP binding; nucleoside phosphate binding; nucleoside binding; ion binding; lyase activity; hydro-lyase activity; protein binding; nucleotide binding; ATP-dependent NAD(P)H-hydrate dehydratase activity; carbon-oxygen lyase activity; organic cyclic compound binding; heterocyclic compound binding; ribonucleoside binding; carbohydrate derivative binding; catalytic activity; ribonucleotide binding; b…	K17757			IPR029056;	Ribokinase-like;		G	KOG3974	Predicted sugar kinase
Q8N4X5	207	0.700171	Down	0.00761084	K	Actin filament-associated protein 1-like 2	AFAP1L2	1	0.000911	103.55	LLCYK(1)SSK	2	-1.5616	nucleus	positive regulation of cellular protein metabolic process; regulation of signaling; positive regulation of biosynthetic process; positive regulation of epidermal growth factor receptor signaling pathway; regulation of RNA biosynthetic process; regulation of cell communication; positive regulation of multicellular organismal process; positive regulation of metabolic process; positive regulation of…	membrane; cell periphery; cell part; intracellular; cytoplasm; intracellular part; cell; cytosol; plasma membrane; cytoplasmic part;	kinase activator activity; enzyme regulator activity; protein kinase activator activity; signaling adaptor activity; binding; protein tyrosine kinase activator activity; SH2 domain binding; binding, bridging; protein domain specific binding; protein binding; protein kinase regulator activity; kinase regulator activity; molecular function regulator; SH3 domain binding; enzyme activator activity;				IPR011993; IPR001849;	PH domain-like; Pleckstrin homology domain;
Q8NBS9	244	0.698288	Down	0.000423149	K	Thioredoxin domain-containing protein 5	TXNDC5	1	5.3e-07	76.817	IGK(1)VDCTQHYELCSGNQVR	3	-1.7744	extracellular	regulation of cellular process; cellular response to stress; regulation of biological quality; regulation of cell death; leukocyte activation; neutrophil activation involved in immune response; negative regulation of programmed cell death; response to endoplasmic reticulum stress; immune effector process; cell redox homeostasis; regulation of programmed cell death; single-organism process; negati…	secretory granule lumen; endoplasmic reticulum; extracellular region part; cytoplasmic vesicle; cytoplasm; vesicle; cytoplasmic vesicle part; intracellular part; azurophil granule lumen; cell; organelle part; vacuolar lumen; membrane-enclosed lumen; extracellular exosome; vesicle lumen; intracellular organelle lumen; intracellular; cell part; secretory vesicle; lysosome; extracellular vesicle; se…	intramolecular oxidoreductase activity, transposing S-S bonds; protein binding; intramolecular oxidoreductase activity; isomerase activity; protein disulfide isomerase activity; catalytic activity; binding;	K13984	TXNDC5; thioredoxin domain-containing protein 5	hsa04141 Protein processing in endoplasmic reticulum - Homo sapiens (human);	IPR005788; IPR013766; IPR012336;	Disulphide isomerase; Thioredoxin domain; Thioredoxin-like fold;		O	KOG0191	Thioredoxin/protein disulfide isomerase
Q8NC56	256	0.697317	Down	0.00148079	K	LEM domain-containing protein 2	LEMD2	1	3.39e-07	120.77	K(1)TDEFCQAK	3	-0.3126	plasma membrane	regulation of protein kinase B signaling; reproductive process; chromosome attachment to the nuclear envelope; heart development; single organism reproductive process; nervous system development; regulation of phosphorylation; chromosome segregation; regulation of phosphorus metabolic process; regulation of primary metabolic process; muscle tissue development; meiotic telomere clustering; single-…	intracellular organelle; membrane; organelle membrane; nuclear envelope; intracellular organelle part; organelle envelope; intrinsic component of membrane; endomembrane system; intracellular part; cell; integral component of membrane; organelle part; organelle; intracellular membrane-bounded organelle; nuclear membrane; nucleus; intrinsic component of nuclear inner membrane; integral component of…	organic cyclic compound binding; heterocyclic compound binding; DNA binding; chromatin binding; chromatin DNA binding; binding; nucleic acid binding;				IPR011015; IPR003887; IPR018996;	LEM/LEM-like domain; LEM domain; Inner nuclear membrane protein MAN1;
Q8TC12	77	0.670652	Down	3.35e-05	K	Retinol dehydrogenase 11	RDH11	1	6.33e-07	125.54	DVEK(1)GELVAK	2	-0.46554	extracellular	regulation of cellular process; single organism signaling; rhodopsin mediated signaling pathway; regulation of biological quality; organic hydroxy compound metabolic process; detection of external stimulus; alcohol metabolic process; response to abiotic stimulus; regulation of signaling; single-organism process; cellular lipid metabolic process; response to stimulus; light adaption; cellular meta…	intracellular organelle; membrane; nuclear outer membrane-endoplasmic reticulum membrane network; endoplasmic reticulum; intracellular organelle part; cytoplasm; intrinsic component of membrane; endomembrane system; intracellular part; cell; integral component of membrane; organelle part; intracellular membrane-bounded organelle; organelle; photoreceptor inner segment; endoplasmic reticulum part;…	NADP-retinol dehydrogenase activity; oxidoreductase activity, acting on CH-OH group of donors; oxidoreductase activity, acting on the CH-OH group of donors, NAD or NADP as acceptor; retinol dehydrogenase activity; aldo-keto reductase (NADP) activity; catalytic activity; alcohol dehydrogenase (NADP+) activity; oxidoreductase activity;	K11152	RDH11; retinol dehydrogenase 11 [EC:1.1.1.300]	hsa01100 Metabolic pathways - Homo sapiens (human); hsa00830 Retinol metabolism - Homo sapiens (human);	IPR016040;	NAD(P)-binding domain;		Q	KOG1208	Dehydrogenases with different specificities (related to short-chain alcohol dehydrogenases)
Q8TD55	130	0.721426	Down	0.00693501	K	Pleckstrin homology domain-containing family O member 2	PLEKHO2	1	8.96e-05	105.46	AFDEVK(1)VDK	2	2.1466	nucleus	leukocyte activation; neutrophil activation involved in immune response; immune effector process; single-organism process; response to stimulus; establishment of localization; single-organism localization; myeloid cell activation involved in immune response; granulocyte activation; cellular process; secretion; single-organism transport; myeloid leukocyte activation; leukocyte mediated immunity; v…	intracellular organelle; intracellular vesicle; cytoplasmic vesicle; cytoplasm; intracellular organelle part; vesicle; cytoplasmic vesicle part; endomembrane system; intracellular part; cell; extracellular region; ficolin-1-rich granule lumen; organelle part; ficolin-1-rich granule; membrane-enclosed lumen; organelle; intracellular organelle lumen; intracellular; cell part; secretory vesicle; sec…					IPR011993; IPR001849;	PH domain-like; Pleckstrin homology domain;
Q8WUM4	699	0.758409	Down	0.0112722	K	Programmed cell death 6-interacting protein	PDCD6IP	1	0.000342	97.472	K(1)TERDELLK	3	-0.11568	cytoplasm	regulation of vesicle-mediated transport; cellular component biogenesis; regulation of biological quality; endomembrane system organization; establishment or maintenance of apical/basal cell polarity; cell-cell junction organization; regulation of secretion; single-organism process; cytokinetic process; multi-organism cellular process; assembly of actomyosin apparatus involved in cytokinesis; reg…	membrane; endoplasmic reticulum; extracellular region part; cytoplasmic vesicle; cell periphery; cell junction; vesicle; cytoplasm; intracellular part; cell; organelle part; pigment granule; non-membrane-bounded organelle; cytoskeleton; extracellular exosome; microtubule organizing center; focal adhesion; microtubule cytoskeleton; membrane part; myelin sheath; intracellular; cell part; adherens j…	identical protein binding; receptor binding; protein homodimerization activity; binding; protein dimerization activity; protein binding; G-protein coupled receptor binding; calcium-dependent protein binding; proteinase activated receptor binding;	K12200	PDCD6IP; programmed cell death 6-interacting protein	hsa04144 Endocytosis - Homo sapiens (human);	IPR025304; IPR004328;	ALIX V-shaped domain; BRO1 domain;		R	KOG2220	Predicted signal transduction protein
Q8WXF1	206	0.743868	Down	0.00974226	K	Paraspeckle component 1	PSPC1	1	1.8e-05	107.09	GFVEFAAK(1)PPAR	3	0.42834	nucleus	nucleic acid-templated transcription; biosynthetic process; cellular metabolic process; negative regulation of RNA metabolic process; regulation of RNA biosynthetic process; metabolic process; regulation of circadian rhythm; macromolecule metabolic process; negative regulation of macromolecule biosynthetic process; negative regulation of nucleic acid-templated transcription; RNA processing; regul…	intracellular organelle; intracellular non-membrane-bounded organelle; intracellular organelle part; cytoplasm; paraspeckles; nuclear lumen; nucleolar part; intracellular part; nucleolus; nuclear body; cell; fibrillar center; organelle part; non-membrane-bounded organelle; membrane-enclosed lumen; organelle; intracellular membrane-bounded organelle; nucleus; nucleoplasm; intracellular organelle l…	DNA binding; RNA binding; nucleoside phosphate binding; transcription regulatory region sequence-specific DNA binding; double-stranded DNA binding; sequence-specific double-stranded DNA binding; protein binding; nucleotide binding; sequence-specific DNA binding; core promoter binding; heterocyclic compound binding; organic cyclic compound binding; regulatory region DNA binding; regulatory region …				IPR012975; IPR000504; IPR012677;	NOPS; RNA recognition motif domain; Nucleotide-binding alpha-beta plait domain;		A	KOG0115	RNA-binding protein p54nrb (RRM superfamily)
Q92520	67	0.736653	Down	0.00173458	K	Protein FAM3C	FAM3C	1	0.00126	83.869	ACPEK(1)HFAFK	3	0.43709	extracellular	developmental process; single-multicellular organism process; vesicle-mediated transport; single-organism cellular process; single-organism process; platelet degranulation; multicellular organismal process; establishment of localization; transport; regulated exocytosis; single-organism localization; single-organism developmental process; secretion by cell; multicellular organism development; loca…	secretory granule lumen; platelet dense granule; extracellular space; extracellular region part; cytoplasmic vesicle; cytoplasm; vesicle; cytoplasmic vesicle part; intracellular part; cell; organelle part; membrane-enclosed lumen; extracellular exosome; vesicle lumen; intracellular organelle lumen; intracellular; cell part; secretory vesicle; extracellular vesicle; secretory granule; membrane-bou…	cytokine activity; protein binding; receptor binding; binding;
Q92599	381	0.647195	Down	0.00839714	K	Septin-8	8-Sep	1	0.00767	91.906	VHQEEK(1)R	3	0.029283	nucleus		cytoskeleton; organelle; intracellular organelle; intracellular non-membrane-bounded organelle; myelin sheath; cell part; intracellular; cytoplasm; intracellular part; cell; non-membrane-bounded organelle;	nucleoside phosphate binding; nucleoside binding; ion binding; protein binding; nucleotide binding; heterocyclic compound binding; organic cyclic compound binding; ribonucleoside binding; carbohydrate derivative binding; ribonucleotide binding; binding; purine ribonucleoside binding; anion binding; purine ribonucleotide binding; guanyl ribonucleotide binding; purine nucleoside binding; guanyl nuc…	K16939	SEPT6_8_11; septin 6/8/11	hsa05100 Bacterial invasion of epithelial cells - Homo sapiens (human);	IPR027417; IPR030379;	P-loop containing nucleoside triphosphate hydrolase; Septin-type guanine nucleotide-binding (G) domain;	Septin complex;	D	KOG3859	Septins (P-loop GTPases)
Q92743	362	0.739953	Down	0.0338484	K	Serine protease HTRA1	HTRA1	1	0.000875	94.692	K(1)FLTESHDR	3	-0.78669	extracellular	negative regulation of signal transduction; reproductive process; cellular developmental process; regulation of signaling; negative regulation of immune effector process; single-organism process; negative regulation of cellular response to transforming growth factor beta stimulus; regulation of defense response; regulation of cell growth; regulation of RNA biosynthetic process; metabolic process;…	membrane; extracellular space; extracellular region part; cell periphery; vesicle; cytoplasm; intracellular part; cytosol; cell; extracellular region; plasma membrane; extracellular matrix; organelle; extracellular exosome; intracellular; cell part; extracellular vesicle; membrane-bounded organelle; extracellular organelle; cytoplasmic part;	serine-type endopeptidase activity; endopeptidase activity; insulin-like growth factor binding; peptidase activity; serine hydrolase activity; catalytic activity; growth factor binding; binding; serine-type peptidase activity; peptidase activity, acting on L-amino acid peptides; protein binding; hydrolase activity;	K08784			IPR009003; IPR002350; IPR001478; IPR000867; IPR009030;	Peptidase S1, PA clan; Kazal domain; PDZ domain; Insulin-like growth factor-binding protein, IGFBP; Growth factor receptor cysteine-rich domain;		O	KOG1320	Serine protease
Q92841	274	0.693163	Down	0.000171331	K	Probable ATP-dependent RNA helicase DDX17	DDX17	1	1.54e-07	124.07	LK(1)STCIYGGAPK	2	-0.26062	nucleus	regulation of alternative mRNA splicing, via spliceosome; nucleic acid-templated transcription; regulation of signaling; regulation of muscle organ development; positive regulation of biosynthetic process; biosynthetic process; regulation of skeletal muscle cell differentiation; cellular metabolic process; positive regulation of intracellular steroid hormone receptor signaling pathway; regulation…	intracellular organelle; membrane; intracellular non-membrane-bounded organelle; intracellular organelle part; nuclear lumen; intracellular part; nucleolus; nuclear body; cell; organelle part; non-membrane-bounded organelle; organelle; intracellular membrane-bounded organelle; membrane-enclosed lumen; nucleoplasm; nucleus; intracellular organelle lumen; nuclear speck; cell part; intracellular; me…	nucleoside phosphate binding; receptor binding; ATP-dependent helicase activity; hydrolase activity, acting on acid anhydrides; hydrolase activity; protein binding; hormone receptor binding; ATPase activity; heterocyclic compound binding; organic cyclic compound binding; pyrophosphatase activity; catalytic activity; ribonucleotide binding; binding; purine ribonucleoside binding; transcription fac…	K13178			IPR014014; IPR011545; IPR027417; IPR014001; IPR001650;	RNA helicase, DEAD-box type, Q motif; DEAD/DEAH box helicase domain; P-loop containing nucleoside triphosphate hydrolase; Helicase superfamily 1/2, ATP-binding domain; Helicase, C-terminal;	Large Drosha complex; Spliceosome; DGCR8 multiprotein complex;	A	KOG0331	ATP-dependent RNA helicase
Q92841	428	0.706135	Down	0.0163076	K	Probable ATP-dependent RNA helicase DDX17	DDX17	1	0.00148	82.831	TIIFVETK(1)R	2	1.3638	nucleus	regulation of alternative mRNA splicing, via spliceosome; nucleic acid-templated transcription; regulation of signaling; regulation of muscle organ development; positive regulation of biosynthetic process; biosynthetic process; regulation of skeletal muscle cell differentiation; cellular metabolic process; positive regulation of intracellular steroid hormone receptor signaling pathway; regulation…	intracellular organelle; membrane; intracellular non-membrane-bounded organelle; intracellular organelle part; nuclear lumen; intracellular part; nucleolus; nuclear body; cell; organelle part; non-membrane-bounded organelle; organelle; intracellular membrane-bounded organelle; membrane-enclosed lumen; nucleoplasm; nucleus; intracellular organelle lumen; nuclear speck; cell part; intracellular; me…	nucleoside phosphate binding; receptor binding; ATP-dependent helicase activity; hydrolase activity, acting on acid anhydrides; hydrolase activity; protein binding; hormone receptor binding; ATPase activity; heterocyclic compound binding; organic cyclic compound binding; pyrophosphatase activity; catalytic activity; ribonucleotide binding; binding; purine ribonucleoside binding; transcription fac…	K13178			IPR014014; IPR011545; IPR027417; IPR014001; IPR001650;	RNA helicase, DEAD-box type, Q motif; DEAD/DEAH box helicase domain; P-loop containing nucleoside triphosphate hydrolase; Helicase superfamily 1/2, ATP-binding domain; Helicase, C-terminal;	Large Drosha complex; Spliceosome; DGCR8 multiprotein complex;	A	KOG0331	ATP-dependent RNA helicase
Q92896	1042	0.724821	Down	0.00731802	K	Golgi apparatus protein 1	GLG1	1	0.0343	72.928	IK(1)TELCK	2	-0.086163	peroxisome	negative regulation of signal transduction; localization of cell; regulation of signaling; negative regulation of protein maturation; single-organism process; negative regulation of cellular response to transforming growth factor beta stimulus; regulation of cell communication; developmental process; regulation of gene expression; regulation of primary metabolic process; single-organism cellular …	intracellular organelle; membrane; extracellular region part; bounding membrane of organelle; organelle membrane; cell periphery; cytoplasm; intracellular organelle part; vesicle; Golgi membrane; intrinsic component of membrane; endomembrane system; intracellular part; cell; integral component of membrane; extracellular region; organelle part; plasma membrane; intracellular membrane-bounded organ…	protein binding; fibroblast growth factor binding; growth factor binding; receptor binding; binding;	K06816	GLG1; golgi apparatus protein 1	hsa04514 Cell adhesion molecules (CAMs) - Homo sapiens (human);			TNF-alpha/Nf-kappa B signaling complex (RPL6, RPL30, RPS13, CHUK, DDX3X, NFKB2, NFKBIB, REL, IKBKG, NFKB1, MAP3K8, RELB, GLG1, NFKBIA, RELA, TNIP2, GTF2I);	U	KOG3648	Golgi apparatus protein (cysteine-rich fibroblast growth factor receptor)
Q96CX2	241	0.70535	Down	0.000109737	K	BTB/POZ domain-containing protein KCTD12	KCTD12	1	3.63e-24	170.66	ITVCGK(1)TSLAK	3	0.11281	nucleus	cellular component biogenesis; cellular component organization; protein complex subunit organization; protein homooligomerization; cellular component assembly; macromolecular complex assembly; protein complex biogenesis; cellular process; protein complex assembly; cellular component organization or biogenesis; protein oligomerization; macromolecular complex subunit organization;	membrane; extracellular region part; cell periphery; cell junction; vesicle; cell; presynaptic membrane; extracellular region; synapse; plasma membrane; postsynaptic membrane; organelle; extracellular exosome; postsynapse; plasma membrane part; plasma membrane region; membrane part; presynapse; cell part; extracellular vesicle; synaptic membrane; membrane-bounded organelle; neuron part; extracell…	organic cyclic compound binding; heterocyclic compound binding; RNA binding; protein binding; identical protein binding; binding; nucleic acid binding;				IPR011333; IPR003131; IPR000210;	SKP1/BTB/POZ domain; Potassium channel tetramerisation-type BTB domain; BTB/POZ domain;		R	KOG2723	Uncharacterized conserved protein, contains BTB/POZ domain
Q96ME7	186	0.722395	Down	0.0198962	K	Zinc finger protein 512	ZNF512	1	0.00296	93.429	TIEGLK(1)K	2	2.0024	nucleus	regulation of cellular process; cellular aromatic compound metabolic process; nucleic acid-templated transcription; regulation of macromolecule metabolic process; regulation of nucleobase-containing compound metabolic process; biosynthetic process; cellular metabolic process; organic substance metabolic process; regulation of RNA biosynthetic process; metabolic process; heterocycle metabolic proc…	organelle; intracellular membrane-bounded organelle; intracellular organelle; nucleus; cell part; intracellular; intracellular part; membrane-bounded organelle; cell;	organic cyclic compound binding; heterocyclic compound binding; DNA binding; binding; nucleic acid binding; ion binding; cation binding; metal ion binding;				IPR015880; IPR007087;	Zinc finger, C2H2-like; Zinc finger, C2H2;		R	KOG1721	FOG: Zn-finger
Q96QK1	38	0.687672	Down	0.000475755	K	Vacuolar protein sorting-associated protein 35	VPS35	1	0.00257	96.342	NK(1)LMDALK	2	-2.8088	cytoplasm	single organism signaling; regulation of cell death; regulation of biological quality; positive regulation of cellular protein metabolic process; cell surface receptor signaling pathway; positive regulation of biosynthetic process; establishment of protein localization to plasma membrane; regulation of protein oligomerization; regulation of mitochondrion organization; protein transport; regulatio…	membrane; extracellular region part; retromer complex; organelle membrane; cytoplasmic vesicle; retromer, cargo-selective complex; membrane protein complex; vesicle; cytoplasm; cytoplasmic vesicle part; neuronal cell body; macromolecular complex; intracellular part; cell; asymmetric synapse; organelle part; early endosome; lysosomal membrane; extracellular exosome; membrane part; cell part; intra…	protein transporter activity; receptor binding; binding; substrate-specific transporter activity; protein binding; G-protein coupled receptor binding; D1 dopamine receptor binding; dopamine receptor binding; transporter activity;	K18468	VPS35; vacuolar protein sorting-associated protein 35	hsa04144 Endocytosis - Homo sapiens (human);	IPR016024;	Armadillo-type fold;	Retromer complex (SNX1, SNX2, VPS35, VPS29, VPS26A); Retromer complex (SNX1, SNX2, VPS35, VPS29, VPS26B); VPS35-VPS29-VPS26A complex;	U	KOG1107	Membrane coat complex Retromer, subunit VPS35
Q96S55	464	0.755102	Down	0.00251376	K	ATPase WRNIP1	WRNIP1	1	0.00938	64.441	K(1)SGQSYSPSR	2	1.058	nucleus	regulation of cellular process; cellular response to stress; DNA replication; cellular aromatic compound metabolic process; regulation of DNA replication; DNA metabolic process; regulation of macromolecule metabolic process; regulation of nucleobase-containing compound metabolic process; DNA synthesis involved in DNA repair; biosynthetic process; response to stimulus; regulation of DNA-dependent …	organelle; intracellular membrane-bounded organelle; intracellular organelle; membrane; nucleus; cell part; intracellular; cytoplasm; perinuclear region of cytoplasm; intracellular part; membrane-bounded organelle; cell; cytoplasmic part;	DNA binding; ATP binding; nucleoside phosphate binding; nucleoside binding; ion binding; hydrolase activity, acting on acid anhydrides; hydrolase activity; protein binding; nucleotide binding; nucleoside-triphosphatase activity; ATPase activity; heterocyclic compound binding; organic cyclic compound binding; ribonucleoside binding; carbohydrate derivative binding; pyrophosphatase activity; identi…	K07478			IPR003593; IPR003959; IPR021886; IPR008921; IPR027417; IPR032423; IPR006642;	AAA+ ATPase domain; ATPase, AAA-type, core; MgsA AAA+ ATPase C-terminal; DNA polymerase III, clamp loader complex, gamma/delta/delta subunit, C-terminal; P-loop containing nucleoside triphosphate hydrolase; AAA ATPase, C-terminal domain; Zinc finger, Rad18-type putative;		L	KOG2028	ATPase related to the helicase subunit of the Holliday junction resolvase
Q96ST3	563	0.759044	Down	0.0231814	K	Paired amphipathic helix protein Sin3a	SIN3A	1	4.39e-11	141.08	ALPK(1)SYQQPK	2	-0.19811	nucleus	regulation of cell death; chordate embryonic development; glucose homeostasis; positive regulation of biosynthetic process; cellular lipid metabolic process; regulation of defense response; regulation of cell cycle process; cellular metabolic process; positive regulation of chromatin organization; metabolic process; regulation of mitotic cell cycle phase transition; cellular response to carbohydr…	macromolecular complex; transcriptional repressor complex; intracellular part; cell; histone deacetylase complex; organelle part; chromosomal part; non-membrane-bounded organelle; membrane-enclosed lumen; catalytic complex; nucleoplasm; intracellular organelle lumen; Sin3 complex; nuclear chromosome part; cell part; intracellular; chromosome; nuclear chromatin; membrane-bounded organelle; kinetoc…	double-stranded DNA binding; hydrolase activity; protein binding; chromatin binding; RNA polymerase II activating transcription factor binding; transcription factor activity, sequence-specific DNA binding; activating transcription factor binding; regulatory region DNA binding; organic cyclic compound binding; heterocyclic compound binding; repressing transcription factor binding; catalytic activi…	K11644	SIN3A; paired amphipathic helix protein Sin3a	hsa04919 Thyroid hormone signaling pathway - Homo sapiens (human); hsa05016 Huntington's disease - Homo sapiens (human); hsa05202 Transcriptional misregulation in cancer - Homo sapiens (human);	IPR013194; IPR031693;	Histone deacetylase interacting domain; Sin3, C-terminal;	SIN3 complex; mSin3A-HDAC1-HDAC2 complex; NCOR2 complex; Anti-HDAC2 complex; BRM-SIN3A complex; SIN3-SAP25 complex; BRG1-SIN3A-HDAC containing SWI/SNF remodeling complex I; SAP complex (Sin3-associated protein complex); BRMS1-SIN3-HDAC complex; PU.1-SIN3A-HDAC complex; BRG1-SIN3A complex; NCOR-SIN3-RPD3 complex; MTA2 complex; HERP1/HEY2-NCOR-SIN3A complex; SKI-NCOR1-SIN3A-HDAC1 complex; BRM-SIN3A…	B	KOG4204	Histone deacetylase complex, SIN3 component
Q99470	75	0.711179	Down	0.000450081	K	Stromal cell-derived factor 2	SDF2	1	0.00201	88.338	GK(1)SATVCER	2	1.7505	extracellular	cellular response to stress; macromolecule glycosylation; proteolysis involved in cellular protein catabolic process; cellular protein catabolic process; response to endoplasmic reticulum stress; cellular response to topologically incorrect protein; cellular response to organic substance; cellular protein metabolic process; single-organism process; ERAD pathway; biosynthetic process; response to …	intracellular organelle; membrane; endoplasmic reticulum; nuclear outer membrane-endoplasmic reticulum membrane network; extracellular space; extracellular region part; cytoplasm; intracellular organelle part; endomembrane system; intracellular part; cell; extracellular region; organelle part; intracellular membrane-bounded organelle; organelle; endoplasmic reticulum part; intracellular; cell par…	transferase activity, transferring glycosyl groups; transferase activity, transferring hexosyl groups; mannosyltransferase activity; catalytic activity; transferase activity; dolichyl-phosphate-mannose-protein mannosyltransferase activity;				IPR016093;	MIR motif;		R	KOG3358	Uncharacterized secreted protein SDF2 (Stromal cell-derived factor 2), contains MIR domains
Q99832	368	0.769141	Down	8.38e-05	K	T-complex protein 1 subunit eta	CCT7	1	0.00709	77.062	AK(1)TCTFILR	2	-2.0858	cytoplasm	regulation of biological quality; sperm-egg recognition; reproductive process; chaperone-mediated protein folding; positive regulation of biosynthetic process; single-organism process; toxin transport; positive regulation of protein localization to chromosome, telomeric region; regulation of telomere maintenance; establishment of localization; positive regulation of establishment of protein local…	extracellular region part; microtubule; vesicle; cytoplasm; macromolecular complex; supramolecular fiber; intracellular part; cell; supramolecular complex; organelle part; zona pellucida receptor complex; non-membrane-bounded organelle; extracellular exosome; cytoskeleton; microtubule cytoskeleton; intracellular; cell part; extracellular vesicle; cytosolic part; membrane-bounded organelle; intrac…	ATP binding; nucleoside phosphate binding; nucleoside binding; ion binding; protein binding; nucleotide binding; protein binding involved in protein folding; organic cyclic compound binding; heterocyclic compound binding; ribonucleoside binding; carbohydrate derivative binding; identical protein binding; ribonucleotide binding; binding; purine ribonucleoside binding; anion binding; purine ribonuc…	K09499			IPR027410; IPR027409; IPR027413;	TCP-1-like chaperonin intermediate domain; GroEL-like apical domain; GroEL-like equatorial domain;	CCT micro-complex;	O	KOG0361	Chaperonin complex component, TCP-1 eta subunit (CCT7)
Q99848	61	0.721164	Down	0.011424	K	Probable rRNA-processing protein EBP2	EBNA1BP2	1	0.000234	106.88	QCLAEFK(1)R	2	-1.8517	nucleus	rRNA metabolic process; RNA processing; ncRNA processing; cellular component biogenesis; ribonucleoprotein complex biogenesis; cellular aromatic compound metabolic process; nitrogen compound metabolic process; ribosome biogenesis; organic cyclic compound metabolic process; primary metabolic process; cellular metabolic process; ribosomal large subunit biogenesis; organic substance metabolic proces…	intracellular organelle; intracellular non-membrane-bounded organelle; intracellular organelle part; nuclear lumen; macromolecular complex; intracellular part; nucleolus; cell; organelle part; non-membrane-bounded organelle; preribosome; membrane-enclosed lumen; intracellular membrane-bounded organelle; organelle; nucleus; intracellular organelle lumen; intracellular; cell part; preribosome, larg…	organic cyclic compound binding; heterocyclic compound binding; RNA binding; binding; nucleic acid binding;	K14823					Nop56p-associated pre-rRNA complex;	A	KOG3080	Nucleolar protein-like/EBNA1-binding protein
Q9BUP0	189	0.667652	Down	0.000780275	K	EF-hand domain-containing protein D1	EFHD1	1	0.00946	73.499	GAK(1)NFFEAK	2	-0.029533	nucleus	developmental process; nervous system development; cellular component organization; single-multicellular organism process; generation of neurons; system development; neuron development; cellular developmental process; single-organism cellular process; single-organism process; neurogenesis; neuron projection development; multicellular organismal process; cell development; neuron differentiation; c…	intracellular organelle; membrane; extracellular region part; mitochondrial part; organelle membrane; organelle envelope; intracellular organelle part; cytoplasm; vesicle; intracellular part; cell; extracellular region; organelle part; mitochondrion; intracellular membrane-bounded organelle; mitochondrial envelope; organelle; extracellular exosome; intracellular; cell part; envelope; organelle in…	metal ion binding; cation binding; calcium ion binding; binding; ion binding;				IPR011992; IPR002048;	EF-hand domain pair; EF-hand domain;		R	KOG0041	Predicted Ca2+-binding protein, EF-Hand protein superfamily
Q9BZF9	831	0.746691	Down	0.000396051	K	Uveal autoantigen with coiled-coil domains and ankyrin repeats	UACA	1	0.00457	98.523	QLSELK(1)K	3	0.74608	nucleus	regulation of cellular process; single organism signaling; cellular response to stimulus; regulation of intracellular signal transduction; apoptotic signaling pathway; regulation of NIK/NF-kappaB signaling; regulation of signaling; single-organism cellular process; single-organism process; signaling; response to stimulus; signal transduction; regulation of cell communication; regulation of biolog…	intracellular organelle; extracellular region part; intracellular non-membrane-bounded organelle; cytoplasm; vesicle; intracellular part; cytosol; cell; extracellular region; non-membrane-bounded organelle; intracellular membrane-bounded organelle; organelle; extracellular exosome; cytoskeleton; nucleus; intracellular; cell part; extracellular vesicle; membrane-bounded organelle; extracellular or…	protein binding; binding;				IPR000727; IPR020683;	Target SNARE coiled-coil homology domain; Ankyrin repeat-containing domain;		R	KOG0504	FOG: Ankyrin repeat
Q9H0W9	56	0.751495	Down	0.00427276	K	Ester hydrolase C11orf54	C11orf54	1	0.0292	74.184	GICGK(1)TR	2	0.41354	cytoplasm		intracellular organelle; extracellular region part; intracellular organelle part; vesicle; nuclear lumen; intracellular part; nuclear body; cell; extracellular region; organelle part; membrane-enclosed lumen; organelle; extracellular exosome; intracellular membrane-bounded organelle; nucleus; nucleoplasm; intracellular organelle lumen; intracellular; cell part; extracellular vesicle; membrane-bou…	transition metal ion binding; catalytic activity; binding; ion binding; hydrolase activity, acting on ester bonds; cation binding; metal ion binding; protein binding; hydrolase activity; zinc ion binding;				IPR015021;	Domain of unknown function DUF1907;		S	KOG4048	Uncharacterized conserved protein
Q9H1Z4	396	0.763792	Down	0.000203455	K	WD repeat-containing protein 13	WDR13	1	7.9e-12	139.74	VVDNEGTLQLK(1)R	2	-0.031504	mitochondria	regulation of cellular process; regulation of biological process; regulation of cell proliferation; regulation of type B pancreatic cell proliferation; regulation of epithelial cell proliferation; negative regulation of type B pancreatic cell proliferation; negative regulation of cellular process; negative regulation of biological process; negative regulation of epithelial cell proliferation; neg…	membrane; intracellular organelle; intracellular non-membrane-bounded organelle; cell periphery; cytoskeletal part; intracellular organelle part; nuclear lumen; intracellular part; cell; organelle part; plasma membrane; non-membrane-bounded organelle; membrane-enclosed lumen; cytoskeleton; organelle; intracellular membrane-bounded organelle; nucleus; nucleoplasm; microtubule organizing center; in…	protein binding; chromatin binding; promoter-specific chromatin binding; binding;				IPR017986; IPR015943;	WD40-repeat-containing domain; WD40/YVTN repeat-like-containing domain;		R	KOG0266	WD40 repeat-containing protein
Q9H3S7	1220	0.757623	Down	0.000529168	K	Tyrosine-protein phosphatase non-receptor type 23	PTPN23	1	0.0116	89.046	CYSLK(1)NR	2	-0.19321	nucleus	cellular component biogenesis; regulation of vesicle-mediated transport; regulation of adherens junction organization; negative regulation of epithelial cell migration; cilium assembly; single-organism process; negative regulation of multicellular organismal process; cellular metabolic process; protein transport; cilium organization; phosphate-containing compound metabolic process; establishment …	extracellular region part; cytoplasmic vesicle; cytoplasm; vesicle; intracellular part; nuclear body; cell; organelle part; early endosome; non-membrane-bounded organelle; extracellular exosome; membrane-enclosed lumen; cytoskeleton; nucleoplasm; microtubule organizing center; intracellular organelle lumen; microtubule cytoskeleton; ciliary part; cell part; intracellular; extracellular vesicle; e…	protein tyrosine phosphatase activity; catalytic activity; phosphoric ester hydrolase activity; binding; phosphatase activity; protein kinase binding; hydrolase activity, acting on ester bonds; hydrolase activity; protein binding; phosphoprotein phosphatase activity; kinase binding; enzyme binding;	K18040			IPR029021; IPR000387; IPR003595; IPR000242; IPR025304; IPR004328;	Protein-tyrosine phosphatase-like; Tyrosine specific protein phosphatases domain; Protein-tyrosine phosphatase, catalytic; PTP type protein phosphatase; ALIX V-shaped domain; BRO1 domain;		R	KOG2220	Predicted signal transduction protein
Q9NUU7	228	0.696814	Down	0.0079087	K	ATP-dependent RNA helicase DDX19A	DDX19A	1	0.0281	61.962	LK(1)FIDPK	3	-1.1915	cytoplasm	RNA transport; cellular aromatic compound metabolic process; regulation of macromolecule metabolic process; mRNA transport; cellular metabolic process; protein transport; establishment of RNA localization; organic substance metabolic process; establishment of localization; metabolic process; heterocycle metabolic process; nucleobase-containing compound metabolic process; nucleic acid transport; n…	intracellular organelle; membrane; nuclear pore; organelle membrane; nuclear envelope; cytoplasm; intracellular organelle part; organelle envelope; macromolecular complex; endomembrane system; intracellular part; spliceosomal complex; cell; organelle part; organelle; intracellular membrane-bounded organelle; catalytic complex; nuclear membrane; nucleus; cell part; intracellular; envelope; catalyt…	nucleoside phosphate binding; ATP-dependent helicase activity; hydrolase activity, acting on acid anhydrides; protein binding; hydrolase activity; ATPase activity; heterocyclic compound binding; organic cyclic compound binding; pyrophosphatase activity; catalytic activity; ribonucleotide binding; binding; purine ribonucleoside binding; ATP-dependent RNA helicase activity; anion binding; adenyl ri…	K18655			IPR014014; IPR011545; IPR014001; IPR027417; IPR001650;	RNA helicase, DEAD-box type, Q motif; DEAD/DEAH box helicase domain; Helicase superfamily 1/2, ATP-binding domain; P-loop containing nucleoside triphosphate hydrolase; Helicase, C-terminal;		A	KOG0332	ATP-dependent RNA helicase
Q9NWY4	249	0.730527	Down	0.0114884	K	Histone PARylation factor 1	HPF1	1	6.17e-18	160.52	ELPETDADLK(1)R	2	1.4493	nucleus	regulation of cellular process; cellular response to stress; cellular response to stimulus; response to stress; regulation of cellular biosynthetic process; regulation of primary metabolic process; regulation of macromolecule metabolic process; regulation of glycoprotein biosynthetic process; regulation of protein modification process; regulation of glycoprotein metabolic process; regulation of m…	organelle; intracellular membrane-bounded organelle; intracellular organelle; nucleus; cell part; intracellular; intracellular part; membrane-bounded organelle; cell;	histone binding; protein binding; binding;							S	KOG3952	Uncharacterized conserved protein
Q9NX24	69	0.718185	Down	0.00379987	K	H/ACA ribonucleoprotein complex subunit 2	NHP2	1	0.00217	98.044	EVQK(1)FVNK	2	-1.8318	cytoplasm	cellular component biogenesis; regulation of biological quality; ribonucleoprotein complex biogenesis; peptide metabolic process; biosynthetic process; telomere maintenance via telomere lengthening; RNA modification; cellular metabolic process; ribosomal large subunit biogenesis; metabolic process; regulation of localization; rRNA processing; maturation of LSU-rRNA; positive regulation of telomer…	nuclear chromosome, telomeric region; chromosome, telomeric region; box H/ACA snoRNP complex; macromolecular complex; intracellular part; nuclear body; cell; Cajal body; organelle part; chromosomal part; non-membrane-bounded organelle; membrane-enclosed lumen; nucleoplasm; catalytic complex; intracellular organelle lumen; nuclear chromosome part; intracellular; cell part; chromosome; box H/ACA RN…	snoRNA binding; organic cyclic compound binding; heterocyclic compound binding; RNA binding; box H/ACA snoRNA binding; binding; nucleic acid binding; protein binding; telomerase RNA binding;	K11129	NHP2; H/ACA ribonucleoprotein complex subunit 2	hsa03008 Ribosome biogenesis in eukaryotes - Homo sapiens (human);	IPR029064; IPR004038;	50S ribosomal protein L30e-like; Ribosomal protein L7Ae/L30e/S12e/Gadd45;		A	KOG3167	Box H/ACA snoRNP component, involved in ribosomal RNA pseudouridinylation
Q9NX40	101	0.733404	Down	0.010378	K	OCIA domain-containing protein 1	OCIAD1	1	0.00582	96.668	TCQEK(1)FK	3	1.242	nucleus		intracellular vesicle; intracellular organelle; membrane; cytoplasmic vesicle; cytoplasm; vesicle; endomembrane system; intracellular part; cell; mitochondrion; organelle; intracellular membrane-bounded organelle; intracellular; cell part; endosome; membrane-bounded organelle; cytoplasmic part;	protein binding; binding;				IPR009764;	Ovarian carcinoma immunoreactive antigen;
Q9NZW5	242	0.683601	Down	0.00237283	K	MAGUK p55 subfamily member 6	MPP6	1	0.0102	80.706	EAGLK(1)FSK	2	-1.098	cytoplasm	cellular component biogenesis; cellular component organization; protein complex subunit organization; cellular component assembly; macromolecular complex assembly; protein complex biogenesis; cellular process; protein complex assembly; macromolecular complex subunit organization; cellular component organization or biogenesis;	membrane; extracellular exosome; organelle; extracellular region part; cell part; cell periphery; vesicle; extracellular vesicle; cell; membrane-bounded organelle; extracellular region; extracellular organelle; plasma membrane;	protein domain specific binding; protein binding; PDZ domain binding; binding;				IPR014775; IPR011511; IPR001452; IPR008144; IPR027417; IPR008145; IPR001478; IPR004172;	L27 domain, C-terminal; Variant SH3 domain; SH3 domain; Guanylate kinase-like domain; P-loop containing nucleoside triphosphate hydrolase; Guanylate kinase/L-type calcium channel beta subunit; PDZ domain; L27 domain;	VAM1-VELI1 complex;	T	KOG0609	Calcium/calmodulin-dependent serine protein kinase/membrane-associated guanylate kinase
Q9NZZ3	58	0.752007	Down	0.0167538	K	Charged multivesicular body protein 5	CHMP5	1	0.00132	93.096	EGPAK(1)NMVK	2	-2.2745	mitochondria	cellular component biogenesis; endomembrane system organization; regulation of signaling; mitotic nuclear division; single-organism process; multi-organism cellular process; regulation of mitotic spindle organization; regulation of cell cycle process; regulation of organelle assembly; protein transport; protein complex disassembly; establishment of localization; chromosome localization; sister ch…	endosome membrane; intracellular organelle; intracellular vesicle; membrane; extracellular region part; bounding membrane of organelle; cytoplasmic vesicle; organelle membrane; cytoplasm; intracellular organelle part; vesicle; cytoplasmic vesicle part; endosomal part; endomembrane system; intracellular part; cytosol; cell; extracellular region; organelle part; intracellular membrane-bounded organ…	cell adhesion molecule binding; protein binding; binding; cadherin binding;	K12198	CHMP5; charged multivesicular body protein 5	hsa04144 Endocytosis - Homo sapiens (human);			ESCRT-III complex;	U	KOG1655	Protein involved in vacuolar protein sorting
Q9P016	47	0.727483	Down	0.00381796	K	Thymocyte nuclear protein 1	THYN1	1	0.000578	90.15	TSATK(1)NCLK	3	-1.2425	nucleus		organelle; intracellular membrane-bounded organelle; intracellular organelle; nucleus; cell part; intracellular; intracellular part; membrane-bounded organelle; cell;					IPR015947; IPR002740;	PUA-like domain; EVE domain;		S	KOG3383	Uncharacterized conserved protein
Q9P0L0	52	0.735802	Down	0.00231539	K	Vesicle-associated membrane protein-associated protein A	VAPA	1	0.0106	90.709	VK(1)TTAPR	2	0.97361	cytoplasm	single organism signaling; regulation of biological quality; leukocyte activation; modulation by host of viral genome replication; cellular lipid metabolic process; cellular metabolic process; lipid biosynthetic process; metabolic process; sphingolipid biosynthetic process; protein localization to endoplasmic reticulum; regulation of I-kappaB kinase/NF-kappaB signaling; modulation by host of vira…	membrane; nuclear outer membrane-endoplasmic reticulum membrane network; endoplasmic reticulum; cytoplasmic vesicle; organelle membrane; cell periphery; cell junction; vesicle; cytoplasm; cytoplasmic vesicle part; intrinsic component of membrane; intracellular part; cell-cell junction; cell; organelle part; non-membrane-bounded organelle; lysosomal membrane; cytoskeleton; occluding junction; nucl…	cell adhesion molecule binding; cytoskeletal protein binding; protein heterodimerization activity; microtubule binding; binding; FFAT motif binding; protein dimerization activity; cadherin binding; tubulin binding; protein domain specific binding; protein binding; signal transducer activity;	K06096			IPR008962; IPR000535;	PapD-like; Major sperm protein (MSP) domain;		U	KOG0439	VAMP-associated protein involved in inositol metabolism
Q9P0L0	125	0.72553	Down	0.00179681	K	Vesicle-associated membrane protein-associated protein A	VAPA	1	1.65e-06	91.076	EAKPDELMDSK(1)LR	3	-0.77787	cytoplasm	single organism signaling; regulation of biological quality; leukocyte activation; modulation by host of viral genome replication; cellular lipid metabolic process; cellular metabolic process; lipid biosynthetic process; metabolic process; sphingolipid biosynthetic process; protein localization to endoplasmic reticulum; regulation of I-kappaB kinase/NF-kappaB signaling; modulation by host of vira…	membrane; nuclear outer membrane-endoplasmic reticulum membrane network; endoplasmic reticulum; cytoplasmic vesicle; organelle membrane; cell periphery; cell junction; vesicle; cytoplasm; cytoplasmic vesicle part; intrinsic component of membrane; intracellular part; cell-cell junction; cell; organelle part; non-membrane-bounded organelle; lysosomal membrane; cytoskeleton; occluding junction; nucl…	cell adhesion molecule binding; cytoskeletal protein binding; protein heterodimerization activity; microtubule binding; binding; FFAT motif binding; protein dimerization activity; cadherin binding; tubulin binding; protein domain specific binding; protein binding; signal transducer activity;	K06096			IPR008962; IPR000535;	PapD-like; Major sperm protein (MSP) domain;		U	KOG0439	VAMP-associated protein involved in inositol metabolism
Q9UBQ7	233	0.637773	Down	0.00225996	K	Glyoxylate reductase/hydroxypyruvate reductase	GRHPR	1	0.0392	56.721	DFFQK(1)MK	2	-1.7901	mitochondria	cellular component biogenesis; cellular component organization; dicarboxylic acid metabolic process; system process; protein complex subunit organization; oxidation-reduction process; small molecule metabolic process; single-organism cellular process; cellular aldehyde metabolic process; single-organism process; multicellular organismal process; cellular metabolic process; protein oligomerization…	intracellular organelle; extracellular region part; peroxisomal part; peroxisome; intracellular organelle part; vesicle; cytoplasm; microbody part; intracellular part; cell; cytosol; extracellular region; organelle part; intracellular membrane-bounded organelle; membrane-enclosed lumen; organelle; extracellular exosome; microbody lumen; intracellular organelle lumen; peroxisomal matrix; intracell…	nucleoside phosphate binding; protein dimerization activity; NADPH binding; ion binding; organic acid binding; protein binding; nucleotide binding; cofactor binding; hydroxypyruvate reductase activity; glyoxylate reductase (NADP) activity; oxidoreductase activity; heterocyclic compound binding; organic cyclic compound binding; oxidoreductase activity, acting on CH-OH group of donors; oxidoreducta…	K00049	GRHPR; glyoxylate/hydroxypyruvate reductase [EC:1.1.1.79 1.1.1.81]	hsa00620 Pyruvate metabolism - Homo sapiens (human); hsa01100 Metabolic pathways - Homo sapiens (human); hsa00260 Glycine, serine and threonine metabolism - Homo sapiens (human); hsa00630 Glyoxylate and dicarboxylate metabolism - Homo sapiens (human);	IPR006139; IPR006140; IPR016040;	D-isomer specific 2-hydroxyacid dehydrogenase, catalytic domain; D-isomer specific 2-hydroxyacid dehydrogenase, NAD-binding domain; NAD(P)-binding domain;		C	KOG0069	Glyoxylate/hydroxypyruvate reductase (D-isomer-specific 2-hydroxy acid dehydrogenase superfamily)
Q9UL25	43	0.693049	Down	0.0057324	K	Ras-related protein Rab-21	RAB21	1	3.65e-14	152.7	YCENK(1)FNDK	2	-1.0703	cytoplasm	single organism signaling; regulation of vesicle-mediated transport; regulation of biological quality; positive regulation of neuron differentiation; cellular developmental process; neurogenesis; single-organism process; regulation of secretion; protein transport; establishment of localization; regulation of cell growth; positive regulation of cellular component organization; signal transduction;…	membrane; extracellular region part; organelle membrane; cytoplasmic region; cytoplasm; cell projection cytoplasm; cytoplasmic vesicle part; cytoplasmic side of early endosome membrane; cell; cytoplasmic side of plasma membrane; cell division site part; organelle part; early endosome; extracellular exosome; focal adhesion; intracellular; cytoplasmic side of endosome membrane; Golgi subcompartment…	nucleoside phosphate binding; nucleoside binding; ion binding; hydrolase activity, acting on acid anhydrides; hydrolase activity; protein binding; nucleotide binding; nucleoside-triphosphatase activity; organic cyclic compound binding; heterocyclic compound binding; ribonucleoside binding; carbohydrate derivative binding; pyrophosphatase activity; GDP binding; catalytic activity; ribonucleotide b…	K07890			IPR005225; IPR027417;	Small GTP-binding protein domain; P-loop containing nucleoside triphosphate hydrolase;		R	KOG0088	GTPase Rab21, small G protein superfamily
Q9UPN9	953	0.734115	Down	0.0166142	K	E3 ubiquitin-protein ligase TRIM33	TRIM33	1	8.79e-19	153.32	GK(1)TAQGLSPVDQR	2	0.075318	nucleus	negative regulation of signal transduction; nucleic acid-templated transcription; regulation of signaling; biosynthetic process; negative regulation of RNA metabolic process; cellular metabolic process; regulation of RNA biosynthetic process; metabolic process; regulation of cell communication; negative regulation of macromolecule biosynthetic process; macromolecule metabolic process; protein met…	membrane-enclosed lumen; organelle; intracellular membrane-bounded organelle; intracellular organelle; nucleoplasm; nucleus; intracellular organelle lumen; cell part; intracellular; intracellular organelle part; nuclear lumen; intracellular part; membrane-bounded organelle; cell; organelle part; organelle lumen; nuclear part;	DNA binding; ubiquitin-like protein transferase activity; ion binding; protein binding; co-SMAD binding; zinc ion binding; R-SMAD binding; heterocyclic compound binding; organic cyclic compound binding; transition metal ion binding; catalytic activity; binding; ubiquitin-protein transferase activity; nucleic acid binding; metal ion binding; cation binding; transferase activity; SMAD binding;	K08883			IPR003649; IPR027370; IPR001841; IPR001965; IPR013083; IPR011011; IPR001487; IPR019787; IPR000315;	B-box, C-terminal; RING-type zinc-finger, LisH dimerisation motif; Zinc finger, RING-type; Zinc finger, PHD-type; Zinc finger, RING/FYVE/PHD-type; Zinc finger, FYVE/PHD-type; Bromodomain; Zinc finger, PHD-finger; B-box-type zinc finger;	Kaiso-NCOR complex; RSmad complex; Ectodermin-SMAD4 complex; TIF1gamma-SMAD2-SMAD3 complex;	O	KOG2177	Predicted E3 ubiquitin ligase
Q9UPN9	769	0.691152	Down	0.00548487	K	E3 ubiquitin-protein ligase TRIM33	TRIM33	1	4.45e-07	126.32	TSLSFK(1)SDQVK	3	0.25282	nucleus	negative regulation of signal transduction; nucleic acid-templated transcription; regulation of signaling; biosynthetic process; negative regulation of RNA metabolic process; cellular metabolic process; regulation of RNA biosynthetic process; metabolic process; regulation of cell communication; negative regulation of macromolecule biosynthetic process; macromolecule metabolic process; protein met…	membrane-enclosed lumen; organelle; intracellular membrane-bounded organelle; intracellular organelle; nucleoplasm; nucleus; intracellular organelle lumen; cell part; intracellular; intracellular organelle part; nuclear lumen; intracellular part; membrane-bounded organelle; cell; organelle part; organelle lumen; nuclear part;	DNA binding; ubiquitin-like protein transferase activity; ion binding; protein binding; co-SMAD binding; zinc ion binding; R-SMAD binding; heterocyclic compound binding; organic cyclic compound binding; transition metal ion binding; catalytic activity; binding; ubiquitin-protein transferase activity; nucleic acid binding; metal ion binding; cation binding; transferase activity; SMAD binding;	K08883			IPR003649; IPR027370; IPR001841; IPR001965; IPR013083; IPR011011; IPR001487; IPR019787; IPR000315;	B-box, C-terminal; RING-type zinc-finger, LisH dimerisation motif; Zinc finger, RING-type; Zinc finger, PHD-type; Zinc finger, RING/FYVE/PHD-type; Zinc finger, FYVE/PHD-type; Bromodomain; Zinc finger, PHD-finger; B-box-type zinc finger;	Kaiso-NCOR complex; RSmad complex; Ectodermin-SMAD4 complex; TIF1gamma-SMAD2-SMAD3 complex;	O	KOG2177	Predicted E3 ubiquitin ligase
Q9Y237	47	0.659547	Down	0.000967278	K	Peptidyl-prolyl cis-trans isomerase NIMA-interacting 4	PIN4	1	2.19e-10	145.25	HILCEK(1)HGK	3	1.4841	cytoplasm	cellular component biogenesis; ribonucleoprotein complex biogenesis; cellular aromatic compound metabolic process; cellular protein metabolic process; cellular metabolic process; organic substance metabolic process; metabolic process; heterocycle metabolic process; nucleobase-containing compound metabolic process; rRNA processing; cellular nitrogen compound metabolic process; protein metabolic pr…	extracellular region part; vesicle; cytoplasm; macromolecular complex; intracellular part; cell; organelle part; preribosome; non-membrane-bounded organelle; extracellular exosome; cytoskeleton; membrane-enclosed lumen; intracellular organelle lumen; microtubule cytoskeleton; cell part; intracellular; extracellular vesicle; membrane-bounded organelle; organelle lumen; intracellular organelle; mit…	organic cyclic compound binding; heterocyclic compound binding; DNA binding; RNA binding; peptidyl-prolyl cis-trans isomerase activity; isomerase activity; bent DNA binding; catalytic activity; double-stranded DNA binding; binding; nucleic acid binding; protein binding; cis-trans isomerase activity;	K09579			IPR000297;	Peptidyl-prolyl cis-trans isomerase, PpiC-type;	Parvulin-associated pre-rRNP complex;	O	KOG3258	Parvulin-like peptidyl-prolyl cis-trans isomerase
Q9Y281	44	0.662349	Down	0.0259207	K	Cofilin-2	CFL2	1	4.65e-08	130.56	AVLFCLSDDK(1)R	3	-2.3504	mitochondria	cellular component biogenesis; regulation of biological quality; positive regulation of protein complex disassembly; cellular developmental process; cellular component morphogenesis; single-organism process; regulation of actin filament length; protein complex disassembly; positive regulation of cellular component organization; actin cytoskeleton organization; cellular component assembly; regulat…	extracellular space; extracellular region part; myofibril; vesicle; cytoplasm; supramolecular fiber; intracellular part; Z disc; supramolecular complex; cell; I band; organelle part; non-membrane-bounded organelle; membrane-enclosed lumen; extracellular exosome; cytoskeleton; intracellular organelle lumen; intracellular; cell part; extracellular vesicle; contractile fiber; membrane-bounded organe…	actin filament binding; cytoskeletal protein binding; binding; macromolecular complex binding; actin binding; protein binding; protein complex binding;	K05765	CFL; cofilin	hsa05133 Pertussis - Homo sapiens (human); hsa04666 Fc gamma R-mediated phagocytosis - Homo sapiens (human); hsa04360 Axon guidance - Homo sapiens (human); hsa04810 Regulation of actin cytoskeleton - Homo sapiens (human);	IPR029006; IPR002108;	ADF-H/Gelsolin-like domain; Actin-depolymerising factor homology domain;		Z	KOG1735	Actin depolymerizing factor
Q9Y2V2	117	0.757353	Down	0.000391251	K	Calcium-regulated heat-stable protein 1	CARHSP1	1	0.00235	75.197	MCSIPPK(1)NEK	3	-0.091762	cytoplasm,nucleus	single organism signaling; regulation of cellular process; cellular response to stimulus; regulation of gene expression; regulation of biological quality; regulation of transcription, DNA-templated; regulation of cellular biosynthetic process; intracellular signal transduction; regulation of primary metabolic process; posttranscriptional regulation of gene expression; regulation of macromolecule …	extracellular region part; vesicle; P-body; cytoplasm; macromolecular complex; pole plasm; intracellular part; cytoplasmic exosome (RNase complex); cell; P granule; cytoplasmic ribonucleoprotein granule; non-membrane-bounded organelle; extracellular exosome; exoribonuclease complex; catalytic complex; germ plasm; intracellular; cell part; extracellular vesicle; membrane-bounded organelle; intrace…	organic cyclic compound binding; heterocyclic compound binding; mRNA binding; DNA binding; RNA binding; mRNA 3'-UTR binding; binding; nucleic acid binding; protein binding; phosphatase binding; enzyme binding;				IPR012340; IPR011129; IPR002059;	Nucleic acid-binding, OB-fold; Cold shock domain; Cold-shock protein, DNA-binding;		J	KOG3070	Predicted RNA-binding protein containing PIN domain and invovled in translation or RNA processing
Q9Y371	53	0.746586	Down	0.00764606	K	Endophilin-B1	SH3GLB1	1	0.00148	94.122	AECTK(1)IWTEK	2	0.51582	cytoplasm	cellular component biogenesis; regulation of biological quality; positive regulation of protein targeting to mitochondrion; regulation of protein targeting; positive regulation of cellular catabolic process; single-organism process; autophagy; regulation of organelle assembly; regulation of protein oligomerization; regulation of cell cycle process; cellular metabolic process; regulation of mitoch…	membrane; outer membrane; extracellular region part; organelle membrane; cytoplasmic vesicle; cytoplasm; vesicle; intracellular part; cell; organelle part; autophagosome; mitochondrial envelope; extracellular exosome; intracellular; cell part; whole membrane; extracellular vesicle; Golgi apparatus part; organelle outer membrane; membrane-bounded organelle; autophagosome membrane; intracellular or…	cell adhesion molecule binding; identical protein binding; protein homodimerization activity; binding; protein dimerization activity; cadherin binding; lipid binding; protein binding;	K11248	SH3GLB1; endophilin-B1	hsa04144 Endocytosis - Homo sapiens (human); hsa04140 Autophagy - animal - Homo sapiens (human);	IPR001452; IPR027267; IPR004148;	SH3 domain; Arfaptin homology (AH) domain/BAR domain; BAR domain;		T	KOG3725	SH3 domain protein SH3GLB
Q9Y490	1645	0.733628	Down	3.93e-05	K	Talin-1	TLN1	1	0.0015	88.495	TVSDSIK(1)K	2	1.8385	cytoplasm,nucleus	cellular component biogenesis; single organism signaling; blood coagulation; muscle system process; regulation of biological quality; cell-cell junction organization; single-organism process; multi-organism cellular process; endoplasmic reticulum unfolded protein response; establishment of localization; response to wounding; biological adhesion; single organismal cell-cell adhesion; actin cytoske…	membrane; extracellular region part; cell periphery; cell junction; ruffle membrane; vesicle; cytoplasm; intracellular part; cell-cell junction; cell; non-membrane-bounded organelle; cytoskeleton; extracellular exosome; focal adhesion; plasma membrane region; leading edge membrane; intracellular; cell part; membrane part; adherens junction; extracellular vesicle; cell-substrate junction; membrane…	actin filament binding; receptor binding; macromolecular complex binding; LIM domain binding; integrin binding; protein binding; cell adhesion molecule binding; cytoskeletal protein binding; structural constituent of cytoskeleton; vinculin binding; binding; cadherin binding; actin binding; protein domain specific binding; structural molecule activity; protein complex binding;	K06271	TLN; talin	hsa04611 Platelet activation - Homo sapiens (human); hsa04015 Rap1 signaling pathway - Homo sapiens (human); hsa05166 HTLV-I infection - Homo sapiens (human); hsa04510 Focal adhesion - Homo sapiens (human);	IPR019748; IPR002558; IPR015224; IPR032425; IPR019749; IPR018979; IPR015009; IPR029071; IPR011993; IPR014352; IPR000299;	FERM central domain; I/LWEQ domain; Talin, central; Talin, N-terminal F0 domain; Band 4.1 domain; FERM, N-terminal; Vinculin-binding site-containing domain; Ubiquitin-related domain; PH domain-like; FERM/acyl-CoA-binding protein, 3-helical bundle; FERM domain;	ITGA2b-ITGB3-TLN1 complex; Polycystin-1 multiprotein complex (ACTN1, CDH1, SRC, JUP, VCL, CTNNB1, PXN, BCAR1, PKD1, PTK2, TLN1);	Z	KOG4261	Talin
Q9Y534	70	0.765914	Down	0.000822116	K	Cold shock domain-containing protein C2	CSDC2	1	7.25e-08	128.54	ASAGPVFK(1)GVCK	2	-1.7541	nucleus	regulation of cellular process; regulation of biological quality; cellular aromatic compound metabolic process; posttranscriptional regulation of gene expression; regulation of macromolecule metabolic process; regulation of nucleobase-containing compound metabolic process; cellular metabolic process; regulation of RNA stability; organic substance metabolic process; regulation of RNA biosynthetic …	organelle; intracellular membrane-bounded organelle; intracellular organelle; nucleus; cell part; intracellular; cytoplasm; intracellular part; membrane-bounded organelle; cell;	organic cyclic compound binding; heterocyclic compound binding; mRNA binding; DNA binding; RNA binding; mRNA 3'-UTR binding; binding; nucleic acid binding; protein binding; transcription factor binding;				IPR011129; IPR012340; IPR002059;	Cold shock domain; Nucleic acid-binding, OB-fold; Cold-shock protein, DNA-binding;		J	KOG3070	Predicted RNA-binding protein containing PIN domain and invovled in translation or RNA processing

## Sheet: Diff distribution
Compared sample name	Type	Up-regulated	Down-regulated
menop/pre_menop	Sites	23	220
	Proteins	19	186
